# Supplementary material for: Older adults across the globe exhibit increased prosocial behavior but also greater in-group preferences
Source: Nat Aging. 2021 Oct 11;1(10):880–8. doi: 10.1038/s43587-021-00118-3 (PMC10154238; doi:10.1038/s43587-021-00118-3)
Supplement: Source Data Fig. 1 — Statistical Source Data. [file 43587_2021_118_MOESM3_ESM.xlsx]

## Sheet: Fig1a
Age_S1	Distancing_S1	Age_S2	Distancing_S2
55	6.75	61	9.5
36	10	27	8.25
63	8.5	37	9.75
71	7.5	19	8
80	10	44	10
36	7.5	38	9.25
19	10	20	9.25
47	9.5	64	3.75
54	6.5	23	9
73	10	73	10
43	9.5	28	9
34	9.25	61	10
27	8	23	9.75
61	9.5	31	9.75
52	1.75	64	9.75
45	9	32	10
39	7.5	51	8
34	9.5	34	10
65	10	39	9.5
58	9.25	48	9
31	6.5	59	10
36	10	67	10
28	8.75	37	9.25
30	9.25	35	9.75
57	8.5	30	9.25
23	8.5	48	8.75
27	9.75	52	8.75
28	7.5	60	10
30	10	63	10
40	9.25	50	9.5
46	10	39	9.5
49	10	51	9.25
51	10	21	10
53	6.75	26	10
55	9.5	47	9.75
55	9.75	25	6.25
57	3	33	9.5
59	10	47	9.5
61	8.5	49	6.25
72	10	50	8.75
77	9	59	8.25
78	10	64	6.25
34	9	64	9.25
34	8.25	66	10
59	9.5	68	10
38	10	68	9.5
46	10	73	10
59	10	39	10
35	10	72	9.75
37	10	54	9.75
43	9.25	71	10
75	9	71	7.5
54	9.5	46	9.5
66	10	31	9.75
68	10	49	8.75
32	9.25	46	10
34	8.75	19	10
52	8	29	8.25
67	10	34	10
70	9.25	55	10
71	10	64	9.25
72	10	65	10
72	10	67	9.25
73	9.75	68	10
78	9.75	25	10
64	7.5	34	9.5
54	10	49	8.75
31	10	52	10
41	9	52	8
40	10	53	10
47	10	56	10
57	9.75	57	10
36	8.75	59	10
36	10	61	10
25	8.5	66	10
31	9.5	71	10
46	10	72	9.25
49	8.25	77	8.75
29	10	79	10
60	10	81	10
45	10	27	8.25
60	10	41	9
62	9.75	27	10
35	10	31	8.5
62	10	68	10
38	8.5	53	10
52	9.5	42	6.25
62	8.75	60	8.75
63	10	52	8.75
41	10	27	8
67	10	24	3.25
27	9	28	10
27	8.5	36	8.25
52	10	67	10
70	10	27	9.5
30	10	25	10
48	9.25	40	8.75
68	9.75	51	9.75
34	9.75	47	10
29	9	53	10
23	10	28	9.25
35	10	73	10
29	9.75	53	10
26	8.75	54	10
43	9.75	51	7.25
63	9.75	32	8.75
28	9.75	44	8
36	9	46	9.75
69	10	57	7.75
41	8.75	61	9.75
44	8.5	74	10
26	9.25	33	10
19	9.25	32	10
48	9.5	52	9.5
73	2.25	54	9.75
34	9.5	51	10
40	8.75	34	9
42	10	39	9.75
47	8.75	45	10
53	10	51	10
59	8.75	77	8
63	10	54	9
64	10	34	9.75
65	9.25	20	9.25
70	9.75	61	10
81	7.25	32	10
57	10	80	7.5
50	9.5	58	9.5
43	10	39	10
66	10	44	10
55	10	62	10
39	10	68	10
27	9.25	55	10
69	10	48	9
49	4.5	26	10
57	10	46	9.5
24	9.75	54	9.5
30	9.5	44	8.75
18	8.5	36	9
51	9.5	75	7
60	8.25	54	10
63	10	80	10
33	7.75	73	7.5
43	10	53	8.75
32	10	28	10
57	8	43	8.75
40	10	42	9.25
66	7.5	43	9.5
31	10	38	10
50	9.25	61	9.5
45	10	23	8.75
61	10	75	9.75
74	8.75	36	10
48	8.75	60	9.5
58	9	41	10
36	10	48	8.5
19	8.25	62	9.5
45	10	51	10
32	7.5	42	10
20	8.5	66	9.25
46	9.75	41	9
58	10	58	10
74	10	29	10
70	9.25	65	10
61	10	74	10
45	9	49	9.5
51	10	32	6.25
62	9.75	26	10
30	9.5	55	7.5
42	9	45	8.5
65	10	20	7.75
60	10	81	7.75
23	10	30	10
30	9	50	10
38	9.5	24	10
26	9.25	45	8.5
27	9	29	8
29	10	51	10
34	8	30	9.25
41	10	48	7.25
52	10	69	7
61	8	65	8.5
32	10	59	10
43	10	51	10
27	9.5	60	10
30	9.75	73	10
33	9.25	65	10
71	10	37	8.75
53	10	39	8.75
41	9	18	10
48	10	21	5
52	9.5	47	6.5
61	10	28	9.75
64	10	37	10
65	10	60	10
60	10	59	10
33	7.75	54	10
42	9.5	41	10
62	10	28	8.5
32	9	30	10
53	9.25	61	9.75
25	9.5	75	10
25	10	49	10
18	9	31	8.5
47	9.5	28	8.5
65	9.75	49	9.5
22	9.75	30	8
61	10	34	8.75
65	10	42	9.5
41	8	44	9.75
69	9.25	46	10
28	10	48	9.75
44	9.5	52	10
47	4.75	23	2.5
21	10	55	8.75
24	10	28	10
27	8	50	10
30	8.75	37	10
35	9	52	8.25
36	9.25	30	9.25
48	9.25	33	9.5
49	9	21	9.25
56	8.5	51	7.5
56	9	33	9.5
64	10	42	9.5
75	7.25	47	9.5
75	6	64	8.75
39	10	64	9.25
53	10	64	7.5
73	10	25	10
61	10	62	9.25
49	9.75	50	10
20	9	35	10
38	10	48	9.75
50	8.25	48	10
58	8.75	56	10
37	6.25	71	10
45	7.75	20	10
78	10	23	10
46	7.75	29	8.75
48	10	32	9.25
57	9.25	32	10
69	8.25	33	10
53	10	41	8
32	10	42	9.25
76	10	42	8
25	9.25	52	10
32	8.75	53	10
34	9.25	57	10
34	8.25	62	8
40	9	62	7.5
48	9.5	64	7.5
49	10	65	9
49	9	68	9.75
50	10	75	10
55	8.75	30	7.5
57	9.75	49	9.25
71	10	31	8.5
71	8.5	28	7.5
75	10	24	10
55	9.25	22	9.75
53	8.75	42	9.75
72	5	29	10
59	10	50	10
30	10	40	10
35	9.5	32	7.5
58	9.75	65	9
44	10	54	10
37	9.75	64	9.75
37	9.75	32	9
66	8.75	37	10
43	10	38	8.75
33	10	40	9.25
37	9.5	41	8.25
45	8.75	46	10
45	9	53	9.75
44	9.5	56	10
53	9.25	57	10
56	8.75	64	10
57	9.25	69	10
29	10	74	7.5
36	10	75	7.5
48	10	47	10
30	10	28	9
65	10	57	9.75
36	8	42	9.75
44	8.75	45	9.25
34	9.25	49	9
46	8.75	39	10
34	9.75	29	10
70	9.5	54	9.75
35	10	41	9.5
41	9.25	30	10
56	9.75	30	10
58	10	57	9.75
39	9.75	23	10
36	10	57	9.5
73	10	43	4.5
32	10	55	10
33	10	29	10
39	10	28	8.5
44	8	62	7
50	9.25	77	9
58	10	52	10
60	8.75	31	10
64	5.5	46	10
65	9.75	69	10
75	10	30	9.25
75	10	47	9.25
47	10	50	7.75
42	10	51	6.5
28	9.25	55	10
45	10	55	10
50	9	57	10
34	10	58	9.75
29	8.75	60	10
57	8.75	49	10
48	10	59	9.25
63	8.25	40	9
48	8.5	43	9
60	9.75	48	10
67	10	58	10
23	9.5	62	10
76	10	33	8.75
30	9.5	34	9.25
29	9.25	24	8.25
60	10	37	9
49	10	64	10
53	9.5	46	10
32	9.5	59	9.75
33	9.5	19	10
41	10	54	8.75
30	9.75	56	9.25
42	6.25	24	8.5
50	7.25	70	10
46	10	37	10
63	7.5	50	10
46	10	45	10
50	10	59	10
46	9.25	28	10
65	9	48	7.75
58	10	48	5.5
36	9.75	38	10
54	10	36	7.75
38	7.75	68	9.75
49	8.5	28	9.75
34	7.25	39	10
69	10	43	10
47	10	35	9.5
61	8.5	52	10
54	10	35	9.5
66	9	73	6.5
47	10	28	10
47	10	31	9.75
54	8	26	10
49	9.25	39	10
60	9.25	50	10
57	9.75	23	10
32	10	44	10
64	10	59	9.5
54	8.75	42	8
58	9	72	9.75
62	6.25	36	9.75
60	10	54	9.5
62	9	65	10
61	1.75	43	8.25
57	8.75	52	9
48	10	59	10
20	10	47	9
56	7.75	50	10
52	9.25	47	1.5
56	8.75	22	6
38	10	67	9
70	10	45	8.5
18	7.5	35	9.5
60	10	22	8.25
39	9.75	46	8.25
51	9.25	36	10
32	9.5	26	4.5
34	8.75	78	7
53	8.75	32	10
26	9.75	49	8
38	8.75	60	9.25
25	8	58	10
57	9.25	27	9.25
51	7.75	57	8.75
49	7.5	58	10
65	8.25	35	9.5
67	9.25	62	9.75
60	9.5	74	10
59	7.25	53	7.75
43	8.25	41	7.75
56	8.75	18	8.75
50	9.25	58	8.5
46	9.25	71	6.75
23	10	57	8.25
36	5.75	54	9.75
39	10	67	8.75
58	10	69	9.25
49	10	82	9.75
54	8.75	62	10
33	9.5	62	10
34	9.5	71	7.75
49	9.25	49	8.25
69	7.5	63	6.25
53	8	30	6.75
57	10	22	9
34	10	23	5
39	5.25	58	9.5
70	10	49	9.5
24	8.5	46	10
53	10	50	7.5
60	9.75	53	10
52	10	57	8
44	10	58	7.5
51	7.75	57	8.5
56	4	68	9.5
28	7	40	10
26	9.25	43	8
20	8.75	44	4.25
71	9.75	60	4.75
54	9.5	77	5
51	10	52	9.25
66	9.25	58	9
30	10	58	9.5
52	9	50	9.25
60	10	46	9.75
50	10	52	7.5
36	7.5	50	9.25
38	9.75	53	7
62	8.5	57	8
64	9	43	9.5
51	6.5	62	9
48	8.25	37	9.25
40	9.5	67	6.25
31	9.5	46	10
52	7.5	28	8.75
56	8.5	30	7.25
21	7.75	41	9.75
55	3.75	42	8
62	7	65	9.25
38	10	72	8.5
60	10	87	10
62	6.5	62	8.5
55	8.75	56	9.25
40	7	44	8.5
39	8.25	45	9.5
51	9.5	65	9.75
65	9.25	23	9.75
55	7.5	38	10
60	9.25	51	4.75
53	8	51	9.75
46	9.25	55	10
73	9.75	57	2.25
52	9.25	61	9.5
44	10	55	9.25
60	5.75	65	9.5
42	10	60	7
22	7.75	28	9
28	8.75	63	9
45	10	35	9
34	6.75	69	7
39	9.5	33	9.75
66	6	50	6.5
47	10	39	7.5
50	10	59	1
51	10	57	8.75
40	8.5	21	8.75
54	9.75	47	9.75
68	9	53	4
59	8.25	55	10
64	9.25	58	8.75
57	10	81	9.75
27	5	45	6.5
35	10	54	10
39	9.5	39	9.5
35	10	50	8
55	9.75	24	10
44	9	61	9.5
47	8	39	9.25
65	8	45	10
56	7.25	57	9.25
79	8.5	49	8.75
39	8.5	59	8.5
45	8.75	59	7.25
70	2.5	38	9.5
59	8.5	55	9.5
61	10	58	5.5
33	9	56	10
45	10	47	4.75
59	8.25	56	9.5
46	8.25	42	10
49	9.25	39	9.75
55	10	52	9.5
41	8.5	64	3.25
70	9.5	55	10
32	7	43	9.75
25	7.5	27	8.75
57	9.25	53	10
52	8.75	21	8.25
44	10	69	9.25
59	8.75	66	10
60	7.25	36	8.75
48	10	46	9.75
55	9	61	10
60	7.5	40	9.25
57	10	78	5
35	8	48	8.75
65	8.75	29	5
70	6.25	55	9.25
53	9.75	56	9.5
51	8	29	9.5
30	10	52	9.5
49	9.5	61	5
48	6.75	50	9.5
31	7.75	50	10
57	9	64	8.75
69	6.5	49	10
63	3.25	57	9
21	6.75	87	10
64	9.25	49	10
31	9.25	33	10
45	8.25	64	3
57	10	42	7.5
80	9	56	9.5
57	9	61	6.75
73	8.75	90	9.5
44	8.25	74	5.5
37	5	48	8.75
58	8.5	44	9.5
49	9.75	61	9.25
51	6.25	53	9
64	10	51	8.75
67	5.5	48	9.75
62	6.25	66	9.75
55	6.75	55	8.75
72	10	57	9.25
63	3.25	53	6.75
53	6.75	52	7.25
24	6.5	48	9.5
37	9.5	26	9.25
36	8.25	69	9.75
63	7.5	56	9
20	10	51	8
32	5	78	9.75
56	8	45	10
55	9.75	62	9.75
41	9.25	22	9
54	9.25	39	9.25
19	2.75	64	10
64	7.75	68	10
55	8	57	10
59	10	60	6.75
63	10	49	8.75
37	7.5	64	10
47	10	44	10
54	9.5	46	9.75
60	9	19	3.75
49	8.75	22	6.25
30	10	66	1
61	9.25	50	9.5
27	9	50	8.75
31	6	26	8
35	9.25	19	9.75
54	3.75	77	5.25
55	6.25	22	4.5
58	10	59	10
60	10	53	7.5
61	7.5	53	9
39	6	61	7.5
63	9	24	9.5
73	10	58	7.25
78	6.25	53	8.25
72	8.75	57	6.5
60	10	57	6.75
75	6.75	65	7.5
22	10	64	10
22	10	54	10
31	9.25	55	9.75
42	10	48	7.5
58	10	52	5.75
59	10	48	10
57	6.5	31	10
71	9.75	28	6.25
63	6.25	38	8
53	8.75	45	5.75
37	10	51	2.5
41	8.5	54	7.75
51	9.25	66	8.5
55	9.25	38	10
51	7	37	7.75
33	9.5	41	6.5
57	8.5	64	5
64	7.75	39	8
41	9.25	55	9.75
64	7.5	29	9.75
48	9.75	43	10
54	10	48	8.25
55	8.75	51	10
69	10	58	10
42	7.25	63	8.75
62	10	65	9.25
50	9.75	45	5.75
45	9.75	37	7.5
63	8.5	35	0
35	7	39	9
48	8	42	10
49	10	50	7
52	10	55	9
60	8.75	55	9.75
19	8.25	56	2.5
24	10	60	7.75
33	9.5	65	6.25
53	10	65	4.25
55	6.5	58	10
70	10	24	8.75
72	7.75	48	8.25
37	8.75	51	7.75
35	8.5	52	8.75
78	8.75	60	2.25
76	10	52	7.75
46	7.25	54	10
54	8.75	58	6.75
76	9.75	61	3
80	10	41	9.25
46	9.5	70	9
27	10	29	8.25
57	7.75	48	9.75
27	7.25	39	8.75
22	10	37	7
25	9.75	37	9.5
31	9.5	54	8.5
37	7.5	45	9.75
37	7.5	54	9
39	9.75	56	10
39	10	69	10
40	9.75	48	9.25
52	8	60	10
54	8.5	70	9.75
56	8.5	75	8
62	10	28	9.5
64	9.75	37	9.25
75	9.75	57	6.75
48	9.5	57	8
35	9.5	42	8.75
47	10	45	9.75
62	2.75	51	9
61	9.5	75	6.5
66	9.25	53	9.75
55	8	65	9.5
33	9.5	47	10
37	8	72	6.5
76	10	49	7.75
59	7.25	54	9.5
30	10	30	9.25
64	9	34	6.75
74	9	47	6.5
46	10	50	8
48	7.5	51	5.25
71	9	19	10
50	9.5	23	9.75
54	8.5	32	8.75
60	9.75	33	9.75
59	8	34	9.75
78	9.5	36	7.5
31	10	37	7.75
47	10	50	9
47	9	53	9.5
47	10	58	8.25
46	7.75	59	10
65	7.25	59	9.5
45	6.75	63	10
27	8	69	10
67	10	80	9
52	4.75	47	9.5
25	9.5	65	10
57	7.5	35	10
20	7.75	49	8.75
37	7	56	7.75
57	9.75	73	9
43	8.5	20	9.5
51	6.25	23	7.25
53	9.5	40	8
65	9.75	49	10
54	7.5	59	7.75
52	10	62	9.5
25	9.5	70	10
60	5.25	60	10
65	7.75	29	6.75
44	7.25	39	9
45	5.75	40	10
48	10	44	10
50	6.75	69	7
52	9.25	82	7
65	8.25	26	8.75
42	8	51	7.75
56	9.75	46	9
50	7.75	50	9.25
29	9.5	40	8.75
38	9	51	9.5
36	10	56	7.5
73	9.25	32	10
33	6.5	63	8.25
60	6.75	46	10
39	9.75	42	9
56	9	43	7.25
40	10	59	9.5
50	7.5	30	10
52	9.25	58	9.25
63	5	37	7.25
42	10	56	8.5
63	10	53	9.5
58	10	40	9.75
57	9.25	69	7
58	8.25	32	7.25
46	9.75	21	8.25
57	8.5	45	7.75
52	7	70	10
58	10	57	7.5
49	7.5	18	9.75
53	6.75	53	8.5
44	8	73	3
49	2	42	10
77	9.75	77	10
57	10	54	9.25
65	7	39	3.75
56	7.25	40	10
62	7	57	5.5
55	9.5	61	9.25
60	6.75	53	4.25
19	6.5	43	9.5
36	9	57	9.25
58	4	36	8.25
21	9.5	58	9.75
23	2.75	42	7.75
24	4.25	58	8.5
28	7.25	58	9
28	6	41	10
33	4.75	46	9.75
40	5.5	54	8.75
42	8.75	61	8.5
44	9.25	35	8
45	10	60	9.5
46	10	49	5.5
46	8.25	57	10
50	9	62	10
51	4.5	40	1.75
57	3.5	64	9.25
60	10	37	10
67	10	43	5.5
46	6.5	54	9.75
22	5.75	67	4
33	8.25	33	9
36	10	50	10
46	4.75	50	5.5
58	8.25	56	10
59	10	56	7.75
68	4.75	67	9.5
35	8.5	53	8.75
49	8	54	6.75
55	9	57	2
67	8.5	58	9.25
55	7	57	9
29	8.75	40	9
35	10	60	8.25
52	6.75	26	9.75
53	7.75	63	9.5
54	7.25	61	8.5
54	7.75	20	4.5
56	8.75	20	4.5
58	9.5	21	9
59	10	22	6.25
59	10	22	8.75
60	10	23	9.75
62	9.25	24	9.5
62	9.75	45	9.25
62	2.25	46	7
68	8	46	7.5
61	9.5	48	8.25
57	8.5	50	8.25
43	9.25	51	8.75
41	8	53	9
56	9	53	9.75
28	10	59	10
33	10	61	8.75
49	10	46	10
49	8	31	6
51	8.5	43	9.25
56	10	45	8.25
57	6	51	6.25
58	8.25	56	7.5
60	8.5	57	7
60	9.5	61	10
65	9	62	5.75
66	7	44	1.25
72	7.75	52	9
76	5.25	60	9.25
28	7.25	66	5
61	7.5	57	9.25
60	7	58	10
55	5.75	61	7.5
47	7.75	69	6
55	7.5	26	8.5
61	5.75	29	7
62	5.5	62	6
65	9.25	28	8
52	9.25	32	8.5
59	8	49	9
25	9.25	55	9.75
37	9.75	56	7.25
60	6.75	58	8.75
27	9.75	60	10
54	10	77	8.25
54	10	53	8.75
56	9.75	55	9.25
30	8.75	35	7.75
39	9.25	59	9.75
47	9.25	72	7
51	4.25	72	10
65	9.25	44	9.75
42	10	25	9.75
72	9	31	8.5
37	8.75	32	10
39	9	40	9
55	7.5	45	7.25
56	9.75	46	10
54	10	47	7
20	8	47	10
36	10	50	8
40	10	53	8.75
53	9.75	55	9
58	9.5	58	10
65	6.25	59	10
60	7.5	70	9
50	8.25	78	9
27	9.75	23	9.25
51	8	25	8
31	10	56	8.75
58	7	62	8.75
21	8	63	7.25
40	9.25	60	10
50	10	69	9.25
34	9.25	70	8.25
42	7.25	44	9.75
48	9	65	9.75
69	7.25	53	9
33	9	56	9.25
35	10	31	6.5
35	8	34	9
38	10	50	5.75
46	8.75	51	8.75
48	9.75	60	4.5
50	8.75	72	9.25
66	10	34	6.5
79	1	37	9.5
23	9.75	77	6.25
33	10	23	7.25
36	7.5	61	9
61	8.75	26	8.5
50	7.5	42	10
54	9.5	70	9.75
55	8.25	72	10
27	9.25	80	7.75
41	7	38	10
49	9.5	57	8.5
54	10	21	9
61	9.25	25	7.5
68	9.5	68	9.5
35	10	37	9.25
45	7.75	20	8.75
51	8	28	7.75
53	9	63	8.25
55	9.75	64	8
58	8.5	31	10
59	8	64	7.25
61	9	69	7.25
68	10	59	10
65	10	39	9
21	6.5	52	9
38	8.5	65	9.5
29	9.75	83	9
74	10	67	10
31	10	35	9.5
43	8.75	47	5.5
43	8.75	59	10
49	9.75	36	8.75
51	8.75	42	9
58	9.75	49	8.25
66	8.75	51	10
30	9.5	60	10
60	10	61	9
63	9.75	65	7.75
36	10	69	5.5
43	8	76	10
47	9.75	40	8.75
57	8.5	22	9.5
60	10	24	9.75
64	9.5	24	10
29	8.25	27	9.75
51	7.25	30	9.5
25	9.75	35	7.75
59	8.5	46	8
23	8.75	50	9.75
20	9.75	50	9
26	8.5	53	8.5
34	9.25	55	8.25
46	8	57	7.25
66	8.25	62	8
22	9.25	75	9.25
26	9.5	47	9.5
33	9.75	48	9
45	7.75	52	10
47	9.75	31	7.75
48	10	40	9.25
61	7.75	48	10
62	10	66	3
29	9.5	34	8.75
33	8	60	8.75
53	8.25	66	10
54	8	58	7.75
60	6.5	34	7.5
49	8	40	8.5
51	10	49	10
55	10	62	7.75
69	8.25	67	9.75
34	9.25	71	9.5
50	8.5	80	9.75
56	6.75	69	7
64	9.25	54	7
46	9.25	38	10
24	8.5	68	10
68	8.5	44	6.5
68	10	26	9.25
22	6.75	79	9.75
27	9.75	33	8
28	8.75	56	7.75
30	9.75	67	9.5
32	9.75	21	7
37	10	64	10
39	9.75	38	9.25
43	9.75	25	9
45	8.75	38	9
47	9.5	51	8.5
48	8.75	65	10
48	10	60	7.25
49	9.5	50	7.25
49	9.75	42	10
50	8.5	51	10
50	10	25	9.75
51	9.5	29	9
53	10	29	9.25
53	9	35	10
54	9.75	37	10
55	9.5	38	8.25
55	9.75	40	8.75
56	8.5	44	9.5
57	9.5	44	9
57	6.25	46	9
58	9.75	49	8
59	7.25	50	9.5
59	10	51	10
60	10	51	9.25
60	10	54	5
60	7.5	54	9.5
61	6.75	54	9.5
63	6.25	55	7
67	10	55	8.75
73	6.5	56	8.75
79	8	57	4.5
42	9.25	61	9
61	9.5	62	8.5
65	8.25	63	7.25
38	10	63	9.25
55	7	65	5.25
61	9.5	66	8.5
28	9.75	67	7.75
20	9	70	9.75
51	7.5	78	10
53	9	80	8.5
55	2.75	20	8.5
37	8.5	27	9
51	9.75	33	9
32	9.25	45	8.25
18	8.5	57	9.75
20	9.25	71	8
23	10	72	8.75
32	9.75	47	6.75
36	10	59	9.25
41	7.25	45	7.5
46	9.5	22	5.75
27	9.75	28	10
44	7.5	33	7.5
22	8.75	35	10
22	7	41	9.25
24	8.75	46	6.75
28	6.5	48	9.5
29	2.5	56	9.5
38	9.5	57	7.5
40	8.5	58	7.75
41	9.5	60	8.25
54	8	26	10
55	7.75	30	8.75
60	8.5	34	9.5
61	9.5	45	9.25
62	2.5	50	9.75
62	9.25	50	8.5
63	7.25	60	9.5
64	8.75	61	8
76	9	52	9.25
65	7.5	30	9
38	9.75	59	8.5
49	10	35	9.5
38	9.25	27	10
58	8	31	6.25
52	6	32	9.25
49	8.25	39	10
60	9.25	45	10
66	8.75	46	7
66	10	51	10
55	8.75	53	7.5
50	10	55	4
57	8.25	56	8
54	7	64	9
55	9	65	9.25
56	9.25	78	10
58	8.25	40	8.5
50	8.5	63	7
38	8	45	10
58	10	60	8.75
57	9.5	55	8
30	6.5	19	9.75
60	9.25	39	7
59	5.75	55	9.25
59	9.25	34	10
87	9.75	32	7.75
77	9.25	52	10
57	10	65	8.5
18	9	53	10
30	5.75	49	10
20	5	57	9.5
56	9.75	43	8.5
40	5.5	31	8
48	7.5	65	1.25
30	9.5	38	10
80	9	57	9.5
39	5	46	6.75
52	8.25	73	7.5
35	10	36	10
60	9.5	48	10
19	10	56	8.75
63	5	60	10
65	7.75	51	5.5
53	8	74	9.5
35	7	65	10
38	5	21	7
70	6.25	57	6.75
38	5	25	7.25
73	8.5	70	9.25
49	8.25	53	9.25
21	6.5	28	5.75
66	10	45	9
28	10	42	10
59	7.75	29	2
57	9.75	60	6
62	10	44	8
20	8.25	29	6.5
33	7.25	20	8.75
38	10	55	8.5
48	8.75	38	10
48	10	56	9.75
66	7	19	7.25
68	8.75	21	7.25
69	10	37	5
79	9.25	44	2.75
25	8.5	44	10
65	9	60	10
67	9.75	64	7.75
30	8	71	8.75
30	10	34	10
62	8	58	10
48	9	68	7
65	10	30	8.5
79	9	30	8.5
48	9.25	36	9
65	10	55	9.75
64	10	28	10
67	10	73	10
21	6.75	21	10
62	9.5	73	10
22	9.5	40	6.25
45	9	28	7
66	9.5	31	9.75
26	8	39	10
45	8.75	39	10
21	9.75	46	8
68	10	51	10
71	7.75	57	7.75
69	7	29	8
66	9.5	62	9
19	8.25	54	7
42	9.75	77	8.75
55	9.75	19	5
25	10	22	9.75
20	4.75	72	8.25
18	10	53	8.75
47	9.75	70	8
43	8.75	47	9
55	8	24	9.5
22	8.25	58	7
38	5	49	10
39	10	21	6.5
32	9.25	21	7.25
55	9.25	29	9.75
18	8	33	1.75
27	7.5	40	7.5
40	9	26	9.25
20	7.25	57	10
62	10	21	5.5
62	8	29	9.25
25	8.75	31	9
44	6.5	55	10
48	9.25	26	8.75
52	10	55	8.75
53	8	64	9
51	8.5	67	7
65	7.75	31	7.25
67	9.5	42	9
71	9	20	6.25
35	9	19	9
20	5.25	64	3.25
33	8.75	49	7.5
20	5	67	8.75
21	10	49	9.5
21	6.25	23	9.5
27	9.5	50	8
20	6.75	55	9.5
36	5	67	9.5
25	9.25	41	8.25
37	10	30	7.5
59	10	19	4.25
26	5	19	10
20	9.25	36	7.5
35	10	53	8.5
34	7.5	32	7
69	10	31	10
30	5	46	8.5
73	9.75	38	9.5
19	8.25	67	8.75
39	7.75	67	8.25
25	2.25	70	10
33	10	19	9.25
23	10	21	9.5
28	9.25	71	10
58	8	63	9.75
19	7.25	60	10
24	9.25	38	9.25
31	9.25	22	8
42	8.75	34	8
46	4	60	10
27	4.5	71	7.5
50	1.5	38	5
44	10	41	6.75
20	7	49	9.25
21	7	63	8.25
27	10	59	8.75
28	5	22	10
29	5	24	7.75
31	9.5	30	9.75
33	9	35	10
34	3.75	18	7.5
45	9	28	7.5
49	10	56	9
63	7	35	5
47	10	41	7
27	9	43	8.5
38	10	21	9
59	6.5	67	10
78	9.25	30	7
27	6.25	29	10
26	8.5	48	10
21	9.5	23	8.25
29	9.75	64	9.75
49	10	23	6
18	7.75	27	10
30	7.25	36	7.75
41	5	44	7.25
37	10	66	10
42	7	26	9.25
19	9.5	68	8.5
85	6.5	25	7.5
21	10	38	6.25
36	9.75	68	9.5
45	7.5	59	10
39	8	37	10
69	6.25	62	9.5
24	5	40	8
58	7	60	10
85	8.5	53	10
30	9.25	67	7.5
43	8.25	35	8.5
56	10	68	10
68	10	31	5.75
63	7.5	41	9.5
45	5.5	34	5
35	6.75	44	9.5
18	6.75	69	8
24	9.5	31	4.75
64	8.5	34	9.75
73	8.25	35	6.5
45	10	53	6
69	8	58	7.5
52	10	63	8.5
52	10	65	9.5
62	8.5	67	10
28	9.5	68	10
29	7.25	69	8
29	9.5	71	9
34	4	71	8.75
36	6.75	66	7.75
41	8.5	24	9.5
45	10	49	8.75
58	5.5	64	8.75
59	7.5	71	10
65	9.5	74	10
67	9	55	8.75
73	9.75	61	9.25
75	10	47	10
32	9.75	68	10
41	8.75	75	10
44	10	30	5
50	7.25	51	10
50	10	52	8.75
52	9.5	35	9.25
70	7.5	71	9.5
80	0.75	62	10
39	10	42	8.75
50	9	55	9.5
63	8	76	6.25
74	10	61	9.25
37	10	34	10
57	8.5	67	7
58	10	58	10
62	9.75	20	8.5
67	8.75	38	10
63	10	46	8.75
73	9.75	33	8.75
28	6.5	27	9.5
46	9.25	50	5.5
27	5	74	10
28	6.75	74	10
49	8.25	72	9.5
49	8.5	71	7.75
31	10	64	10
24	5.5	19	8.5
66	10	77	8.5
61	9.25	53	7
23	9.25	22	8.5
66	10	22	8.25
32	7.5	34	7.5
73	10	38	7.75
32	7.5	40	8
28	7.75	45	8.5
53	10	47	5.5
49	7.75	51	9.5
56	6	52	7.25
62	10	54	3.75
85	9	57	5.5
76	10	60	7.25
49	9.75	62	7
74	10	62	10
77	7.25	67	10
61	9.75	67	9
64	10	69	2.75
59	9.75	70	9.5
62	9.25	80	10
40	9.25	71	9.5
44	10	20	9.25
54	6	27	6.75
57	9	59	6.25
21	10	68	9.5
25	6.25	71	9.75
27	9	27	8.5
29	8	76	10
30	5	28	8.5
38	4.75	29	10
40	10	42	7.75
44	10	78	10
58	2.5	25	9.5
60	7.25	25	9
60	9.75	27	8.5
63	9.75	60	9
66	9.5	59	10
67	9.25	61	10
49	10	26	7.5
36	6.25	31	9.75
65	9	51	7.75
68	9	62	10
69	7	25	7.25
29	7.5	35	8.75
39	7.75	54	6.5
70	9.25	63	3.75
65	10	61	10
40	10	63	10
29	9.5	65	10
69	10	63	10
76	10	53	9.75
52	8	33	8.5
55	9.25	49	7.25
54	8.25	70	8.75
75	10	67	8.25
53	9.75	52	8.75
45	10	29	7.75
36	8.75	18	8
41	9	62	7.75
66	10	33	10
75	10	65	10
67	10	23	9.5
84	8.75	30	8.5
25	3.75	57	10
27	9.25	47	10
61	10	24	9
70	10	56	9.5
35	9.5	22	8.25
34	8.5	66	9.5
68	9	20	9.25
50	10	22	9.5
33	9.25	50	8.5
51	5.75	32	10
62	10	24	10
56	8.25	25	7.5
54	9.5	33	6
49	9.5	43	9
55	9.75	44	6.25
59	6.5	45	7.25
45	7.5	47	10
26	8	50	10
28	10	55	9.25
30	5.75	60	10
34	8.25	63	8.25
39	10	63	9
41	9	63	8
49	8.75	65	9.5
51	8	65	9.5
53	10	65	10
55	8	69	2.5
56	8.75	69	8.25
59	8	75	7.75
66	6	36	6.25
33	9.25	18	7.25
59	10	41	5.5
46	7.25	53	9.25
20	10	59	7.75
31	7.5	67	10
48	8.5	61	6
59	6	58	10
59	8.25	68	10
75	10	47	9.25
77	8.25	65	7.5
65	10	74	8.5
37	9.25	34	7
61	10	34	5.75
23	7	53	10
25	6.75	69	10
79	9.5	69	10
62	6.75	30	8.75
20	9.5	19	7.75
24	9.25	53	8.75
28	10	35	8.75
67	7.75	60	7.75
56	10	71	9
33	7.75	26	10
57	9.75	28	8
66	7.25	37	9.25
29	7	26	8.5
18	4.5	46	7.25
29	10	31	7.5
48	10	58	7
42	9.5	18	7.25
39	8.75	29	7.75
29	7.25	25	10
65	9	34	7.75
68	10	24	4.5
69	7.25	26	8.75
21	5.25	34	9
30	5	18	7.25
67	10	29	8
29	8.5	18	6
40	6.5	38	5.75
60	7.5	36	5
40	5	62	10
21	6.5	36	7.5
45	9.5	53	8.25
29	8.5	69	10
38	10	29	9
68	9	64	10
20	8.5	78	9.5
69	9	69	9.25
83	10	77	8.25
69	9	22	10
73	10	43	9
32	7.75	48	9.5
66	9.5	53	10
65	10	18	8
29	6.25	57	10
28	8	44	5
51	7.5	22	7.5
53	8.25	64	3.5
56	7.75	49	8.25
29	10	49	8
65	9.5	34	9.5
74	10	75	10
29	4.5	72	10
31	5	28	9.5
39	9.75	42	9
64	10	35	9
65	2.5	72	10
70	10	18	5.5
32	9	37	7.75
24	10	22	7
49	9.75	45	10
36	9.75	42	10
35	7.25	71	8.5
34	7.25	42	9.25
42	9.25	28	9.25
67	9	77	10
19	6	53	8.5
20	7.75	27	7.75
74	10	23	8.25
42	10	31	8.75
49	9.25	72	9.5
64	9	49	7.5
29	5	53	7.5
30	9.5	31	7.75
29	7.75	19	5.25
38	9.25	42	5
41	8.75	68	10
25	9.5	68	10
66	10	58	10
39	6.25	33	7
37	8	73	10
71	10	41	9.75
65	8.25	24	9.75
43	7.5	46	4
45	2.5	73	8.5
52	6	77	9.25
47	10	43	6.75
51	6.75	86	9.25
38	10	32	8.75
61	10	68	9.25
84	10	71	10
67	9	62	10
74	10	52	7.5
73	10	71	9.5
37	7.75	62	6.25
43	8	19	9.25
47	8	45	10
57	10	70	9.25
28	6.5	64	10
66	5.5	36	10
63	9	69	6.5
62	10	64	10
38	10	83	9.5
34	8.75	59	9.25
53	9.75	33	8.25
44	7.5	57	8.75
21	9.25	57	9.75
46	4.75	39	8.25
67	10	43	4
39	9.75	47	7.5
19	7.75	57	10
49	8.75	32	9
24	9	21	9.5
31	7.75	61	10
32	8.5	73	10
57	7.75	61	8
33	10	41	9.5
54	10	18	5
47	9.75	37	7.75
43	7	43	6.75
60	8.5	37	9.75
56	9.5	40	10
70	7.5	65	9
68	7.25	60	9.75
66	9.25	74	8.75
18	4.75	25	8.25
66	7.75	51	5
39	10	30	8.75
21	9	39	6.25
48	9.5	46	10
19	8	66	8.75
49	8.75	74	9.75
63	10	56	8.5
29	6.25	47	5
40	7.5	29	7.25
58	8.25	26	8.5
40	8.5	25	9.5
54	8.25	21	6.5
41	7.5	38	8.25
73	9.75	25	3.5
29	7.75	30	6.75
60	10	59	10
64	7.75	47	6.25
20	8.5	73	10
31	10	57	9
59	6.75	63	9.5
57	10	76	8.5
79	8.25	27	8.75
24	9.75	28	7.5
28	8.5	34	9.5
20	5.5	23	8.25
19	10	34	6.75
30	5.5	40	9.75
23	8.75	19	10
49	7.75	20	3.75
62	10	22	5.75
36	5	33	7
37	8.25	37
47	7.75	87	8.5
24	5	58	10
22	7.75	70	7.75
54	9	20	5.75
46	6.75	36	10
28	8	57	10
31	10	45	10
33	8.75	47	6.25
45	5.75	37	7.5
51	6.5	38	8
56	10	35	8
53	10	23	9
42	10	19	5
34	8	46	9.5
69	8.5	50	8.75
63	10	39	7.75
61	9.5	46	7
36	9	49	3.25
68	8.75	57	8
59	9	62	5
47	7	67	9.75
35	5	74	7.75
67	10	52	10
20	5.75	49	7.5
32	10	31	7.75
36	8.5	43	6
66	8.25	71	9.25
25	6.5	42	8.75
41	8.5	69	10
20	7.25	34	7
18	5	28	7
32	6.75	28	6.5
37	9.5	47	10
45	9	29	5.75
78	10	26	8.25
31	9.25	45	5
42	3.75	30	8.5
37	7.5	25	9
36	5	79	9.75
57	10	72	10
70	10	29	5.75
47	9.75	46	10
42	10	61	9
51	7.75	34	5.25
38	8.25	33	5.25
20	5.75	39	5
22	9.75	53	8.5
31	10	25	8.75
37	7.75	81	6.5
70	10	60	10
37	10	18	9.75
46	10	29	10
38	9	23	9.25
65	8.5	79	8.5
37	10	56	7.5
36	7.5	54	8
42	10	59	9.75
54	9	20	5
51	7.75	44	8
39	9	27	4.75
44	9.75	42	9.5
40	6.5	52	5
22	10	54	6.5
53	10	59	9.5
56	7	33	9.5
55	10	31	7.25
36	6.5	26	8.25
38	9.25	25	6
21	7.25	47	4
21	8.5	33	5
22	6.5	21	9
25	9.25	21	7.25
26	5	33	0
27	9	65	10
27	7	56	9.25
28	1.5	33	8.75
28	10	58	7.5
29	8.25	55	10
29	8.75	64	10
29	9.5	34	8
30	7.5	52	9.25
30	10	67	9.75
31	7.75	79	9.25
31	8.75	46	9.5
31	6.75	56	9.25
31	8	53	9
36	6.75	77	8.5
36	8.75	77	7.75
37	5.75	37	2
37	10	39	9.75
37	9.5	40	8.25
38	7.75	19	9.5
38	9.5	20	5
38	8.75	21	4.5
38	0.75	21	5
39	4	22	7.75
39	8.25	22	6
40	9	24	3.25
40	5.5	25	9.25
40	10	26	5
40	9.25	28	5.5
41	6.5	29	8
42	7.25	29	6.5
43	3.75	30	7.75
43	8.75	30	9.25
45	7	31	5.25
45	5.5	31	4
46	7.25	31	10
49	5.5	32	7
49	9	32	6.75
49	10	33	9
50	9.75	34	7.75
50	9.25	34	6
51	7	34	9.25
51	9.25	35	9
52	6.25	35	10
52	10	36	9.75
53	9.25	36	9.25
53	2	37	9.5
56	8	37	9
56	9.25	37	9.75
56	10	38	6.25
58	5	38	7.75
58	10	38	5
59	9.25	38	6
59	9.75	40	5.75
60	9.5	40	4.25
62	9	41	5
62	9.5	44	5
62	8.75	44	9.25
63	8.75	44	6.75
64	9.5	44	10
65	6.5	45	9.75
66	10	45	9.5
67	9.75	46	10
68	10	47	8.75
69	9.5	49	9.5
69	8	49	9
69	10	49	8
70	10	50	8.75
72	9.5	50	9.25
72	10	50	9.5
73	10	51	9
74	9	52	7
74	10	55	9.25
76	6.75	56	6.5
76	9.75	57	10
78	8.25	57	9.75
83	9.75	58	10
25	9.5	58	10
34	10	59	1
35	9.25	62	9
48	10	62	7.75
59	8.75	62	10
69	10	63	9.5
34	9	64	10
35	6.25	65	9.5
36	10	65	10
49	10	66	10
56	10	67	8.5
58	6.25	68	9.75
64	10	69	7.75
64	9.75	70	10
72	7.25	70	10
21	8.75	74	8.25
24	9.75	27	8.25
29	9	44	10
33	6.5	47	10
37	8	52	8.25
41	7.25	36	5.5
45	8	38	5
63	9.25	67	9.5
55	6.75	69	10
57	7.5	70	6
75	8	75	9.5
40	10	21	7.5
42	8.5	24	8.75
49	10	32	6.25
54	7.75	33	9.25
64	9.25	41	10
64	9.75	47	9.5
65	6.75	56	9
71	9.75	56	8.5
25	10	59	5
26	5	67	4.5
27	9.25	33	8.5
29	9.25	47	8.25
38	8.75	59	10
39	8	63	10
40	3.5	78	9.5
47	4.75	23	9
51	5	38	9
52	10	42	8.75
52	10	44	8.25
58	10	49	10
60	7	49	9.25
60	10	71	8.5
70	9.25	26	6
73	9	32	8.75
80	10	33	9.75
39	8.75	33	7.25
54	10	36	9.75
47	8.75	40	6
47	10	53	10
51	9.75	55	9
53	8.75	60	10
60	10	68	9.75
25	10	79	9.25
28	7.25	83	10
46	7	86	8.5
55	8.75	43	7.25
60	10	61	4.25
62	7.5	67	9.5
64	10	68	9.75
65	10	35	9.25
70	10	67	10
71	6	68	9.75
72	10	47	5.75
72	6.5	61	8.75
29	10	63	10
19	2.5	71	10
29	10	83	10
33	9.75	18	9.25
38	6.75	30	9
56	8.75	33	9.75
62	3	41	9.25
47	9.25	42	10
39	9.25	56	10
67	7.75	58	9.75
23	7.5	59	10
32	8.25	64	10
27	6.75	65	7.5
28	9	66	9
38	8	69	10
60	7	69	8
61	9.5	70	9.5
18	7.25	72	9.25
23	6.75	54	5
26	9.5	36	6.25
29	10	51	8
72	9.75	65	8.75
24	10	73	9.75
59	8.5	26	9
63	9.5	33	8.75
76	10	47	6.25
25	5	50	8
37	8.25	52	10
37	7	73	8.75
55	10	52	9.25
59	9	64	9
27	7	21	9.5
30	7.25	20	2.5
72	9	22	6
76	8.5	25	8.5
75	9	32	5.5
28	8.5	32	8.75
37	6.25	32	9.5
18	5	36	5
23	8	40	6.25
33	6.75	50	8.5
47	10	59	7.5
63	9	62	10
27	6.75	66	7.25
30	8.5	68	9.25
26	4.5	69	9
29	7.25	70	8
43	7.75	32	7
75	10	18	6.75
53	7.75	24	7.5
70	8	27	6.5
37	8.5	58	2.5
20	5	67	9
24	10	39	9.75
25	9.75	60	8.75
29	9.75	22	9
30	10	37	6
36	8.25	37	8.25
42	6.75	37	10
42	8	39	9.25
42	10	41	9.5
43	4.5	43	9.5
45	10	50	9.5
35	10	51	6
62	10	58	10
23	5	72	10
19	5	77	10
20	10	24	5
32	10	46	5.25
25	6.25	53	9.25
36	7.5	36	4.75
40	10	45	8.75
42	7.25	38	9.75
25	10	40	8
27	8.5	52	9.25
31	5	70	7.25
36	5.25	40	5.75
40	5.25	28	5.25
73	9.75	25	8.75
40	9	75	9
74	9.5	31	6
26	6.25	36	10
47	9.5	45	9.25
24	9.5	60	8.75
24	5.25	35	10
36	7.25	38	7.75
20	5.75	69	10
25	9	76	5
35	7.75	33	10
20	4.25	63	9
75	9.75	25	9.75
20	7.25	72	8.5
19	8.25	66	9.25
30	6	53	10
71	7.5	18	5.75
31	6.5	19	5
31	7	20	5.5
45	6.5	28	10
77	9.5	28	7.75
19	6.5	30	10
20	8.25	33	5
21	7.25	35	7
36	7.75	40	6
27	7	41	8.75
41	7.5	24	6.25
34	9	30	7.5
30	10	18	4.75
23	10	18	10
28	6	27	10
28	6.5	43	9
64	6.5	54	9
31	7	20	7.25
39	10	31	10
20	7.75	74	10
30	10	64	9.75
18	7.25	76	8.5
36	7.75	39	6
45	7.75	54	7.5
53	10	73	9.75
57	5	21	3.5
35	8.5	30	9
19	5.5	65	5
19	7	25	6.75
42	8.5	25	10
19	5.25	27	8.75
19	7	25	7.5
20	5	39	10
45	8.25	42	8
24	2.25	47	9.75
35	4.5	48	9.25
27	5	49	10
30	9.5	53	8
35	5	33	6
41	0	34	7
55	8.75	45	8.5
58	9.75	32	9
61	9.5	49	10
63	7.5	45	8.5
67	8.5	19	9.25
70	10	64	9.75
53	10	20	6.5
68	9.5	53	9.5
25	5	48	6.5
28	7.25	26	6.5
67	9	32	8.25
20	6	45	0
35	9	37	8.25
35	8.25	32	7.25
68	3	39	8
33	6.75	37	7.5
20	5.5	51	9
22	5.75	71	9.75
38	9.75	71	10
42	7.5	51	7.5
58	5.75	35	6.75
27	10	37	9.5
28	9.25	51	10
38	9	61	9.25
24	6.75	33	8
28	7.5	61	7.5
53	7	78	10
61	10	57	7.5
61	9.75	33	6.75
45	4.5	51	8.75
25	9.75	65	10
33	7.5	19	5.25
99	5	26	9
43	10	70	8
25	9.5	27	10
19	5	33	9
25	6.75	30	8.75
24	9.5	35	8.25
46	10	52	5
59	10	30	5
59	9.5	75	10
60	10	36	10
58	10	23	5
51	10	41	7.25
43	10	49	5
77	10	57	10
61	7	75	8.75
49	9.5	77	10
63	9.75	72	8.5
25	8.25	82	9.25
25	8	18	7
26	8.75	65	10
33	6.25	63	8.75
36	9.5	63	7.25
38	9.5	58	10
42	8.25	40	9.75
43	8.25	62	5.25
45	8.5	48	9.75
46	7	66	10
46	3.25	33	9.5
47	6.75	53	7.25
48	7.75	59	8.75
49	10	51	10
50	9.25	74	8.75
51	5	23	7.75
55	5	27	10
56	10	28	7.5
57	8.75	30	10
57	9.25	32	6.5
59	9.5	32	8
60	8	34	7.5
60	9.25	39	9
61	9.75	39	10
63	8.75	45	10
64	9.75	45	9.5
64	5.75	46	8.5
64	10	47	2.25
64	7.5	48	10
65	10	49	8
66	2	49	7.75
68	5	49	8.75
68	8.75	50	10
70	9	55	8.5
75	7.25	55	9.75
75	10	56	10
76	5	56	10
78	9.25	56	10
39	8.25	56	8.25
60	7.5	58	6.75
64	6.75	58	8
35	10	59	9
38	9.25	59	3
50	5.75	60	8.5
52	5	61	10
53	7	62	10
58	10	62	10
62	9.25	64	9.75
71	10	65	6.25
19	6.75	65	10
42	7	65	10
44	6.5	66	5.25
47	8	67	8.5
57	9.5	68	10
63	10	68	8.25
64	9	68	10
69	8.25	68	10
33	7	69	10
39	9.75	69	10
53	9.5	71	10
64	6.75	71	9.5
77	10	71	9.25
78	9.25	72	10
30	8.5	72	0.25
53	10	73	5
55	9	73	8.5
57	10	76	7
59	10	77	9.25
62	10	43	9.75
63	7.5	62	10
67	8.5	74	9
67	8.75	25	10
67	10	28	8
68	8.75	29	7.5
70	8.25	32	8.5
71	10	38	7.25
72	9.25	48	9.75
73	8.5	51	6.25
78	8.5	53	9
84	10	59	7.75
[truncated: 21,289 more rows]

## Sheet: Fig1b
Age_S1	Donations_S1	Age_S2	Donations_S2
55	30.3	61	0
36	53.33	27	50
63	0.8	37	100
71	19.36	19	16.66
80	40.74	44	66.66
36	0	38	0
19	2.6	20	5.19
47	100	64	100
54	0	23	43.31
73	50	73	52.38
43	66.66	28	66.66
34	40	61	4.17
27	50	23	35.56
61	100	31	100
52	59.26	64	100
45	75	32	100
39	100	51	50
34	100	34	50
65	100	39	100
58	66.66	48	0.42
31	41.17	59	16.66
36	41.17	67	22.85
28	70.58	37	41.17
30	47.4	35	14.28
57	38.46	30	66.66
23	0	48	66.66
27	0	52	66.66
28	0	60	66.66
30	0	63	66.66
40	0	50	17.69
46	0	39	94.28
49	0	51	97.08
51	0	21	52.59
53	0	26	23.7
55	0	47	23.7
55	0	25	0
57	0	33	0
59	0	47	0
61	0	49	0
72	0	50	0
77	0	59	0
78	0	64	0
34	5.26	64	0
34	6.25	66	0
59	16.67	68	0
38	18.75	68	0
46	33.33	73	0
59	41.18	39	0.83
35	50	72	0.99
37	50	54	2.94
43	50	71	5.26
75	50	71	6.67
54	63.83	46	11.11
66	66.67	31	11.76
68	66.67	49	11.85
32	100	46	12.5
34	100	19	20
52	100	29	25
67	100	34	41.18
70	100	55	50
71	100	64	50
72	100	65	50
72	100	67	50
73	100	68	50
78	100	25	60
64	0.06	34	100
54	25	49	100
31	17.04	52	100
41	12.5	52	100
40	18.75	53	100
47	18.18	56	100
57	25	57	100
36	50	59	100
36	87.3	61	100
25	25.56	66	100
31	50	71	100
46	42.86	72	100
49	50	77	100
29	40.74	79	100
60	41.18	81	24.44
45	35.56	27	25
60	40.48	41	5.06
62	90	27	10
35	40	31	10
62	40	68	10
38	60	53	25
52	60	42	27.27
62	60	60	100
63	100	52	80
41	50	27	40
67	70.59	24	50
27	82.96	28	50
27	50	36	50
52	50	67	50
70	50	27	37.5
30	68.75	25	40
48	100	40	40
68	100	51	100
34	55.56	47	41.18
29	76.3	53	41.18
23	59.26	28	64.43
35	70.37	73	61.54
29	88.15	53	52.59
26	50	54	51.22
43	70	51	97.56
63	100	32	50
28	61.54	44	50
36	67.25	46	50
69	50	57	50
41	100	61	50
44	69.7	74	50
26	50	33	56.25
19	80	32	68
48	100	52	58.82
73	100	54	100
34	100	51	59.58
40	100	34	100
42	100	39	100
47	100	45	100
53	100	51	100
59	100	77	100
63	100	54	70.37
64	100	34	100
65	100	20	70.37
70	100	61	100
81	100	32	50
57	100	80	100
50	9.52	58	100
43	52.94	39	100
66	3.13	44	100
55	13.05	62	100
39	13.05	68	100
27	28.58	55	100
69	85.72	48	100
49	3.34	26	9.91
57	98.34	46	29.41
24	21.06	54	29.41
30	33.34	44	6.26
18	0	36	6.26
51	100	75	6.26
60	100	54	13.05
63	100	80	9.1
33	25	73	28.58
43	42.86	53	2.92
32	50	28	33.34
57	50	43	53.34
40	98.36	42	83.34
66	33.34	43	22.97
31	100	38	29.42
50	0	61	90.9
45	25	23	41.18
61	50	75	100
74	60	36	40.74
48	37.5	60	50
58	100	41	100
36	9.1	48	9.1
19	28.58	62	9.1
45	33.34	51	14.82
32	0	42	30.76
20	4.04	66	0.71
46	10.71	41	100
58	28.57	58	100
74	100	29	7.69
70	60	65	50
61	88.89	74	100
45	50	49	33.34
51	100	32	66.66
62	100	26	0
30	94.82	55	0.6
42	60	45	66.66
65	2.88	20	7.93
60	100	81	100
23	35.56	30	4.76
30	68.96	50	100
38	70.58	24	66.66
26	0	45	90.9
27	0	29	0
29	0	51	0
34	0	30	2.44
41	0	48	100
52	0	69	71.43
61	0	65	40.74
32	11.11	59	50
43	40	51	76.92
27	40.74	60	100
30	52.59	73	100
33	66.67	65	100
71	66.67	37	12.5
53	99.99	39	50
41	100	18	85.71
48	100	21	0
52	100	47	0
61	100	28	30.56
64	100	37	100
65	100	60	100
60	100	59	57.14
33	56.25	54	14.28
42	71.43	41	66.66
62	75	28	70.58
32	100	30	0
53	70.37	61	0
25	70.36	75	0
25	94.81	49	6.67
18	91.11	31	28.89
47	100	28	41.18
65	100	49	47.83
22	94.82	30	59.26
61	22.23	34	100
65	14.28	42	100
41	54.54	44	100
69	54.54	46	100
28	66.66	48	100
44	1.64	52	100
47	11.76	23	40.74
21	0	55	11.76
24	0	28	87.5
27	0	50	28.89
30	0	37	52.59
35	0	52	50
36	0	30	70.37
48	0	33	100
49	0	21	77.04
56	0	51	94.07
56	0	33	100
64	0	42	100
75	0	47	100
75	0	64	100
39	9.09	64	100
53	11.11	64	100
73	12.5	25	52.6
61	13.33	62	5.18
49	14.29	50	16.66
20	16.67	35	75.18
38	25	48	66.66
50	33.33	48	66.66
58	37.5	56	23.52
37	40	71	65.18
45	40.74	20	0
78	42.86	23	0
46	50	29	0
48	50	32	0
57	50	32	0
69	50.22	33	0
53	52.59	41	0
32	72.22	42	0
76	98.04	42	0
25	100	52	0
32	100	53	0
34	100	57	0
34	100	62	0
40	100	62	0
48	100	64	0
49	100	65	0
49	100	68	0
50	100	75	0
55	100	30	3.23
57	100	49	5.56
71	100	31	11.11
71	100	28	11.76
75	100	24	37.5
55	4.44	22	40.74
53	10	42	44.44
72	50	29	50
59	20	50	50
30	50	40	52.94
35	100	32	58.82
58	33.33	65	59.26
44	42.86	54	98.57
37	50	64	98.67
37	41.18	32	100
66	40.74	37	100
43	50	38	100
33	60	40	100
37	60	41	100
45	60	46	100
45	41.18	53	100
44	40.48	56	100
53	50	57	100
56	50	64	100
57	75	69	100
29	50.07	74	100
36	57.14	75	100
48	59.26	47	3.61
30	70.37	28	25
65	60	57	12.5
36	80	42	43.04
44	37.5	45	18.18
34	100	49	44.44
46	100	39	100
34	100	29	50
70	72.22	54	66.67
35	99.41	41	59.26
41	100	30	39.39
56	100	30	60
58	88.24	57	100
39	100	23	50
36	100	57	100
73	100	43	71.43
32	100	55	60
33	100	29	61.54
39	100	28	100
44	100	62	50
50	100	77	80
58	100	52	100
60	100	31	76.3
64	100	46	100
65	100	69	95.24
75	100	30	100
75	100	47	100
47	100	50	100
42	1.96	51	100
28	9.1	55	100
45	57.15	55	100
50	11.12	57	100
34	58.34	58	100
29	29.42	60	100
57	66.66	49	88.15
48	0	59	58.82
63	30	40	100
48	50	43	99.5
60	100	48	100
67	40.74	58	100
23	37.5	62	100
76	100	33	2.3
30	100	34	30.3
29	28.57	24	28.57
60	0	37	6.26
49	100	64	11.12
53	100	46	70.38
32	0	59	83.88
33	0	19	94.82
41	24.24	54	11.12
30	33.33	56	72.23
42	62.5	24	83.34
50	60	70	0
46	50	37	66.67
63	100	50	100
46	10.71	45	100
50	0	59	100
46	80	28	18.18
65	100	48	50
58	50	48	100
36	100	38	100
54	100	36	0
38	100	68	0
49	100	28	58.33
34	70	39	66.66
69	100	43	66.66
47	40	35	0
61	0	52	50
54	90	35	66.67
66	100	73	100
47	40	28	37.5
47	0	31	40.75
54	100	26	45.71
49	50	39	90
60	20	50	100
57	50	23	100
32	100	44	66.66
64	80	59	100
54	100	42	70
58	50	72	100
62	60	36	66.66
60	0	54	100
62	0	65	0
61	15	43	30
57	50	52	50
48	50	59	100
20	80	47	90
56	100	50	30
52	100	47	0
56	100	22	100
38	0	67	100
70	60	45	50
18	50	35	67
60	100	22	100
39	60	46	50
51	40	36	100
32	0	26	0
34	50	78	90
53	75	32	50
26	100	49	50
38	100	60	50
25	0	58	100
57	90	27	30
51	100	57	30
49	20	58	30
65	100	35	50
67	90	62	100
60	100	74	100
59	20	53	40
43	0	41	100
56	100	18	90
50	10	58	100
46	90	71	100
23	0	57	30
36	0	54	100
39	0	67	2
58	0	69	67
49	10	82	100
54	10	62	100
33	20	62	20
34	20	71	50
49	20	49	50
69	20	63	50
53	30	30	0
57	40	22	100
34	50	23	0
39	50	58	100
70	50	49	100
24	100	46	50
53	100	50	100
60	100	53	66
52	10	57	100
44	20	58	0
51	30	57	50
56	30	68	100
28	30	40	0
26	40	43	0
20	50	44	0
71	50	60	0
54	80	77	0
51	90	52	20
66	100	58	50
30	66	58	50
52	67	50	90
60	70	46	100
50	80	52	100
36	100	50	10
38	100	53	15
62	100	57	20
64	100	43	30
51	100	62	40
48	50	37	50
40	100	67	70
31	80	46	30
52	70	28	40
56	100	30	50
21	0	41	50
55	0	42	50
62	1	65	100
38	60	72	100
60	100	87	50
62	100	62	50
55	50	56	60
40	75	44	80
39	90	45	100
51	100	65	90
65	100	23	100
55	100	38	100
60	100	51	100
53	100	51	100
46	50	55	100
73	100	57	100
52	100	61	100
44	66	55	60
60	50	65	100
42	100	60	100
22	100	28	100
28	50	63	60
45	0	35	50
34	20	69	10
39	50	33	80
66	80	50	100
47	70	39	0
50	50	59	100
51	50	57	50
40	60	21	0
54	60	47	20
68	60	53	20
59	90	55	20
64	100	58	30
57	100	81	70
27	5	45	100
35	10	54	100
39	50	39	20
35	50	50	20
55	50	24	40
44	100	61	60
47	60	39	70
65	0	45	80
56	90	57	90
79	67	49	50
39	50	59	100
45	10	59	100
70	70	38	100
59	70	55	100
61	30	58	100
33	90	56	50
45	90	47	0
59	100	56	100
46	50	42	100
49	80	39	80
55	100	52	100
41	30	64	90
70	30	55	0
32	100	43	45
25	0	27	50
57	90	53	80
52	100	21	100
44	20	69	10
59	50	66	100
60	50	36	0
48	100	46	100
55	50	61	30
60	0	40	0
57	100	78	0
35	100	48	90
65	80	29	15
70	100	55	30
53	50	56	90
51	50	29	50
30	20	52	100
49	100	61	100
48	30	50	20
31	50	50	100
57	100	64	100
69	0	49	20
63	0	57	100
21	98	87	50
64	20	49	100
31	20	33	55
45	60	64	100
57	0	42	100
80	5	56	40
57	30	61	80
73	50	90	90
44	55	74	20
37	30	48	50
58	100	44	80
49	30	61	90
51	50	53	100
64	30	51	50
67	20	48	40
62	30	66	50
55	100	55	90
72	100	57	30
63	100	53	80
53	20	52	60
24	90	48	50
37	40	26	100
36	67	69	100
63	100	56	5
20	50	51	100
32	50	78	10
56	30	45	100
55	100	62	20
41	50	22	90
54	90	39	100
19	0	64	100
64	20	68	0
55	0	57	70
59	5	60	50
63	100	49	100
37	0	64	100
47	0	44	0
54	0	46	50
60	0	19	100
49	70	22	100
30	10	66	10
61	100	50	100
27	50	50	50
31	0	26	0
35	0	19	50
54	0	77	100
55	0	22	30
58	0	59	100
60	0	53	0
61	0	53	100
39	8	61	100
63	10	24	30
73	20	58	50
78	20	53	50
72	30	57	100
60	50	57	80
75	50	65	75
22	70	64	10
22	100	54	100
31	100	55	40
42	100	48	50
58	100	52	100
59	100	48	50
57	4	31	100
71	10	28	0
63	15	38	0
53	55	45	0
37	20	51	0
41	20	54	0
51	20	66	0
55	20	38	10
51	22	37	20
33	30	41	20
57	40	64	20
64	40	39	25
41	50	55	40
64	60	29	50
48	100	43	50
54	100	48	50
55	100	51	50
69	99	58	50
42	30	63	50
62	20	65	50
50	50	45	75
45	60	37	80
63	60	35	100
35	70	39	100
48	70	42	100
49	70	50	100
52	70	55	100
60	80	55	100
19	50	56	100
24	50	60	100
33	50	65	100
53	60	65	10
55	70	58	20
70	80	24	25
72	90	48	20
37	100	51	20
35	66	52	20
78	67	60	20
76	70	52	40
46	90	54	40
54	90	58	50
76	90	61	50
80	90	41	60
46	90	70	60
27	50	29	80
57	50	48	80
27	90	39	20
22	100	37	30
25	100	37	30
31	100	54	40
37	100	45	50
37	100	54	50
39	100	56	50
39	100	69	60
40	100	48	70
52	100	60	70
54	100	70	80
56	100	75	100
62	100	28	50
64	100	37	50
75	100	57	50
48	70	57	50
35	90	42	60
47	100	45	60
62	100	51	60
61	100	75	60
66	100	53	70
55	80	65	90
33	100	47	67
37	100	72	80
76	100	49	80
59	100	54	100
30	50	30	90
64	50	34	50
74	30	47	50
46	100	50	50
48	80	51	50
71	100	19	90
50	80	23	100
54	25	32	100
60	50	33	100
59	20	34	100
78	40	36	100
31	63	37	100
47	70	50	100
47	100	53	100
47	80	58	100
46	67	59	100
65	50	59	100
45	25	63	100
27	80	69	100
67	100	80	100
52	10	47	100
25	100	65	100
57	0	35	100
20	50	49	100
37	50	56	100
57	50	73	100
43	50	20	100
51	100	23	100
53	40	40	100
65	100	49	100
54	100	59	100
52	50	62	100
25	0	70	100
60	0	60	100
65	0	29	100
44	50	39	100
45	50	40	100
48	50	44	30
50	50	69	0
52	50	82	50
65	10	26	80
42	30	51	30
56	50	46	67
50	50	50	100
29	50	40	50
38	67	51	80
36	90	56	40
73	100	32	10
33	100	63	10
60	30	46	50
39	100	42	100
56	100	43	100
40	0	59	100
50	0	30	100
52	10	58	100
63	10	37	100
42	20	56	100
63	20	53	70
58	50	40	100
57	20	69	90
58	30	32	100
46	70	21	20
57	50	45	100
52	50	70	50
58	75	57	20
49	100	18	100
53	100	53	100
44	100	73	20
49	100	42	100
77	90	77	40
57	40	54	0
65	50	39	0
56	60	40	0
62	100	57	0
55	100	61	0
60	50	53	10
19	0	43	100
36	95	57	67
58	100	36	40
21	0	58	50
23	0	42	70
24	0	58	70
28	0	58	80
28	0	41	100
33	0	46	100
40	0	54	100
42	0	61	100
44	0	35	100
45	0	60	20
46	0	49	0
46	0	57	0
50	0	62	0
51	0	40	1
57	0	64	5
60	0	37	20
67	0	43	20
46	5	54	100
22	10	67	100
33	10	33	20
36	10	50	10
46	10	50	20
58	10	56	20
59	10	56	35
68	10	67	50
35	20	53	90
49	20	54	100
55	20	57	100
67	20	58	100
55	25	57	40
29	30	40	50
35	50	60	40
52	50	26	20
53	50	63	100
54	50	61	60
54	50	20	0
56	50	20	0
58	50	21	0
59	50	22	0
59	50	22	0
60	50	23	0
62	50	24	0
62	50	45	0
62	50	46	0
68	50	46	0
61	60	48	0
57	80	50	0
43	85	51	0
41	90	53	0
56	98	53	0
28	100	59	0
33	100	61	0
49	100	46	5
49	100	31	10
51	100	43	10
56	100	45	10
57	100	51	10
58	100	56	10
60	100	57	10
60	100	61	10
65	100	62	10
66	100	44	20
72	100	52	20
76	100	60	20
28	10	66	20
61	10	57	30
60	9	58	30
55	8	61	30
47	10	69	30
55	10	26	40
61	10	29	40
62	15	62	40
65	15	28	50
52	20	32	50
59	20	49	50
25	30	55	50
37	30	56	50
60	30	58	50
27	20	60	50
54	20	77	50
54	20	53	56
56	20	55	70
30	30	35	80
39	30	59	80
47	30	72	80
51	30	72	80
65	30	44	90
42	40	25	100
72	40	31	100
37	50	32	100
39	50	40	100
55	50	45	100
56	50	46	100
54	60	47	100
20	100	47	100
36	100	50	100
40	100	53	100
53	100	55	100
58	100	58	100
65	100	59	100
60	50	70	100
50	20	78	100
27	30	23	10
51	30	25	10
31	35	56	10
58	67	62	10
21	20	63	10
40	20	60	15
50	25	69	20
34	40	70	20
42	40	44	75
48	40	65	95
69	40	53	15
33	50	56	88
35	50	31	20
35	50	34	20
38	50	50	20
46	50	51	20
48	50	60	20
50	50	72	20
66	50	34	30
79	50	37	30
23	60	77	30
33	60	23	40
36	60	61	40
61	60	26	50
50	70	42	50
54	70	70	50
55	80	72	50
27	100	80	50
41	100	38	100
49	100	57	30
54	100	21	40
61	100	25	50
68	100	68	50
35	50	37	42
45	50	20	20
51	50	28	20
53	50	63	30
55	50	64	30
58	50	31	40
59	50	64	40
61	50	69	40
68	50	59	45
65	75	39	50
21	30	52	50
38	40	65	50
29	50	83	50
74	50	67	60
31	60	35	70
43	60	47	80
43	60	59	90
49	60	36	100
51	60	42	100
58	60	49	100
66	60	51	100
30	70	60	100
60	80	61	100
63	80	65	100
36	100	69	100
43	100	76	100
47	100	40	25
57	100	22	50
60	100	24	50
64	100	24	50
29	66	27	50
51	66	30	50
25	99	35	50
59	55	46	50
23	60	50	50
20	70	50	50
26	70	53	50
34	70	55	50
46	70	57	50
66	50	62	50
22	80	75	50
26	80	47	75
33	80	48	75
45	80	52	100
47	90	31	50
48	100	40	50
61	100	48	50
62	100	66	50
29	90	34	60
33	90	60	80
53	90	66	80
54	90	58	90
60	90	34	100
49	98	40	100
51	50	49	100
55	50	62	100
69	70	67	100
34	75	71	100
50	75	80	66
56	75	69	67
64	75	54	67
46	80	38	70
24	85	68	70
68	90	44	50
68	90	26	80
22	100	79	80
27	100	33	90
28	100	56	90
30	100	67	90
32	100	21	100
37	100	64	100
39	100	38	99
43	100	25	50
45	100	38	50
47	100	51	50
48	100	65	50
48	100	60	70
49	100	50	80
49	100	42	90
50	100	51	90
50	100	25	100
51	100	29	100
53	100	29	100
53	100	35	100
54	100	37	100
55	100	38	100
55	100	40	100
56	100	44	100
57	100	44	100
57	100	46	100
58	100	49	100
59	100	50	100
59	100	51	100
60	100	51	100
60	100	54	100
60	100	54	100
61	100	54	100
63	100	55	100
67	100	55	100
73	100	56	100
79	100	57	100
42	60	61	100
61	60	62	100
65	70	63	100
38	80	63	100
55	100	65	100
61	100	66	100
28	100	67	100
20	100	70	100
51	100	78	100
53	100	80	100
55	100	20	70
37	100	27	80
51	100	33	80
32	80	45	90
18	100	57	100
20	100	71	100
23	100	72	100
32	100	47	100
36	100	59	100
41	100	45	95
46	100	22	100
27	100	28	100
44	90	33	100
22	100	35	100
22	100	41	100
24	100	46	100
28	100	48	100
29	100	56	100
38	100	57	100
40	100	58	100
41	100	60	100
54	100	26	90
55	100	30	100
60	100	34	100
61	100	45	100
62	100	50	100
62	100	50	100
63	100	60	100
64	100	61	100
76	20	52	90
65	50	30	100
38	0	59	100
49	100	35	100
38	40	27	100
58	5	31	100
52	20	32	100
49	60	39	100
60	90	45	100
66	90	46	100
66	50	51	100
55	60	53	100
50	80	55	100
57	80	56	100
54	70	64	100
55	40	65	100
56	66	78	100
58	40	40	30
50	0	63	60
38	100	45	0
58	100	60	20
57	15	55	50
30	10	19	90
60	30	39	100
59	100	55	10
59	80	34	100
87	100	32	10
77	90	52	100
57	75	65	90
18	20	53	40
30	40	49	80
20	40	57	100
56	90	43	50
40	50	31	0
48	0	65	5
30	50	38	10
80	0	57	70
39	0	46	40
52	50	73	40
35	50	36	100
60	30	48	100
19	50	56	100
63	0	60	100
65	30	51	90
53	50	74	50
35	34	65	100
38	0	21	90
70	50	57	40
38	0	25	67
73	0	70	0
49	70	53	40
21	0	28	80
66	50	45	70
28	30	42	75
59	20	29	0
57	0	60	65
62	40	44	33
20	0	29	95
33	0	20	50
38	0	55	0
48	0	38	100
48	0	56	50
66	0	19	0
68	0	21	0
69	0	37	0
79	5	44	0
25	10	44	0
65	10	60	0
67	20	64	0
30	25	71	0
30	30	34	10
62	30	58	10
48	50	68	20
65	50	30	50
79	50	30	50
48	60	36	50
65	70	55	50
64	100	28	80
67	100	73	90
21	55	21	100
62	10	73	100
22	10	40	11
45	10	28	10
66	45	31	10
26	20	39	20
45	30	39	20
21	40	46	30
68	50	51	50
71	70	57	100
69	30	29	40
66	100	62	100
19	40	54	70
42	40	77	90
55	50	19	66
25	70	22	100
20	50	72	100
18	75	53	0
47	95	70	0
43	70	47	50
55	80	24	80
22	75	58	20
38	100	49	0
39	66	21	0
32	30	21	0
55	50	29	0
18	20	33	10
27	75	40	10
40	100	26	20
20	35	57	20
62	90	21	34
62	0	29	50
25	0	31	50
44	0	55	75
48	0	26	100
52	0	55	100
53	0	64	100
51	10	67	10
65	10	31	20
67	10	42	20
71	50	20	25
35	6	19	40
20	89	64	100
33	50	49	0
20	40	67	75
21	40	49	33
21	50	23	50
27	50	50	30
20	70	55	0
36	100	67	10
25	100	41	0
37	100	30	30
59	0	19	100
26	70	19	50
20	30	36	0
35	0	53	30
34	0	32	20
69	0	31	0
30	60	46	0
73	50	38	10
19	60	67	20
39	50	67	50
25	0	70	50
33	40	19	60
23	75	21	30
28	0	71	100
58	75	63	80
19	25	60	0
24	30	38	10
31	90	22	0
42	50	34	0
46	0	60	0
27	80	71	0
50	20	38	10
44	30	41	20
20	0	49	20
21	0	63	20
27	0	59	25
28	0	22	20
29	0	24	20
31	0	30	20
33	0	35	20
34	0	18	30
45	0	28	40
49	0	56	70
63	0	35	40
47	50	41	50
27	10	43	60
38	25	21	100
59	25	67	67
78	20	30	90
27	30	29	90
26	80	48	100
21	50	23	5
29	100	64	0
49	10	23	60
18	30	27	70
30	50	36	0
41	50	44	80
37	0	66	100
42	80	26	10
19	90	68	50
85	0	25	50
21	50	38	0
36	40	68	10
45	100	59	30
39	5	37	0
69	0	62	30
24	99	40	70
58	30	60	0
85	30	53	50
30	0	67	100
43	0	35	20
56	0	68	0
68	0	31	70
63	100	41	40
45	50	34	50
35	75	44	0
18	0	69	70
24	20	31	0
64	0	34	0
73	20	35	0
45	10	53	0
69	50	58	0
52	0	63	0
52	20	65	0
62	33	67	0
28	0	68	0
29	0	69	0
29	0	71	0
34	0	71	0
36	0	66	1
41	0	24	10
45	0	49	10
58	0	64	15
59	0	71	30
65	0	74	30
67	0	55	50
73	0	61	50
75	0	47	75
32	10	68	75
41	10	75	80
44	10	30	85
50	10	51	100
50	10	52	100
52	10	35	10
70	10	71	10
80	10	62	15
39	20	42	20
50	20	55	20
63	25	76	100
74	25	61	40
37	50	34	65
57	50	67	50
58	50	58	80
62	50	20	66
67	70	38	67
63	100	46	67
73	100	33	80
28	10	27	80
46	50	50	100
27	30	74	0
28	30	74	0
49	60	72	40
49	50	71	50
31	40	64	20
24	50	19	0
66	50	77	20
61	60	53	0
23	100	22	0
66	50	22	0
32	50	34	0
73	50	38	0
32	40	40	0
28	80	45	0
53	90	47	0
49	50	51	0
56	90	52	0
62	100	54	0
85	100	57	0
76	100	60	0
49	35	62	0
74	0	62	0
77	20	67	0
61	50	67	0
64	50	69	0
59	0	70	0
62	100	80	0
40	0	71	20
44	66	20	30
54	50	27	50
57	67	59	50
21	0	68	50
25	0	71	50
27	0	27	60
29	0	76	80
30	0	28	90
38	0	29	90
40	0	42	100
44	0	78	100
58	0	25	10
60	0	25	25
60	0	27	20
63	0	60	20
66	0	59	30
67	0	61	30
49	5	26	40
36	10	31	50
65	10	51	50
68	10	62	80
69	20	25	30
29	25	35	50
39	25	54	50
70	25	63	50
65	30	61	70
40	50	63	100
29	100	65	50
69	100	63	100
76	100	53	100
52	40	33	100
55	20	49	40
54	40	70	0
75	30	67	100
53	90	52	100
45	66	29	0
36	70	18	5
41	80	62	40
66	0	33	50
75	50	65	60
67	20	23	50
84	50	30	50
25	10	57	50
27	66.6	47	20
61	0	24	0
70	20	56	0
35	30	22	50
34	70	66	100
68	100	20	70
50	20	22	67
33	20	50	0
51	20	32	30
62	70	24	0
56	30	25	0
54	10	33	0
49	25	43	0
55	45	44	0
59	60	45	0
45	1	47	0
26	0	50	0
28	0	55	0
30	0	60	0
34	0	63	0
39	0	63	0
41	0	63	0
49	0	65	0
51	0	65	0
53	0	65	0
55	0	69	0
56	0	69	0
59	0	75	0
66	0	36	5
33	5	18	10
59	10	41	20
46	30	53	20
20	50	59	20
31	50	67	20
48	50	61	25
59	50	58	50
59	50	68	50
75	50	47	80
77	67	65	90
65	75	74	90
37	80	34	100
61	100	34	100
23	7	53	100
25	15	69	100
79	20	69	100
62	30	30	5
20	40	19	10
24	70	53	20
28	50	35	30
67	50	60	50
56	60	71	50
33	70	26	60
57	66	28	50
66	80	37	55
29	90	26	60
18	81	46	60
29	100	31	65
48	1	58	90
42	30	18	50
39	5	29	80
29	0	25	90
65	0	34	75
68	0	24	80
69	50	26	100
21	75	34	0
30	0	18	0
67	0	29	0
29	50	18	40
40	0	38	65
60	0	36	50
40	50	62	50
21	50	36	70
45	50	53	0
29	100	69	0
38	100	29	50
68	40	64	50
20	0	78	25
69	0	69	50
83	10	77	10
69	40	22	0
73	100	43	0
32	0	48	0
66	80	53	50
65	50	18	80
29	80	57	90
28	60	44	0
51	50	22	80
53	5	64	20
56	50	49	50
29	0	49	50
65	0	34	50
74	0	75	67
29	40	72	0
31	50	28	10
39	100	42	10
64	20	35	40
65	40	72	40
70	50	18	100
32	40	37	50
24	70	22	100
49	10	45	90
36	20	42	25
35	70	71	0
34	75	42	40
42	0	28	0
67	10	77	50
19	50	53	20
20	70	27	40
74	25	23	70
42	0	31	80
49	50	72	33.4
64	10	49	0
29	40	53	50
30	0	31	30
29	0	19	70
38	0	42	33
41	0	68	100
25	20	68	0
66	65	58	0
39	50	33	0
37	10	73	0
71	0	41	5
65	60	24	50
43	20	46	0
45	20	73	90
52	0	77	100
47	10	43	0
51	10	86	10
38	20	32	40
61	40	68	50
84	100	71	100
67	0	62	70
74	0	52	10
73	10	71	50
37	60	62	0
43	70	19	40
47	10	45	20
57	30	70	30
28	0	64	100
66	10	36	50
63	50	69	20
62	100	64	50
38	20	83	80
34	50	59	0
53	50	33	20
44	75	57	10
21	80	57	50
46	10	39	5
67	50	43	10
39	60	47	30
19	70	57	75
49	100	32	52
24	55	21	50
31	80	61	50
32	20	73	10
57	0	61	20
33	40	41	25
54	75	18	40
47	0	37	80
43	0	43	90
60	0	37	30
56	20	40	20
70	25	65	90
68	50	60	30
66	40	74	0
18	50	25	80
66	50	51	20
39	50	30	0
21	15	39	0
48	0	46	0
19	90	66	0
49	1	74	0
63	0	56	20
29	1	47	100
40	70	29	30
58	50	26	50
40	0	25	50
54	0	21	60
41	0	38	50
73	0	25	70
29	0	30	50
60	50	59	30
64	10	47	60
20	30	73	0
31	70	57	50
59	40	63	30
57	100	76	100
79	80	27	50
24	60	28	75
28	100	34	60
20	0	23	80
19	10	34	90
30	40	40	30
23	80	19	75
49	70	20	60
62	0	22	0
36	50	33	80
37	70	37	90
47	80	87	70
24	20	58	100
22	70	70	5
54	75	20	100
46	20	36	10
28	0	57	90
31	0	45	0
33	0	47	0
45	0	37	50
51	0	38	50
56	0	35	75
53	10	23	80
42	20	19	80
34	30	46	50
69	30	50	25
63	90	39	0
61	20	46	0
36	30	49	0
68	30	57	0
59	50	62	0
47	75	67	0
35	40	74	0
67	40	52	5
20	90	49	10
32	50	31	20
36	50	43	20
66	50	71	25
25	50	42	50
41	75	69	70
20	60	34	10
18	80	28	20
32	0	28	20
37	30	47	20
45	90	29	30
78	90	26	40
31	50	45	40
42	50	30	50
37	100	25	50
36	0	79	70
57	0	72	80
70	0	29	75
47	10	46	90
42	2	61	90
51	80	34	80
38	50	33	0
20	60	39	0
22	75	53	0
31	75	25	1
37	80	81	10
70	100	60	20
37	70	18	80
46	10	29	70
38	50	23	100
65	40	79	100
37	20	56	10
36	0	54	100
42	50	59	60
54	75	20	60
51	20	44	2
39	0	27	0
44	10	42	0
40	20	52	0
22	0	54	0
53	0	59	50
56	0	33	70
55	75	31	40
36	50	26	60
38	25	25	70
21	0	47	75
21	0	33	80
22	0	21	90
25	0	21	100
26	0	33	80
27	0	65	25
27	0	56	0
28	0	33	55
28	0	58	30
29	0	55	20
29	0	64	50
29	0	34	10
30	0	52	0
30	0	67	0
31	0	79	80
31	0	46	90
31	0	56	80
31	0	53	0
36	0	77	0
36	0	77	0
37	0	37	70
37	0	39	0
37	0	40	0
38	0	19	0
38	0	20	0
38	0	21	0
38	0	21	0
39	0	22	0
39	0	22	0
40	0	24	0
40	0	25	0
40	0	26	0
40	0	28	0
41	0	29	0
42	0	29	0
43	0	30	0
43	0	30	0
45	0	31	0
45	0	31	0
46	0	31	0
49	0	32	0
49	0	32	0
49	0	33	0
50	0	34	0
50	0	34	0
51	0	34	0
51	0	35	0
52	0	35	0
52	0	36	0
53	0	36	0
53	0	37	0
56	0	37	0
56	0	37	0
56	0	38	0
58	0	38	0
58	0	38	0
59	0	38	0
59	0	40	0
60	0	40	0
62	0	41	0
62	0	44	0
62	0	44	0
63	0	44	0
64	0	44	0
65	0	45	0
66	0	45	0
67	0	46	0
68	0	47	0
69	0	49	0
69	0	49	0
69	0	49	0
70	0	50	0
72	0	50	0
72	0	50	0
73	0	51	0
74	0	52	0
74	0	55	0
76	0	56	0
76	0	57	0
78	0	57	0
83	0	58	0
25	5	58	0
34	5	59	0
35	5	62	0
48	5	62	0
59	5	62	0
69	5	63	0
34	10	64	0
35	10	65	0
36	10	65	0
49	10	66	0
56	10	67	0
58	10	68	0
64	10	69	0
64	10	70	0
72	10	70	0
21	20	74	0
24	20	27	2
29	20	44	5
33	20	47	5
37	20	52	5
41	20	36	10
45	20	38	10
63	20	67	10
55	25	69	10
57	25	70	10
75	25	75	10
40	30	21	20
42	30	24	20
49	30	32	20
54	30	33	20
64	30	41	20
64	30	47	20
65	36	56	20
71	40	56	20
25	50	59	20
26	50	67	20
27	50	33	25
29	50	47	25
38	50	59	25
39	50	63	25
40	50	78	25
47	50	23	30
51	50	38	30
52	50	42	30
52	50	44	30
58	50	49	30
60	50	49	30
60	50	71	30
70	50	26	50
73	50	32	50
80	50	33	50
39	60	33	50
54	65	36	50
47	70	40	50
47	75	53	50
51	80	55	50
53	90	60	50
60	90	68	50
25	100	79	50
28	100	83	50
46	100	86	50
55	100	43	60
60	100	61	60
62	100	67	60
64	100	68	60
65	100	35	70
70	100	67	70
71	100	68	75
72	100	47	80
72	100	61	80
29	5	63	80
19	10	71	80
29	10	83	80
33	10	18	100
38	10	30	100
56	10	33	100
62	10	41	100
47	20	42	100
39	75	56	100
67	75	58	100
23	70	59	100
32	15	64	100
27	20	65	100
28	20	66	100
38	20	69	100
60	20	69	100
61	20	70	100
18	30	72	100
23	30	54	2
26	30	36	4
29	30	51	5
72	30	65	10
24	40	73	10
59	40	26	20
63	40	33	20
76	40	47	20
25	50	50	20
37	50	52	20
37	50	73	30
55	50	52	40
59	50	64	80
27	60	21	95
30	60	20	20
72	95	22	20
76	100	25	20
75	30	32	20
28	50	32	20
37	30	32	20
18	40	36	20
23	40	40	20
33	40	50	20
47	40	59	20
63	40	62	20
27	50	66	20
30	50	68	20
26	60	69	20
29	60	70	20
43	75	32	25
75	80	18	30
53	90	24	30
70	100	27	30
37	40	58	30
20	50	67	30
24	50	39	40
25	50	60	40
29	50	22	50
30	50	37	50
36	50	37	50
42	50	37	50
42	50	39	50
42	50	41	50
43	50	43	50
45	50	50	50
35	55	51	50
62	75	58	50
23	30	72	50
19	35	77	50
20	50	24	80
32	50	46	100
25	60	53	25
36	60	36	50
40	60	45	25
42	60	38	30
25	65	40	30
27	65	52	30
31	65	70	30
36	70	40	50
40	70	28	20
73	80	25	30
40	90	75	30
74	90	31	40
26	70	36	40
47	95	45	40
24	100	60	40
24	50	35	50
36	50	38	50
20	70	69	50
25	70	76	50
35	70	33	60
20	80	63	70
75	90	25	80
20	90	72	80
19	95	66	95
30	70	53	100
71	70	18	50
31	75	19	50
31	75	20	50
45	80	28	50
77	90	28	50
19	86	30	50
20	88	33	50
21	89	35	50
36	90	40	50
27	100	41	50
41	40	24	65
34	0	30	75
30	25	18	60
23	20	18	60
28	30	27	60
28	50	43	60
64	60	54	60
31	0	20	90
39	10	31	100
20	60	74	100
30	0	64	66
18	0	76	66
36	50	39	67
45	100	54	67
53	100	73	67
57	10	21	70
35	60	30	70
19	55	65	70
19	50	25	80
42	70	25	90
19	100	27	90
19	80	25	100
20	99	39	100
45	100	42	100
24	90	47	100
35	0	48	100
27	0	49	100
30	0	53	100
35	0	33	80
41	0	34	75
55	0	45	5
58	0	32	75
61	0	49	10
63	0	45	30
67	0	19	60
70	0	64	80
53	20	20	40
68	30	53	0
25	50	48	30
28	50	26	66
67	20	32	0
20	40	45	0
35	40	37	30
35	60	32	70
68	75	39	70
33	60	37	80
20	90	51	50
22	90	71	100
38	90	71	20
42	0	51	0
58	5	35	0
27	45	37	0
28	60	51	0
38	60	61	0
24	70	33	10
28	20	61	10
53	0	78	10
61	100	57	25
61	100	33	60
45	10	51	75
25	50	65	40
33	60	19	67
99	60	26	0
43	90	70	0
25	70	27	0
19	90	33	40
25	0	30	40
24	34	35	60
46	70	52	75
59	20	30	80
59	0	75	70
60	0	36	70
58	0	23	0
51	0	41	0
43	0	49	0
77	50	57	0
61	0	75	0
49	10	77	0
63	50	72	20
25	0	82	30
25	0	18	50
26	0	65	90
33	0	63	100
36	0	63	100
38	0	58	5
42	0	40	0
43	0	62	0
45	0	48	0
46	0	66	80
46	0	33	0
47	0	53	0
48	0	59	0
49	0	51	0
50	0	74	100
51	0	23	0
55	0	27	0
56	0	28	0
57	0	30	0
57	0	32	0
59	0	32	0
60	0	34	0
60	0	39	0
61	0	39	0
63	0	45	0
64	0	45	0
64	0	46	0
64	0	47	0
64	0	48	0
65	0	49	0
66	0	49	0
68	0	49	0
68	0	50	0
70	0	55	0
75	0	55	0
75	0	56	0
76	0	56	0
78	0	56	0
39	2	56	0
60	5	58	0
64	5	58	0
35	10	59	0
38	10	59	0
50	10	60	0
52	10	61	0
53	10	62	0
58	10	62	0
62	10	64	0
71	10	65	0
19	20	65	0
42	20	65	0
44	20	66	0
47	20	67	0
57	20	68	0
63	20	68	0
64	20	68	0
69	20	68	0
33	25	69	0
39	25	69	0
53	25	71	0
64	40	71	0
77	40	71	0
78	40	72	0
30	50	72	0
53	50	73	0
55	50	73	0
57	50	76	0
59	50	77	0
62	50	43	5
63	50	62	5
67	50	74	5
67	50	25	10
67	50	28	10
68	50	29	10
70	50	32	10
71	50	38	10
72	50	48	10
73	50	51	10
78	50	53	10
84	50	59	10
[truncated: 21,289 more rows]

## Sheet: Fig1c
Participant_S1	Age_S1	Donations_S1	Charity_S1	Participant_S2	Age_S2	Donations_S2	Charity_S2
2	55	18.18	national	1	61	0	national
2	55	12.12	international	1	61	0	international
5	36	0	national	3	27	25	national
5	36	53.33	international	3	27	25	international
6	63	0.4	national	4	37	59.26	national
6	63	0.4	international	4	37	40.74	international
7	71	16.13	national	8	19	8.33	national
7	71	3.23	international	8	19	8.33	international
9	80	0	national	10	44	33.33	national
9	80	40.74	international	10	44	33.33	international
11	36	0	national	12	38	0	national
11	36	0	international	12	38	0	international
13	19	1.3	national	14	20	3.41	national
13	19	1.3	international	14	20	1.78	international
15	47	76.47	national	16	64	50	national
15	47	23.53	international	16	64	50	international
17	54	0	national	19	23	21.89	national
17	54	0	international	19	23	21.42	international
18	73	50	national	20	73	4.76	national
18	73	0	international	20	73	47.62	international
22	43	33.33	national	21	28	33.33	national
22	43	33.33	international	21	28	33.33	international
25	34	40	national	23	61	4.17	national
25	34	0	international	23	61	0	international
29	27	37.5	national	24	23	35.56	national
29	27	12.5	international	24	23	0	international
31	61	80	national	26	31	100	national
31	61	20	international	26	31	0	international
33	52	29.63	national	27	64	100	national
33	52	29.63	international	27	64	0	international
34	45	37.5	national	28	32	88.15	national
34	45	37.5	international	28	32	11.85	international
35	39	59.26	national	30	51	31.25	national
35	39	40.74	international	30	51	18.75	international
36	34	58.82	national	32	34	25	national
36	34	41.18	international	32	34	25	international
38	65	50	national	37	39	50	national
38	65	50	international	37	39	50	international
47	58	33.33	national	39	48	0.21	national
47	58	33.33	international	39	48	0.21	international
50	31	29.41	national	40	59	13.33	national
50	31	11.76	international	40	59	3.33	international
51	36	29.41	national	41	67	17.14	national
51	36	11.76	international	41	67	5.71	international
52	28	58.82	national	42	37	35.29	national
52	28	11.76	international	42	37	5.88	international
54	30	23.7	national	43	35	7.14	national
54	30	23.7	international	43	35	7.14	international
57	57	27.97	national	44	30	33.33	national
57	57	10.49	international	44	30	33.33	international
61	23	0	national	45	48	33.33	national
61	23	0	international	45	48	33.33	international
63	27	0	national	46	52	33.33	national
63	27	0	international	46	52	33.33	international
64	28	0	national	48	60	33.33	national
64	28	0	international	48	60	33.33	international
65	30	0	national	49	63	33.33	national
65	30	0	international	49	63	33.33	international
67	40	0	national	53	50	1.23	national
67	40	0	international	53	50	16.46	international
68	46	0	national	55	39	57.14	national
68	46	0	international	55	39	37.14	international
70	49	0	national	56	51	48.54	national
70	49	0	international	56	51	48.54	international
73	51	0	national	58	21	41.48	national
73	51	0	international	58	21	11.11	international
74	53	0	national	59	26	11.85	national
74	53	0	international	59	26	11.85	international
75	55	0	national	60	47	11.85	national
75	55	0	international	60	47	11.85	international
76	55	0	national	62	25	0	national
76	55	0	international	62	25	0	international
77	57	0	national	66	33	0	national
77	57	0	international	66	33	0	international
79	59	0	national	69	47	0	national
79	59	0	international	69	47	0	international
80	61	0	national	71	49	0	national
80	61	0	international	71	49	0	international
86	72	0	national	72	50	0	national
86	72	0	international	72	50	0	international
88	77	0	national	78	59	0	national
88	77	0	international	78	59	0	international
89	78	0	national	81	64	0	national
89	78	0	international	81	64	0	international
93	34	5.26	national	82	64	0	national
93	34	0	international	82	64	0	international
95	34	6.25	national	83	66	0	national
95	34	0	international	83	66	0	international
101	59	16.67	national	84	68	0	national
101	59	0	international	84	68	0	international
102	38	18.75	national	85	68	0	national
102	38	0	international	85	68	0	international
105	46	33.33	national	87	73	0	national
105	46	0	international	87	73	0	international
107	59	41.18	national	90	39	0.83	national
107	59	0	international	90	39	0	international
108	35	50	national	91	72	0.99	national
108	35	0	international	91	72	0	international
109	37	50	national	92	54	2.94	national
109	37	0	international	92	54	0	international
110	43	50	national	94	71	5.26	national
110	43	0	international	94	71	0	international
116	75	50	national	96	71	6.67	national
116	75	0	international	96	71	0	international
118	54	63.83	national	97	46	11.11	national
118	54	0	international	97	46	0	international
119	66	66.67	national	98	31	11.76	national
119	66	0	international	98	31	0	international
120	68	66.67	national	99	49	11.85	national
120	68	0	international	99	49	0	international
121	32	100	national	100	46	12.5	national
121	32	0	international	100	46	0	international
122	34	100	national	103	19	20	national
122	34	0	international	103	19	0	international
125	52	100	national	104	29	25	national
125	52	0	international	104	29	0	international
134	67	100	national	106	34	41.18	national
134	67	0	international	106	34	0	international
135	70	100	national	111	55	50	national
135	70	0	international	111	55	0	international
137	71	100	national	112	64	50	national
137	71	0	international	112	64	0	international
138	72	100	national	113	65	50	national
138	72	0	international	113	65	0	international
139	72	100	national	114	67	50	national
139	72	0	international	114	67	0	international
141	73	100	national	115	68	50	national
141	73	0	international	115	68	0	international
143	78	100	national	117	25	60	national
143	78	0	international	117	25	0	international
145	64	0.03	national	123	34	100	national
145	64	0.03	international	123	34	0	international
152	54	20	national	124	49	100	national
152	54	5	international	124	49	0	international
153	31	11.11	national	126	52	100	national
153	31	5.93	international	126	52	0	international
154	41	6.25	national	127	52	100	national
154	41	6.25	international	127	52	0	international
155	40	12.5	national	128	53	100	national
155	40	6.25	international	128	53	0	international
157	47	9.09	national	129	56	100	national
157	47	9.09	international	129	56	0	international
159	57	15	national	130	57	100	national
159	57	10	international	130	57	0	international
160	36	40	national	131	59	100	national
160	36	10	international	131	59	0	international
161	36	76.19	national	132	61	100	national
161	36	11.11	international	132	61	0	international
163	25	13.15	national	133	66	100	national
163	25	12.41	international	133	66	0	international
164	31	37.5	national	136	71	100	national
164	31	12.5	international	136	71	0	international
166	46	28.57	national	140	72	100	national
166	46	14.29	international	140	72	0	international
167	49	35.71	national	142	77	100	national
167	49	14.29	international	142	77	0	international
173	29	23.7	national	144	79	100	national
173	29	17.04	international	144	79	0	international
174	60	23.53	national	146	81	22.22	national
174	60	17.65	international	146	81	2.22	international
175	45	17.78	national	147	27	22.5	national
175	45	17.78	international	147	27	2.5	international
176	60	22.62	national	148	41	2.53	national
176	60	17.86	international	148	41	2.53	international
178	62	70.59	national	149	27	5	national
178	62	19.41	international	149	27	5	international
180	35	20	national	150	31	5	national
180	35	20	international	150	31	5	international
182	62	20	national	151	68	5	national
182	62	20	international	151	68	5	international
183	38	40	national	156	53	18.75	national
183	38	20	international	156	53	6.25	international
184	52	40	national	158	42	18.18	national
184	52	20	international	158	42	9.09	international
185	62	40	national	162	60	88.24	national
185	62	20	international	162	60	11.76	international
187	63	80	national	165	52	66.67	national
187	63	20	international	165	52	13.33	international
190	41	29.41	national	168	27	25	national
190	41	20.59	international	168	27	15	international
193	67	47.06	national	169	24	35	national
193	67	23.53	international	169	24	15	international
195	27	59.26	national	170	28	33.33	national
195	27	23.7	international	170	28	16.67	international
198	27	25	national	171	36	33.33	national
198	27	25	international	171	36	16.67	international
202	52	25	national	172	67	33.33	national
202	52	25	international	172	67	16.67	international
205	70	25	national	177	27	18.75	national
205	70	25	international	177	27	18.75	international
208	30	43.75	national	179	25	20	national
208	30	25	international	179	25	20	international
209	48	75	national	181	40	20	national
209	48	25	international	181	40	20	international
210	68	75	national	186	51	80	national
210	68	25	international	186	51	20	international
211	34	27.78	national	188	47	20.59	national
211	34	27.78	international	188	47	20.59	international
213	29	47.41	national	189	53	20.59	national
213	29	28.89	international	189	53	20.59	international
215	23	29.63	national	191	28	41.49	national
215	23	29.63	international	191	28	22.94	international
216	35	40.74	national	192	73	38.46	national
216	35	29.63	international	192	73	23.08	international
217	29	58.52	national	194	53	28.89	national
217	29	29.63	international	194	53	23.7	international
220	26	20	national	196	54	26.83	national
220	26	30	international	196	54	24.39	international
221	43	40	national	197	51	73.17	national
221	43	30	international	197	51	24.39	international
222	63	70	national	199	32	25	national
222	63	30	international	199	32	25	international
223	28	30.77	national	200	44	25	national
223	28	30.77	international	200	44	25	international
224	36	35.09	national	201	46	25	national
224	36	32.16	international	201	46	25	international
225	69	16.67	national	203	57	25	national
225	69	33.33	international	203	57	25	international
228	41	66.67	national	204	61	25	national
228	41	33.33	international	204	61	25	international
233	44	34.85	national	206	74	25	national
233	44	34.85	international	206	74	25	international
234	26	15	national	207	33	31.25	national
234	26	35	international	207	33	25	international
235	19	40	national	212	32	40	national
235	19	40	international	212	32	28	international
238	48	59.26	national	214	52	29.41	national
238	48	40.74	international	214	52	29.41	international
241	73	52.94	national	218	54	70.37	national
241	73	47.06	international	218	54	29.63	international
244	34	50	national	219	51	29.79	national
244	34	50	international	219	51	29.79	international
246	40	50	national	226	34	66.67	national
246	40	50	international	226	34	33.33	international
247	42	50	national	227	39	66.67	national
247	42	50	international	227	39	33.33	international
249	47	50	national	229	45	66.67	national
249	47	50	international	229	45	33.33	international
250	53	50	national	230	51	66.67	national
250	53	50	international	230	51	33.33	international
251	59	50	national	231	77	66.67	national
251	59	50	international	231	77	33.33	international
253	63	50	national	232	54	35.55	national
253	63	50	international	232	54	34.82	international
254	64	50	national	236	34	60	national
254	64	50	international	236	34	40	international
255	65	50	national	237	20	29.63	national
255	65	50	international	237	20	40.74	international
257	70	50	national	239	61	58.82	national
257	70	50	international	239	61	41.18	international
258	81	50	national	240	32	7.14	national
258	81	50	international	240	32	42.86	international
260	57	41.18	national	242	80	52.59	national
260	57	58.82	international	242	80	47.41	international
263	50	4.76	national	243	58	51.52	national
263	50	4.76	international	243	58	48.48	international
266	43	41.18	national	245	39	50	national
266	43	11.76	international	245	39	50	international
267	66	2.5	national	248	44	50	national
267	66	0.63	international	248	44	50	international
272	55	8.7	national	252	62	50	national
272	55	4.35	international	252	62	50	international
274	39	4.35	national	256	68	50	national
274	39	8.7	international	256	68	50	international
275	27	14.29	national	259	55	47.06	national
275	27	14.29	international	259	55	52.94	international
277	69	42.86	national	261	48	0	national
277	69	42.86	international	261	48	100	international
279	49	1.67	national	262	26	9.01	national
279	49	1.67	international	262	26	0.9	international
280	57	96.67	national	264	46	17.65	national
280	57	1.67	international	264	46	11.76	international
281	24	10.53	national	265	54	17.65	national
281	24	10.53	international	265	54	11.76	international
283	30	16.67	national	268	44	5.63	national
283	30	16.67	international	268	44	0.63	international
289	18	0	national	269	36	4.38	national
289	18	0	international	269	36	1.88	international
291	51	100	national	270	75	3.13	national
291	51	0	international	270	75	3.13	international
292	60	100	national	271	54	8.7	national
292	60	0	international	271	54	4.35	international
293	63	100	national	273	80	4.55	national
293	63	0	international	273	80	4.55	international
295	33	12.5	national	276	73	14.29	national
295	33	12.5	international	276	73	14.29	international
296	43	28.57	national	278	53	2.43	national
296	43	14.29	international	278	53	0.49	international
298	32	25	national	282	28	16.67	national
298	32	25	international	282	28	16.67	international
299	57	25	national	284	43	26.67	national
299	57	25	international	284	43	26.67	international
302	40	16.39	national	285	42	55.56	national
302	40	81.97	international	285	42	27.78	international
306	66	16.67	national	286	43	17.04	national
306	66	16.67	international	286	43	5.93	international
315	31	59.26	national	287	38	14.71	national
315	31	40.74	international	287	38	14.71	international
318	50	0	national	288	61	45.45	national
318	50	0	international	288	61	45.45	international
319	45	25	national	290	23	41.18	national
319	45	0	international	290	23	0	international
320	61	50	national	294	75	100	national
320	61	0	international	294	75	0	international
321	74	60	national	297	36	22.96	national
321	74	0	international	297	36	17.78	international
322	48	25	national	300	60	25	national
322	48	12.5	international	300	60	25	international
323	58	0	national	301	41	55.56	national
323	58	100	international	301	41	44.44	international
325	36	4.55	national	303	48	4.55	national
325	36	4.55	international	303	48	4.55	international
326	19	14.29	national	304	62	4.55	national
326	19	14.29	international	304	62	4.55	international
327	45	16.67	national	305	51	8.89	national
327	45	16.67	international	305	51	5.93	international
336	32	0	national	307	42	15.38	national
336	32	0	international	307	42	15.38	international
339	20	4.04	national	308	66	0.71	national
339	20	0	international	308	66	0	international
340	46	10.71	national	309	41	100	national
340	46	0	international	309	41	0	international
341	58	28.57	national	310	58	100	national
341	58	0	international	310	58	0	international
343	74	99.5	national	311	29	5.13	national
343	74	0.5	international	311	29	2.56	international
345	70	40	national	312	65	33.33	national
345	70	20	international	312	65	16.67	international
348	61	59.26	national	313	74	50	national
348	61	29.63	international	313	74	50	international
351	45	0	national	314	49	16.67	national
351	45	50	international	314	49	16.67	international
352	51	50	national	316	32	33.33	national
352	51	50	international	316	32	33.33	international
353	62	50	national	317	26	0	national
353	62	50	international	317	26	0	international
355	30	59.26	national	324	55	0.4	national
355	30	35.56	international	324	55	0.2	international
359	42	50	national	328	45	33.33	national
359	42	10	international	328	45	33.33	international
364	65	1.73	national	329	20	3.17	national
364	65	1.15	international	329	20	4.76	international
368	60	0	national	330	81	99.99	national
368	60	100	international	330	81	0.01	international
369	23	35.56	national	331	30	2.38	national
369	23	0	international	331	30	2.38	international
371	30	34.48	national	332	50	62.5	national
371	30	34.48	international	332	50	37.5	international
375	38	35.29	national	333	24	33.33	national
375	38	35.29	international	333	24	33.33	international
376	26	0	national	334	45	45.45	national
376	26	0	international	334	45	45.45	international
377	27	0	national	335	29	0	national
377	27	0	international	335	29	0	international
378	29	0	national	337	51	0	national
378	29	0	international	337	51	0	international
380	34	0	national	338	30	2.44	national
380	34	0	international	338	30	0	international
381	41	0	national	342	48	100	national
381	41	0	international	342	48	0	international
382	52	0	national	344	69	57.14	national
382	52	0	international	344	69	14.29	international
384	61	0	national	346	65	20.15	national
384	61	0	international	346	65	20.59	international
387	32	11.11	national	347	59	25	national
387	32	0	international	347	59	25	international
389	43	40	national	349	51	38.46	national
389	43	0	international	349	51	38.46	international
390	27	40.74	national	350	60	52.38	national
390	27	0	international	350	60	47.62	international
393	30	52.59	national	354	73	50	national
393	30	0	international	354	73	50	international
395	33	66.67	national	356	65	100	national
395	33	0	international	356	65	0	international
396	71	66.67	national	357	37	6.25	national
396	71	0	international	357	37	6.25	international
397	53	99.99	national	358	39	50	national
397	53	0	international	358	39	0	international
399	41	100	national	360	18	28.57	national
399	41	0	international	360	18	57.14	international
404	48	100	national	361	21	0	national
404	48	0	international	361	21	0	international
405	52	100	national	362	47	0	national
405	52	0	international	362	47	0	international
407	61	100	national	363	28	27.78	national
407	61	0	international	363	28	2.78	international
408	64	100	national	365	37	100	national
408	64	0	international	365	37	0	international
409	65	100	national	366	60	88.24	national
409	65	0	international	366	60	11.76	international
412	60	88.24	national	367	59	28.57	national
412	60	11.76	international	367	59	28.57	international
413	33	43.75	national	372	54	9.52	national
413	33	12.5	international	372	54	4.76	international
415	42	57.14	national	373	41	33.33	national
415	42	14.29	international	373	41	33.33	international
419	62	50	national	374	28	58.82	national
419	62	25	international	374	28	11.76	international
420	32	71.11	national	379	30	0	national
420	32	28.89	international	379	30	0	international
423	53	35.56	national	383	61	0	national
423	53	34.81	international	383	61	0	international
424	25	35.18	national	385	75	0	national
424	25	35.18	international	385	75	0	international
427	25	53.33	national	386	49	6.67	national
427	25	41.48	international	386	49	0	international
428	18	46.07	national	388	31	28.89	national
428	18	45.04	international	388	31	0	international
429	47	52.94	national	391	28	41.18	national
429	47	47.06	international	391	28	0	international
436	65	47.41	national	392	49	47.83	national
436	65	52.59	international	392	49	0	international
438	22	47.41	national	394	30	59.26	national
438	22	47.41	international	394	30	0	international
439	61	16.67	national	398	34	100	national
439	61	5.56	international	398	34	0	international
440	65	5.71	national	400	42	100	national
440	65	8.57	international	400	42	0	international
444	41	27.27	national	401	44	100	national
444	41	27.27	international	401	44	0	international
445	69	27.27	national	402	46	100	national
445	69	27.27	international	402	46	0	international
446	28	33.33	national	403	48	100	national
446	28	33.33	international	403	48	0	international
451	44	0.82	national	406	52	100	national
451	44	0.82	international	406	52	0	international
452	47	5.88	national	410	23	29.63	national
452	47	5.88	international	410	23	11.11	international
454	21	0	national	411	55	0	national
454	21	0	international	411	55	11.76	international
456	24	0	national	414	28	75	national
456	24	0	international	414	28	12.5	international
457	27	0	national	416	50	11.85	national
457	27	0	international	416	50	17.04	international
459	30	0	national	417	37	28.89	national
459	30	0	international	417	37	23.7	international
463	35	0	national	418	52	25	national
463	35	0	international	418	52	25	international
464	36	0	national	421	30	40.74	national
464	36	0	international	421	30	29.63	international
468	48	0	national	422	33	70.37	national
468	48	0	international	422	33	29.63	international
469	49	0	national	425	21	41.48	national
469	49	0	international	425	21	35.56	international
472	56	0	national	426	51	53.33	national
472	56	0	international	426	51	40.74	international
473	56	0	national	430	33	50.44	national
473	56	0	international	430	33	49.56	international
478	64	0	national	431	42	50	national
478	64	0	international	431	42	50	international
482	75	0	national	432	47	50	national
482	75	0	international	432	47	50	international
483	75	0	national	433	64	50	national
483	75	0	international	433	64	50	international
486	39	9.09	national	434	64	50	national
486	39	0	international	434	64	50	international
488	53	11.11	national	435	64	50	national
488	53	0	international	435	64	50	international
490	73	12.5	national	437	25	26.3	national
490	73	0	international	437	25	26.3	international
491	61	13.33	national	441	62	2.96	national
491	61	0	international	441	62	2.22	international
492	49	14.29	national	442	50	8.33	national
492	49	0	international	442	50	8.33	international
493	20	16.67	national	443	35	50.37	national
493	20	0	international	443	35	24.81	international
494	38	25	national	447	48	33.33	national
494	38	0	international	447	48	33.33	international
495	50	33.33	national	448	48	33.33	national
495	50	0	international	448	48	33.33	international
497	58	37.5	national	449	56	11.76	national
497	58	0	international	449	56	11.76	international
498	37	40	national	450	71	32.59	national
498	37	0	international	450	71	32.59	international
500	45	40.74	national	453	20	0	national
500	45	0	international	453	20	0	international
501	78	42.86	national	455	23	0	national
501	78	0	international	455	23	0	international
504	46	50	national	458	29	0	national
504	46	0	international	458	29	0	international
505	48	50	national	460	32	0	national
505	48	0	international	460	32	0	international
507	57	50	national	461	32	0	national
507	57	0	international	461	32	0	international
508	69	50.22	national	462	33	0	national
508	69	0	international	462	33	0	international
509	53	52.59	national	465	41	0	national
509	53	0	international	465	41	0	international
513	32	72.22	national	466	42	0	national
513	32	0	international	466	42	0	international
514	76	98.04	national	467	42	0	national
514	76	0	international	467	42	0	international
517	25	100	national	470	52	0	national
517	25	0	international	470	52	0	international
518	32	100	national	471	53	0	national
518	32	0	international	471	53	0	international
520	34	100	national	474	57	0	national
520	34	0	international	474	57	0	international
521	34	100	national	475	62	0	national
521	34	0	international	475	62	0	international
525	40	100	national	476	62	0	national
525	40	0	international	476	62	0	international
528	48	100	national	477	64	0	national
528	48	0	international	477	64	0	international
529	49	100	national	479	65	0	national
529	49	0	international	479	65	0	international
530	49	100	national	480	68	0	national
530	49	0	international	480	68	0	international
531	50	100	national	481	75	0	national
531	50	0	international	481	75	0	international
533	55	100	national	484	30	3.23	national
533	55	0	international	484	30	0	international
535	57	100	national	485	49	5.56	national
535	57	0	international	485	49	0	international
539	71	100	national	487	31	11.11	national
539	71	0	international	487	31	0	international
540	71	100	national	489	28	11.76	national
540	71	0	international	489	28	0	international
543	75	100	national	496	24	37.5	national
543	75	0	international	496	24	0	international
545	55	2.22	national	499	22	40.74	national
545	55	2.22	international	499	22	0	international
546	53	5	national	502	42	44.44	national
546	53	5	international	502	42	0	international
549	72	41.67	national	503	29	50	national
549	72	8.33	international	503	29	0	international
552	59	10	national	506	50	50	national
552	59	10	international	506	50	0	international
553	30	40	national	510	40	52.94	national
553	30	10	international	510	40	0	international
555	35	88.89	national	511	32	58.82	national
555	35	11.11	international	511	32	0	international
557	58	20	national	512	65	59.26	national
557	58	13.33	international	512	65	0	international
558	44	28.57	national	515	54	98.57	national
558	44	14.29	international	515	54	0	international
559	37	35	national	516	64	98.67	national
559	37	15	international	516	64	0	international
562	37	23.53	national	519	32	100	national
562	37	17.65	international	519	32	0	international
563	66	22.96	national	522	37	100	national
563	66	17.78	international	522	37	0	international
566	43	31.25	national	523	38	100	national
566	43	18.75	international	523	38	0	international
568	33	40	national	524	40	100	national
568	33	20	international	524	40	0	international
569	37	40	national	526	41	100	national
569	37	20	international	526	41	0	international
570	45	40	national	527	46	100	national
570	45	20	international	527	46	0	international
572	45	20.59	national	532	53	100	national
572	45	20.59	international	532	53	0	international
573	44	17.86	national	534	56	100	national
573	44	22.62	international	534	56	0	international
575	53	25	national	536	57	100	national
575	53	25	international	536	57	0	international
576	56	25	national	537	64	100	national
576	56	25	international	537	64	0	international
577	57	50	national	538	69	100	national
577	57	25	international	538	69	0	international
579	29	23.77	national	541	74	100	national
579	29	26.3	international	541	74	0	international
580	36	28.57	national	542	75	100	national
580	36	28.57	international	542	75	0	international
582	48	29.63	national	544	47	2.41	national
582	48	29.63	international	544	47	1.2	international
583	30	40.74	national	547	28	20	national
583	30	29.63	international	547	28	5	international
585	65	30	national	548	57	6.25	national
585	65	30	international	548	57	6.25	international
586	36	50	national	550	42	34.18	national
586	36	30	international	550	42	8.86	international
588	44	6.25	national	551	45	9.09	national
588	44	31.25	international	551	45	9.09	international
590	34	66.67	national	554	49	33.33	national
590	34	33.33	international	554	49	11.11	international
591	46	66.67	national	556	39	87.59	national
591	46	33.33	international	556	39	12.41	international
593	34	62.5	national	560	29	33.33	national
593	34	37.5	international	560	29	16.67	international
594	70	33.33	national	561	54	50	national
594	70	38.89	international	561	54	16.67	international
597	35	58.82	national	564	41	41.48	national
597	35	40.59	international	564	41	17.78	international
599	41	59.26	national	565	30	21.21	national
599	41	40.74	international	565	30	18.18	international
600	56	59.26	national	567	30	40	national
600	56	40.74	international	567	30	20	international
601	58	47.06	national	571	57	80	national
601	58	41.18	international	571	57	20	international
602	39	58.82	national	574	23	25	national
602	39	41.18	international	574	23	25	international
603	36	57.14	national	578	57	75	national
603	36	42.86	international	578	57	25	international
605	73	55.56	national	581	43	42.86	national
605	73	44.44	international	581	43	28.57	international
608	32	50	national	584	55	30	national
608	32	50	international	584	55	30	international
609	33	50	national	587	29	30.77	national
609	33	50	international	587	29	30.77	international
610	39	50	national	589	28	66.67	national
610	39	50	international	589	28	33.33	international
611	44	50	national	592	62	15	national
611	44	50	international	592	62	35	international
614	50	50	national	595	77	40	national
614	50	50	international	595	77	40	international
620	58	50	national	596	52	60	national
620	58	50	international	596	52	40	international
621	60	50	national	598	31	35.56	national
621	60	50	international	598	31	40.74	international
622	64	50	national	604	46	57.14	national
622	64	50	international	604	46	42.86	international
623	65	50	national	606	69	47.62	national
623	65	50	international	606	69	47.62	international
624	75	50	national	607	30	50	national
624	75	50	international	607	30	50	international
625	75	50	national	612	47	50	national
625	75	50	international	612	47	50	international
631	47	0	national	613	50	50	national
631	47	100	international	613	50	50	international
635	42	0.98	national	615	51	50	national
635	42	0.98	international	615	51	50	international
640	28	4.55	national	616	55	50	national
640	28	4.55	international	616	55	50	international
642	45	42.86	national	617	55	50	national
642	45	14.29	international	617	55	50	international
646	50	5.56	national	618	57	50	national
646	50	5.56	international	618	57	50	international
649	34	16.67	national	619	58	50	national
649	34	41.67	international	619	58	50	international
651	29	14.71	national	626	60	47.41	national
651	29	14.71	international	626	60	52.59	international
652	57	33.33	national	627	49	29.63	national
652	57	33.33	international	627	49	58.52	international
653	48	0	national	628	59	0	national
653	48	0	international	628	59	58.82	international
655	63	30	national	629	40	5.19	national
655	63	0	international	629	40	94.81	international
656	48	50	national	630	43	0.1	national
656	48	0	international	630	43	99.4	international
658	60	100	national	632	48	0	national
658	60	0	international	632	48	100	international
659	67	28.89	national	633	58	0	national
659	67	11.85	international	633	58	100	international
665	23	18.75	national	634	62	0	national
665	23	18.75	international	634	62	100	international
666	76	59.26	national	636	33	1.15	national
666	76	40.74	international	636	33	1.15	international
668	30	50	national	637	34	15.15	national
668	30	50	international	637	34	15.15	international
670	29	23.81	national	638	24	4.76	national
670	29	4.76	international	638	24	23.81	international
672	60	0	national	639	37	3.13	national
672	60	0	international	639	37	3.13	international
674	49	100	national	641	64	5.93	national
674	49	0	international	641	64	5.19	international
675	53	100	national	643	46	35.19	national
675	53	0	international	643	46	35.19	international
679	32	0	national	644	59	41.94	national
679	32	0	international	644	59	41.94	international
680	33	0	national	645	19	47.41	national
680	33	0	international	645	19	47.41	international
682	41	24.24	national	647	54	5.56	national
682	41	0	international	647	54	5.56	international
686	30	23.33	national	648	56	55.56	national
686	30	10	international	648	56	16.67	international
687	42	50	national	650	24	41.67	national
687	42	12.5	international	650	24	41.67	international
689	50	40	national	654	70	0	national
689	50	20	international	654	70	0	international
690	46	25	national	657	37	66.67	national
690	46	25	international	657	37	0	international
691	63	50	national	660	50	62.5	national
691	63	50	international	660	50	37.5	international
692	46	5.95	national	661	45	50	national
692	46	4.76	international	661	45	50	international
696	50	0	national	662	59	50	national
696	50	0	international	662	59	50	international
700	46	60	national	663	28	9.09	national
700	46	20	international	663	28	9.09	international
704	65	62.5	national	664	48	33.33	national
704	65	37.5	international	664	48	16.67	international
706	58	50	national	667	48	51.43	national
706	58	0	international	667	48	48.57	international
709	36	50	national	669	38	42.86	national
709	36	50	international	669	38	57.14	international
710	54	100	national	671	36	0	national
710	54	0	international	671	36	0	international
711	38	30	national	673	68	0	national
711	38	70	international	673	68	0	international
713	49	0	national	676	28	33.33	national
713	49	100	international	676	28	25	international
714	34	20	national	677	39	33.33	national
714	34	50	international	677	39	33.33	international
716	69	50	national	678	43	33.33	national
716	69	50	international	678	43	33.33	international
717	47	20	national	681	35	0	national
717	47	20	international	681	35	0	international
718	61	0	national	683	52	50	national
718	61	0	international	683	52	0	international
721	54	0	national	684	35	66.67	national
721	54	90	international	684	35	0	international
722	66	50	national	685	73	100	national
722	66	50	international	685	73	0	international
723	47	30	national	688	28	18.75	national
723	47	10	international	688	28	18.75	international
724	47	0	national	693	31	35.56	national
724	47	0	international	693	31	5.19	international
725	54	50	national	694	26	28.57	national
725	54	50	international	694	26	17.14	international
727	49	25	national	695	39	45	national
727	49	25	international	695	39	45	international
729	60	10	national	697	50	60	national
729	60	10	international	697	50	40	international
732	57	20	national	698	23	50	national
732	57	30	international	698	23	50	international
734	32	20	national	699	44	53.33	national
734	32	80	international	699	44	13.33	international
735	64	40	national	701	59	50	national
735	64	40	international	701	59	50	international
736	54	50	national	702	42	40	national
736	54	50	international	702	42	30	international
740	58	40	national	703	72	50	national
740	58	10	international	703	72	50	international
744	62	30	national	705	36	33.33	national
744	62	30	international	705	36	33.33	international
745	60	0	national	707	54	50	national
745	60	0	international	707	54	50	international
746	62	0	national	708	65	0	national
746	62	0	international	708	65	0	international
751	61	10	national	712	43	0	national
751	61	5	international	712	43	30	international
756	57	25	national	715	52	10	national
756	57	25	international	715	52	40	international
757	48	0	national	719	59	70	national
757	48	50	international	719	59	30	international
758	20	30	national	720	47	45	national
758	20	50	international	720	47	45	international
759	56	50	national	726	50	30	national
759	56	50	international	726	50	0	international
763	52	0	national	728	47	0	national
763	52	100	international	728	47	0	international
764	56	0	national	730	22	50	national
764	56	100	international	730	22	50	international
765	38	0	national	731	67	60	national
765	38	0	international	731	67	40	international
767	70	10	national	733	45	25	national
767	70	50	international	733	45	25	international
768	18	25	national	737	35	34	national
768	18	25	international	737	35	33	international
769	60	100	national	738	22	40	national
769	60	0	international	738	22	60	international
770	39	30	national	739	46	20	national
770	39	30	international	739	46	30	international
775	51	40	national	741	36	50	national
775	51	0	international	741	36	50	international
776	32	0	national	742	26	0	national
776	32	0	international	742	26	0	international
777	34	25	national	743	78	40	national
777	34	25	international	743	78	50	international
778	53	50	national	747	32	50	national
778	53	25	international	747	32	0	international
779	26	50	national	748	49	50	national
779	26	50	international	748	49	0	international
781	38	50	national	749	60	50	national
781	38	50	international	749	60	0	international
786	25	0	national	750	58	100	national
786	25	0	international	750	58	0	international
789	57	70	national	752	27	25	national
789	57	20	international	752	27	5	international
793	51	30	national	753	57	20	national
793	51	70	international	753	57	10	international
796	49	20	national	754	58	15	national
796	49	0	international	754	58	15	international
798	65	50	national	755	35	30	national
798	65	50	international	755	35	20	international
799	67	30	national	760	62	30	national
799	67	60	international	760	62	70	international
800	60	50	national	761	74	30	national
800	60	50	international	761	74	70	international
803	59	10	national	766	53	15	national
803	59	10	international	766	53	25	international
808	43	0	national	771	41	50	national
808	43	0	international	771	41	50	international
811	56	50	national	772	18	80	national
811	56	50	international	772	18	10	international
813	50	5	national	773	58	50	national
813	50	5	international	773	58	50	international
814	46	30	national	774	71	30	national
814	46	60	international	774	71	70	international
815	23	0	national	780	57	10	national
815	23	0	international	780	57	20	international
816	36	0	national	782	54	40	national
816	36	0	international	782	54	60	international
817	39	0	national	783	67	2	national
817	39	0	international	783	67	0	international
821	58	0	national	784	69	33	national
821	58	0	international	784	69	34	international
824	49	10	national	785	82	50	national
824	49	0	international	785	82	50	international
825	54	10	national	787	62	90	national
825	54	0	international	787	62	10	international
826	33	20	national	788	62	20	national
826	33	0	international	788	62	0	international
827	34	20	national	790	71	25	national
827	34	0	international	790	71	25	international
828	49	20	national	791	49	20	national
828	49	0	international	791	49	30	international
830	69	20	national	792	63	0	national
830	69	0	international	792	63	50	international
831	53	30	national	794	30	0	national
831	53	0	international	794	30	0	international
832	57	40	national	795	22	0	national
832	57	0	international	795	22	100	international
833	34	50	national	797	23	0	national
833	34	0	international	797	23	0	international
834	39	50	national	801	58	70	national
834	39	0	international	801	58	30	international
837	70	50	national	802	49	100	national
837	70	0	international	802	49	0	international
839	24	100	national	804	46	40	national
839	24	0	international	804	46	10	international
842	53	100	national	805	50	70	national
842	53	0	international	805	50	30	international
843	60	100	national	806	53	33	national
843	60	0	international	806	53	33	international
845	52	5	national	807	57	50	national
845	52	5	international	807	57	50	international
848	44	10	national	809	58	0	national
848	44	10	international	809	58	0	international
850	51	20	national	810	57	50	national
850	51	10	international	810	57	0	international
851	56	20	national	812	68	50	national
851	56	10	international	812	68	50	international
856	28	10	national	818	40	0	national
856	28	20	international	818	40	0	international
857	26	20	national	819	43	0	national
857	26	20	international	819	43	0	international
859	20	30	national	820	44	0	national
859	20	20	international	820	44	0	international
863	71	30	national	822	60	0	national
863	71	20	international	822	60	0	international
864	54	60	national	823	77	0	national
864	54	20	international	823	77	0	international
865	51	70	national	829	52	20	national
865	51	20	international	829	52	0	international
873	66	70	national	835	58	50	national
873	66	30	international	835	58	0	international
874	30	33	national	836	58	50	national
874	30	33	international	836	58	0	international
875	52	34	national	838	50	90	national
875	52	33	international	838	50	0	international
876	60	35	national	840	46	100	national
876	60	35	international	840	46	0	international
880	50	30	national	841	52	100	national
880	50	50	international	841	52	0	international
881	36	50	national	844	50	5	national
881	36	50	international	844	50	5	international
882	38	50	national	846	53	10	national
882	38	50	international	846	53	5	international
888	62	50	national	847	57	15	national
888	62	50	international	847	57	5	international
890	64	30	national	849	43	20	national
890	64	70	international	849	43	10	international
895	51	100	national	852	62	30	national
895	51	0	international	852	62	10	international
896	48	20	national	853	37	40	national
896	48	30	international	853	37	10	international
900	40	60	national	854	67	60	national
900	40	40	international	854	67	10	international
904	31	40	national	855	46	15	national
904	31	40	international	855	46	15	international
905	52	20	national	858	28	20	national
905	52	50	international	858	28	20	international
907	56	50	national	860	30	30	national
907	56	50	international	860	30	20	international
908	21	0	national	861	41	30	national
908	21	0	international	861	41	20	international
910	55	0	national	862	42	30	national
910	55	0	international	862	42	20	international
911	62	1	national	866	65	80	national
911	62	0	international	866	65	20	international
924	38	40	national	867	72	80	national
924	38	20	international	867	72	20	international
925	60	80	national	868	87	25	national
925	60	20	international	868	87	25	international
926	62	80	national	869	62	20	national
926	62	20	international	869	62	30	international
927	55	25	national	870	56	30	national
927	55	25	international	870	56	30	international
928	40	50	national	871	44	50	national
928	40	25	international	871	44	30	international
931	39	60	national	872	45	70	national
931	39	30	international	872	45	30	international
934	51	50	national	877	65	50	national
934	51	50	international	877	65	40	international
937	65	50	national	878	23	60	national
937	65	50	international	878	23	40	international
940	55	0	national	879	38	60	national
940	55	100	international	879	38	40	international
942	60	100	national	883	51	50	national
942	60	0	international	883	51	50	international
943	53	60	national	884	51	50	national
943	53	40	international	884	51	50	international
946	46	50	national	885	55	50	national
946	46	0	international	885	55	50	international
947	73	50	national	886	57	50	national
947	73	50	international	886	57	50	international
950	52	100	national	887	61	50	national
950	52	0	international	887	61	50	international
953	44	33	national	889	55	0	national
953	44	33	international	889	55	60	international
957	60	50	national	891	65	10	national
957	60	0	international	891	65	90	international
960	42	50	national	892	60	0	national
960	42	50	international	892	60	100	international
962	22	60	national	893	28	100	national
962	22	40	international	893	28	0	international
963	28	10	national	894	63	30	national
963	28	40	international	894	63	30	international
970	45	0	national	897	35	20	national
970	45	0	international	897	35	30	international
972	34	20	national	898	69	10	national
972	34	0	international	898	69	0	international
973	39	50	national	899	33	80	national
973	39	0	international	899	33	0	international
974	66	80	national	901	50	70	national
974	66	0	international	901	50	30	international
978	47	60	national	902	39	0	national
978	47	10	international	902	39	0	international
981	50	30	national	903	59	75	national
981	50	20	international	903	59	25	international
982	51	30	national	906	57	25	national
982	51	20	international	906	57	25	international
983	40	40	national	909	21	0	national
983	40	20	international	909	21	0	international
984	54	40	national	912	47	20	national
984	54	20	international	912	47	0	international
985	68	30	national	913	53	20	national
985	68	30	international	913	53	0	international
986	59	50	national	914	55	20	national
986	59	40	international	914	55	0	international
989	64	50	national	915	58	30	national
989	64	50	international	915	58	0	international
992	57	30	national	916	81	70	national
992	57	70	international	916	81	0	international
993	27	1	national	917	45	100	national
993	27	4	international	917	45	0	international
994	35	0	national	918	54	100	national
994	35	10	international	918	54	0	international
995	39	40	national	920	39	10	national
995	39	10	international	920	39	10	international
996	35	30	national	921	50	10	national
996	35	20	international	921	50	10	international
997	55	10	national	922	24	30	national
997	55	40	international	922	24	10	international
998	44	100	national	923	61	50	national
998	44	0	international	923	61	10	international
1002	47	30	national	929	39	40	national
1002	47	30	international	929	39	30	international
1003	65	0	national	930	45	50	national
1003	65	0	international	930	45	30	international
1004	56	70	national	932	57	45	national
1004	56	20	international	932	57	45	international
1006	79	33	national	933	49	0	national
1006	79	34	international	933	49	50	international
1007	39	40	national	935	59	50	national
1007	39	10	international	935	59	50	international
1009	45	5	national	936	59	50	national
1009	45	5	international	936	59	50	international
1010	70	35	national	938	38	40	national
1010	70	35	international	938	38	60	international
1011	59	40	national	939	55	40	national
1011	59	30	international	939	55	60	international
1015	61	30	national	941	58	0	national
1015	61	0	international	941	58	100	international
1018	33	45	national	944	56	15	national
1018	33	45	international	944	56	35	international
1019	45	45	national	945	47	0	national
1019	45	45	international	945	47	0	international
1021	59	0	national	948	56	30	national
1021	59	100	international	948	56	70	international
1025	46	30	national	949	42	50	national
1025	46	20	international	949	42	50	international
1027	49	60	national	951	39	40	national
1027	49	20	international	951	39	40	international
1028	55	100	national	952	52	72	national
1028	55	0	international	952	52	28	international
1031	41	25	national	954	64	70	national
1031	41	5	international	954	64	20	international
1032	70	20	national	955	55	0	national
1032	70	10	international	955	55	0	international
1033	32	50	national	956	43	45	national
1033	32	50	international	956	43	0	international
1034	25	0	national	958	27	20	national
1034	25	0	international	958	27	30	international
1036	57	50	national	959	53	45	national
1036	57	40	international	959	53	35	international
1037	52	50	national	961	21	0	national
1037	52	50	international	961	21	100	international
1038	44	15	national	964	69	8	national
1038	44	5	international	964	69	2	international
1039	59	12	national	965	66	0	national
1039	59	38	international	965	66	100	international
1040	60	30	national	966	36	0	national
1040	60	20	international	966	36	0	international
1041	48	50	national	967	46	80	national
1041	48	50	international	967	46	20	international
1044	55	30	national	968	61	15	national
1044	55	20	international	968	61	15	international
1045	60	0	national	969	40	0	national
1045	60	0	international	969	40	0	international
1047	57	40	national	971	78	0	national
1047	57	60	international	971	78	0	international
1049	35	0	national	975	48	90	national
1049	35	100	international	975	48	0	international
1051	65	20	national	976	29	10	national
1051	65	60	international	976	29	5	international
1052	70	50	national	977	55	20	national
1052	70	50	international	977	55	10	international
1053	53	40	national	979	56	80	national
1053	53	10	international	979	56	10	international
1054	51	30	national	980	29	35	national
1054	51	20	international	980	29	15	international
1055	30	10	national	987	52	50	national
1055	30	10	international	987	52	50	international
1056	49	50	national	988	61	50	national
1056	49	50	international	988	61	50	international
1058	48	20	national	990	50	20	national
1058	48	10	international	990	50	0	international
1059	31	0	national	991	50	50	national
1059	31	50	international	991	50	50	international
1060	57	50	national	999	64	100	national
1060	57	50	international	999	64	0	international
1061	69	0	national	1000	49	15	national
1061	69	0	international	1000	49	5	international
1062	63	0	national	1001	57	0	national
1062	63	0	international	1001	57	100	international
1063	21	98	national	1005	87	25	national
1063	21	0	international	1005	87	25	international
1064	64	15	national	1008	49	50	national
1064	64	5	international	1008	49	50	international
1065	31	0	national	1012	33	30	national
1065	31	20	international	1012	33	25	international
1066	45	30	national	1013	64	70	national
1066	45	30	international	1013	64	30	international
1069	57	0	national	1014	42	0	national
1069	57	0	international	1014	42	100	international
1070	80	3	national	1016	56	20	national
1070	80	2	international	1016	56	20	international
1072	57	30	national	1017	61	50	national
1072	57	0	international	1017	61	30	international
1076	73	30	national	1020	90	50	national
1076	73	20	international	1020	90	40	international
1077	44	45	national	1022	74	10	national
1077	44	10	international	1022	74	10	international
1078	37	15	national	1023	48	25	national
1078	37	15	international	1023	48	25	international
1079	58	0	national	1024	44	60	national
1079	58	100	international	1024	44	20	international
1080	49	30	national	1026	61	80	national
1080	49	0	international	1026	61	10	international
1082	51	40	national	1029	53	70	national
1082	51	10	international	1029	53	30	international
1083	64	10	national	1030	51	25	national
1083	64	20	international	1030	51	25	international
1086	67	10	national	1035	48	30	national
1086	67	10	international	1035	48	10	international
1087	62	10	national	1042	66	25	national
1087	62	20	international	1042	66	25	international
1088	55	100	national	1043	55	10	national
1088	55	0	international	1043	55	80	international
1090	72	50	national	1046	57	20	national
1090	72	50	international	1046	57	10	international
1093	63	0	national	1048	53	60	national
1093	63	100	international	1048	53	20	international
1095	53	10	national	1050	52	30	national
1095	53	10	international	1050	52	30	international
1097	24	30	national	1057	48	45	national
1097	24	60	international	1057	48	5	international
1098	37	20	national	1067	26	50	national
1098	37	20	international	1067	26	50	international
1102	36	33	national	1068	69	50	national
1102	36	34	international	1068	69	50	international
1105	63	50	national	1071	56	5	national
1105	63	50	international	1071	56	0	international
1107	20	25	national	1073	51	50	national
1107	20	25	international	1073	51	50	international
1108	32	25	national	1074	78	8	national
1108	32	25	international	1074	78	2	international
1110	56	0	national	1075	45	50	national
1110	56	30	international	1075	45	50	international
1114	55	80	national	1081	62	12	national
1114	55	20	international	1081	62	8	international
1119	41	30	national	1084	22	60	national
1119	41	20	international	1084	22	30	international
1120	54	45	national	1085	39	0	national
1120	54	45	international	1085	39	100	international
1121	19	0	national	1089	64	10	national
1121	19	0	international	1089	64	90	international
1122	64	10	national	1091	68	0	national
1122	64	10	international	1091	68	0	international
1123	55	0	national	1092	57	35	national
1123	55	0	international	1092	57	35	international
1126	59	4	national	1094	60	50	national
1126	59	1	international	1094	60	0	international
1136	63	50	national	1096	49	90	national
1136	63	50	international	1096	49	10	international
1137	37	0	national	1099	64	30	national
1137	37	0	international	1099	64	70	international
1138	47	0	national	1100	44	0	national
1138	47	0	international	1100	44	0	international
1139	54	0	national	1101	46	25	national
1139	54	0	international	1101	46	25	international
1140	60	0	national	1103	19	50	national
1140	60	0	international	1103	19	50	international
1141	49	70	national	1104	22	30	national
1141	49	0	international	1104	22	70	international
1145	30	5	national	1106	66	0	national
1145	30	5	international	1106	66	10	international
1147	61	50	national	1109	50	70	national
1147	61	50	international	1109	50	30	international
1148	27	50	national	1111	50	50	national
1148	27	0	international	1111	50	0	international
1151	31	0	national	1112	26	0	national
1151	31	0	international	1112	26	0	international
1152	35	0	national	1113	19	25	national
1152	35	0	international	1113	19	25	international
1156	54	0	national	1115	77	60	national
1156	54	0	international	1115	77	40	international
1158	55	0	national	1116	22	30	national
1158	55	0	international	1116	22	0	international
1159	58	0	national	1117	59	100	national
1159	58	0	international	1117	59	0	international
1160	60	0	national	1118	53	0	national
1160	60	0	international	1118	53	0	international
1161	61	0	national	1124	53	100	national
1161	61	0	international	1124	53	0	international
1163	39	8	national	1125	61	100	national
1163	39	0	international	1125	61	0	international
1165	63	10	national	1127	24	25	national
1165	63	0	international	1127	24	5	international
1169	73	20	national	1128	58	30	national
1169	73	0	international	1128	58	20	international
1170	78	20	national	1129	53	25	national
1170	78	0	international	1129	53	25	international
1172	72	30	national	1131	57	70	national
1172	72	0	international	1131	57	30	international
1179	60	50	national	1132	57	40	national
1179	60	0	international	1132	57	40	international
1182	75	50	national	1133	65	30	national
1182	75	0	international	1133	65	45	international
1183	22	70	national	1134	64	10	national
1183	22	0	international	1134	64	0	international
1187	22	100	national	1135	54	50	national
1187	22	0	international	1135	54	50	international
1188	31	100	national	1142	55	30	national
1188	31	0	international	1142	55	10	international
1192	42	100	national	1143	48	25	national
1192	42	0	international	1143	48	25	international
1197	58	100	national	1144	52	0	national
1197	58	0	international	1144	52	100	international
1198	59	100	national	1146	48	25	national
1198	59	0	international	1146	48	25	international
1201	57	3	national	1149	31	70	national
1201	57	1	international	1149	31	30	international
1203	71	5	national	1150	28	0	national
1203	71	5	international	1150	28	0	international
1204	63	10	national	1153	38	0	national
1204	63	5	international	1153	38	0	international
1207	53	50	national	1154	45	0	national
1207	53	5	international	1154	45	0	international
1208	37	10	national	1155	51	0	national
1208	37	10	international	1155	51	0	international
1209	41	10	national	1157	54	0	national
1209	41	10	international	1157	54	0	international
1212	51	10	national	1162	66	0	national
1212	51	10	international	1162	66	0	international
1214	55	10	national	1164	38	10	national
1214	55	10	international	1164	38	0	international
1216	51	12	national	1166	37	20	national
1216	51	10	international	1166	37	0	international
1217	33	20	national	1167	41	20	national
1217	33	10	international	1167	41	0	international
1220	57	30	national	1168	64	20	national
1220	57	10	international	1168	64	0	international
1221	64	30	national	1171	39	25	national
1221	64	10	international	1171	39	0	international
1222	41	40	national	1173	55	40	national
1222	41	10	international	1173	55	0	international
1226	64	50	national	1174	29	50	national
1226	64	10	international	1174	29	0	international
1230	48	90	national	1175	43	50	national
1230	48	10	international	1175	43	0	international
1231	54	90	national	1176	48	50	national
1231	54	10	international	1176	48	0	international
1232	55	90	national	1177	51	50	national
1232	55	10	international	1177	51	0	international
1233	69	88	national	1178	58	50	national
1233	69	11	international	1178	58	0	international
1234	42	15	national	1180	63	50	national
1234	42	15	international	1180	63	0	international
1236	62	0	national	1181	65	50	national
1236	62	20	international	1181	65	0	international
1241	50	30	national	1184	45	75	national
1241	50	20	international	1184	45	0	international
1244	45	40	national	1185	37	80	national
1244	45	20	international	1185	37	0	international
1245	63	40	national	1189	35	100	national
1245	63	20	international	1189	35	0	international
1247	35	50	national	1190	39	100	national
1247	35	20	international	1190	39	0	international
1248	48	50	national	1191	42	100	national
1248	48	20	international	1191	42	0	international
1250	49	50	national	1193	50	100	national
1250	49	20	international	1193	50	0	international
1251	52	50	national	1194	55	100	national
1251	52	20	international	1194	55	0	international
1253	60	60	national	1195	55	100	national
1253	60	20	international	1195	55	0	international
1256	19	25	national	1196	56	100	national
1256	19	25	international	1196	56	0	international
1257	24	25	national	1199	60	100	national
1257	24	25	international	1199	60	0	international
1259	33	25	national	1200	65	100	national
1259	33	25	international	1200	65	0	international
1266	53	30	national	1202	65	5	national
1266	53	30	international	1202	65	5	international
1269	55	40	national	1205	58	15	national
1269	55	30	international	1205	58	5	international
1270	70	50	national	1206	24	20	national
1270	70	30	international	1206	24	5	international
1272	72	60	national	1210	48	10	national
1272	72	30	international	1210	48	10	international
1273	37	70	national	1211	51	10	national
1273	37	30	international	1211	51	10	international
1274	35	33	national	1213	52	10	national
1274	35	33	international	1213	52	10	international
1276	78	33	national	1215	60	10	national
1276	78	34	international	1215	60	10	international
1278	76	30	national	1218	52	30	national
1278	76	40	international	1218	52	10	international
1280	46	50	national	1219	54	30	national
1280	46	40	international	1219	54	10	international
1281	54	50	national	1223	58	40	national
1281	54	40	international	1223	58	10	international
1282	76	50	national	1224	61	40	national
1282	76	40	international	1224	61	10	international
1283	80	50	national	1225	41	50	national
1283	80	40	international	1225	41	10	international
1286	46	45	national	1227	70	50	national
1286	46	45	international	1227	70	10	international
1287	27	0	national	1228	29	70	national
1287	27	50	international	1228	29	10	international
1292	57	0	national	1229	48	70	national
1292	57	50	international	1229	48	10	international
1294	27	40	national	1235	39	0	national
1294	27	50	international	1235	39	20	international
1295	22	50	national	1237	37	10	national
1295	22	50	international	1237	37	20	international
1297	25	50	national	1238	37	10	national
1297	25	50	international	1238	37	20	international
1298	31	50	national	1239	54	20	national
1298	31	50	international	1239	54	20	international
1304	37	50	national	1240	45	30	national
1304	37	50	international	1240	45	20	international
1305	37	50	national	1242	54	30	national
1305	37	50	international	1242	54	20	international
1306	39	50	national	1243	56	30	national
1306	39	50	international	1243	56	20	international
1307	39	50	national	1246	69	40	national
1307	39	50	international	1246	69	20	international
1308	40	50	national	1249	48	50	national
1308	40	50	international	1249	48	20	international
1310	52	50	national	1252	60	50	national
1310	52	50	international	1252	60	20	international
1312	54	50	national	1254	70	60	national
1312	54	50	international	1254	70	20	international
1313	56	50	national	1255	75	80	national
1313	56	50	international	1255	75	20	international
1317	62	50	national	1258	28	25	national
1317	62	50	international	1258	28	25	international
1319	64	50	national	1260	37	25	national
1319	64	50	international	1260	37	25	international
1321	75	50	national	1261	57	25	national
1321	75	50	international	1261	57	25	international
1323	48	15	national	1262	57	20	national
1323	48	55	international	1262	57	30	international
1324	35	30	national	1263	42	30	national
1324	35	60	international	1263	42	30	international
1325	47	40	national	1264	45	30	national
1325	47	60	international	1264	45	30	international
1327	62	40	national	1265	51	30	national
1327	62	60	international	1265	51	30	international
1331	61	30	national	1267	75	30	national
1331	61	70	international	1267	75	30	international
1332	66	30	national	1268	53	40	national
1332	66	70	international	1268	53	30	international
1333	55	0	national	1271	65	60	national
1333	55	80	international	1271	65	30	international
1338	33	0	national	1275	47	33	national
1338	33	100	international	1275	47	34	international
1339	37	0	national	1277	72	45	national
1339	37	100	international	1277	72	35	international
1345	76	0	national	1279	49	40	national
1345	76	100	international	1279	49	40	international
1346	59	100	national	1284	54	60	national
1346	59	0	international	1284	54	40	international
1350	30	50	national	1285	30	45	national
1350	30	0	international	1285	30	45	international
1351	64	50	national	1288	34	0	national
1351	64	0	international	1288	34	50	international
1357	74	20	national	1289	47	0	national
1357	74	10	international	1289	47	50	international
1358	46	85	national	1290	50	0	national
1358	46	15	international	1290	50	50	international
1361	48	40	national	1291	51	0	national
1361	48	40	international	1291	51	50	international
1363	71	100	national	1293	19	40	national
1363	71	0	international	1293	19	50	international
1364	50	40	national	1296	23	50	national
1364	50	40	international	1296	23	50	international
1365	54	25	national	1299	32	50	national
1365	54	0	international	1299	32	50	international
1368	60	25	national	1300	33	50	national
1368	60	25	international	1300	33	50	international
1372	59	10	national	1301	34	50	national
1372	59	10	international	1301	34	50	international
1373	78	25	national	1302	36	50	national
1373	78	15	international	1302	36	50	international
1376	31	33	national	1303	37	50	national
1376	31	30	international	1303	37	50	international
1377	47	40	national	1309	50	50	national
1377	47	30	international	1309	50	50	international
1378	47	70	national	1311	53	50	national
1378	47	30	international	1311	53	50	international
1381	47	0	national	1314	58	50	national
1381	47	80	international	1314	58	50	international
1384	46	50	national	1315	59	50	national
1384	46	17	international	1315	59	50	international
1385	65	25	national	1316	59	50	national
1385	65	25	international	1316	59	50	international
1388	45	15	national	1318	63	50	national
1388	45	10	international	1318	63	50	international
1390	27	40	national	1320	69	50	national
1390	27	40	international	1320	69	50	international
1391	67	50	national	1322	80	50	national
1391	67	50	international	1322	80	50	international
1394	52	5	national	1326	47	40	national
1394	52	5	international	1326	47	60	international
1398	25	50	national	1328	65	40	national
1398	25	50	international	1328	65	60	international
1400	57	0	national	1329	35	30	national
1400	57	0	international	1329	35	70	international
1401	20	50	national	1330	49	30	national
1401	20	0	international	1330	49	70	international
1402	37	0	national	1334	56	20	national
1402	37	50	international	1334	56	80	international
1403	57	25	national	1335	73	20	national
1403	57	25	international	1335	73	80	international
1405	43	40	national	1336	20	15	national
1405	43	10	international	1336	20	85	international
1406	51	50	national	1337	23	0	national
1406	51	50	international	1337	23	100	international
1408	53	10	national	1340	40	0	national
1408	53	30	international	1340	40	100	international
1412	65	50	national	1341	49	0	national
1412	65	50	international	1341	49	100	international
1414	54	75	national	1342	59	0	national
1414	54	25	international	1342	59	100	international
1416	52	25	national	1343	62	0	national
1416	52	25	international	1343	62	100	international
1417	25	0	national	1344	70	0	national
1417	25	0	international	1344	70	100	international
1421	60	0	national	1347	60	100	national
1421	60	0	international	1347	60	0	international
1423	65	0	national	1348	29	50	national
1423	65	0	international	1348	29	50	international
1425	44	50	national	1349	39	50	national
1425	44	0	international	1349	39	50	international
1426	45	50	national	1352	40	100	national
1426	45	0	international	1352	40	0	international
1427	48	50	national	1353	44	20	national
1427	48	0	international	1353	44	10	international
1428	50	50	national	1354	69	0	national
1428	50	0	international	1354	69	0	international
1429	52	50	national	1355	82	30	national
1429	52	0	international	1355	82	20	international
1431	65	0	national	1356	26	30	national
1431	65	10	international	1356	26	50	international
1432	42	20	national	1359	51	15	national
1432	42	10	international	1359	51	15	international
1433	56	40	national	1360	46	33	national
1433	56	10	international	1360	46	34	international
1434	50	35	national	1362	50	100	national
1434	50	15	international	1362	50	0	international
1438	29	20	national	1366	40	10	national
1438	29	30	international	1366	40	40	international
1440	38	33	national	1367	51	40	national
1440	38	34	international	1367	51	40	international
1441	36	50	national	1369	56	20	national
1441	36	40	international	1369	56	20	international
1448	73	50	national	1370	32	10	national
1448	73	50	international	1370	32	0	international
1449	33	0	national	1371	63	5	national
1449	33	100	international	1371	63	5	international
1451	60	30	national	1374	46	30	national
1451	60	0	international	1374	46	20	international
1452	39	100	national	1375	42	80	national
1452	39	0	international	1375	42	20	international
1454	56	50	national	1379	43	50	national
1454	56	50	international	1379	43	50	international
1455	40	0	national	1380	59	50	national
1455	40	0	international	1380	59	50	international
1457	50	0	national	1382	30	100	national
1457	50	0	international	1382	30	0	international
1462	52	10	national	1383	58	30	national
1462	52	0	international	1383	58	70	international
1463	63	10	national	1386	37	50	national
1463	63	0	international	1386	37	50	international
1465	42	20	national	1387	56	0	national
1465	42	0	international	1387	56	100	international
1467	63	20	national	1389	53	30	national
1467	63	0	international	1389	53	40	international
1468	58	50	national	1392	40	20	national
1468	58	0	international	1392	40	80	international
1475	57	10	national	1393	69	50	national
1475	57	10	international	1393	69	40	international
1476	58	20	national	1395	32	50	national
1476	58	10	international	1395	32	50	international
1480	46	50	national	1396	21	20	national
1480	46	20	international	1396	21	0	international
1481	57	25	national	1397	45	0	national
1481	57	25	international	1397	45	100	international
1482	52	20	national	1399	70	30	national
1482	52	30	international	1399	70	20	international
1483	58	45	national	1404	57	15	national
1483	58	30	international	1404	57	5	international
1484	49	70	national	1407	18	35	national
1484	49	30	international	1407	18	65	international
1485	53	70	national	1409	53	50	national
1485	53	30	international	1409	53	50	international
1486	44	50	national	1410	73	10	national
1486	44	50	international	1410	73	10	international
1487	49	50	national	1411	42	100	national
1487	49	50	international	1411	42	0	international
1491	77	90	national	1413	77	40	national
1491	77	0	international	1413	77	0	international
1493	57	20	national	1415	54	0	national
1493	57	20	international	1415	54	0	international
1494	65	25	national	1418	39	0	national
1494	65	25	international	1418	39	0	international
1495	56	20	national	1419	40	0	national
1495	56	40	international	1419	40	0	international
1496	62	0	national	1420	57	0	national
1496	62	100	international	1420	57	0	international
1497	55	20	national	1422	61	0	national
1497	55	80	international	1422	61	0	international
1498	60	30	national	1424	53	10	national
1498	60	20	international	1424	53	0	international
1499	19	0	national	1430	43	100	national
1499	19	0	international	1430	43	0	international
1502	36	70	national	1435	57	50	national
1502	36	25	international	1435	57	17	international
1506	58	50	national	1436	36	20	national
1506	58	50	international	1436	36	20	international
1509	21	0	national	1437	58	25	national
1509	21	0	international	1437	58	25	international
1513	23	0	national	1439	42	40	national
1513	23	0	international	1439	42	30	international
1515	24	0	national	1442	58	20	national
1515	24	0	international	1442	58	50	international
1517	28	0	national	1443	58	30	national
1517	28	0	international	1443	58	50	international
1518	28	0	national	1444	41	50	national
1518	28	0	international	1444	41	50	international
1520	33	0	national	1445	46	50	national
1520	33	0	international	1445	46	50	international
1521	40	0	national	1446	54	50	national
1521	40	0	international	1446	54	50	international
1522	42	0	national	1447	61	50	national
1522	42	0	international	1447	61	50	international
1523	44	0	national	1450	35	0	national
1523	44	0	international	1450	35	100	international
1524	45	0	national	1453	60	10	national
1524	45	0	international	1453	60	10	international
1526	46	0	national	1456	49	0	national
1526	46	0	international	1456	49	0	international
1527	46	0	national	1458	57	0	national
1527	46	0	international	1458	57	0	international
1531	50	0	national	1459	62	0	national
1531	50	0	international	1459	62	0	international
1534	51	0	national	1460	40	1	national
1534	51	0	international	1460	40	0	international
1537	57	0	national	1461	64	5	national
1537	57	0	international	1461	64	0	international
1539	60	0	national	1464	37	20	national
1539	60	0	international	1464	37	0	international
1541	67	0	national	1466	43	20	national
1541	67	0	international	1466	43	0	international
1543	46	5	national	1469	54	100	national
1543	46	0	international	1469	54	0	international
1545	22	10	national	1470	67	100	national
1545	22	0	international	1470	67	0	international
1547	33	10	national	1471	33	19	national
1547	33	0	international	1471	33	1	international
1548	36	10	national	1472	50	0	national
1548	36	0	international	1472	50	10	international
1551	46	10	national	1473	50	10	national
1551	46	0	international	1473	50	10	international
1555	58	10	national	1474	56	10	national
1555	58	0	international	1474	56	10	international
1556	59	10	national	1477	56	25	national
1556	59	0	international	1477	56	10	international
1559	68	10	national	1478	67	40	national
1559	68	0	international	1478	67	10	international
1560	35	20	national	1479	53	80	national
1560	35	0	international	1479	53	10	international
1562	49	20	national	1488	54	50	national
1562	49	0	international	1488	54	50	international
1564	55	20	national	1489	57	50	national
1564	55	0	international	1489	57	50	international
1567	67	20	national	1490	58	50	national
1567	67	0	international	1490	58	50	international
1568	55	25	national	1492	57	25	national
1568	55	0	international	1492	57	15	international
1569	29	30	national	1500	40	40	national
1569	29	0	international	1500	40	10	international
1579	35	50	national	1501	60	20	national
1579	35	0	international	1501	60	20	international
1581	52	50	national	1503	26	20	national
1581	52	0	international	1503	26	0	international
1582	53	50	national	1504	63	50	national
1582	53	0	international	1504	63	50	international
1583	54	50	national	1505	61	40	national
1583	54	0	international	1505	61	20	international
1584	54	50	national	1507	20	0	national
1584	54	0	international	1507	20	0	international
1586	56	50	national	1508	20	0	national
1586	56	0	international	1508	20	0	international
1588	58	50	national	1510	21	0	national
1588	58	0	international	1510	21	0	international
1590	59	50	national	1511	22	0	national
1590	59	0	international	1511	22	0	international
1591	59	50	national	1512	22	0	national
1591	59	0	international	1512	22	0	international
1593	60	50	national	1514	23	0	national
1593	60	0	international	1514	23	0	international
1594	62	50	national	1516	24	0	national
1594	62	0	international	1516	24	0	international
1595	62	50	national	1525	45	0	national
1595	62	0	international	1525	45	0	international
1596	62	50	national	1528	46	0	national
1596	62	0	international	1528	46	0	international
1597	68	50	national	1529	46	0	national
1597	68	0	international	1529	46	0	international
1600	61	60	national	1530	48	0	national
1600	61	0	international	1530	48	0	international
1603	57	80	national	1532	50	0	national
1603	57	0	international	1532	50	0	international
1607	43	85	national	1533	51	0	national
1607	43	0	international	1533	51	0	international
1608	41	90	national	1535	53	0	national
1608	41	0	international	1535	53	0	international
1610	56	98	national	1536	53	0	national
1610	56	0	international	1536	53	0	international
1612	28	100	national	1538	59	0	national
1612	28	0	international	1538	59	0	international
1615	33	100	national	1540	61	0	national
1615	33	0	international	1540	61	0	international
1621	49	100	national	1544	46	5	national
1621	49	0	international	1544	46	0	international
1622	49	100	national	1546	31	10	national
1622	49	0	international	1546	31	0	international
1624	51	100	national	1549	43	10	national
1624	51	0	international	1549	43	0	international
1627	56	100	national	1550	45	10	national
1627	56	0	international	1550	45	0	international
1628	57	100	national	1552	51	10	national
1628	57	0	international	1552	51	0	international
1630	58	100	national	1553	56	10	national
1630	58	0	international	1553	56	0	international
1632	60	100	national	1554	57	10	national
1632	60	0	international	1554	57	0	international
1633	60	100	national	1557	61	10	national
1633	60	0	international	1557	61	0	international
1634	65	100	national	1558	62	10	national
1634	65	0	international	1558	62	0	international
1635	66	100	national	1561	44	20	national
1635	66	0	international	1561	44	0	international
1637	72	100	national	1563	52	20	national
1637	72	0	international	1563	52	0	international
1638	76	100	national	1565	60	20	national
1638	76	0	international	1565	60	0	international
1640	28	9	national	1566	66	20	national
1640	28	1	international	1566	66	0	international
1641	61	9	national	1570	57	30	national
1641	61	1	international	1570	57	0	international
1642	60	7	national	1571	58	30	national
1642	60	2	international	1571	58	0	international
1643	55	5	national	1572	61	30	national
1643	55	3	international	1572	61	0	international
1646	47	5	national	1573	69	30	national
1646	47	5	international	1573	69	0	international
1647	55	5	national	1574	26	40	national
1647	55	5	international	1574	26	0	international
1649	61	5	national	1575	29	40	national
1649	61	5	international	1575	29	0	international
1653	62	10	national	1576	62	40	national
1653	62	5	international	1576	62	0	international
1654	65	10	national	1577	28	50	national
1654	65	5	international	1577	28	0	international
1655	52	15	national	1578	32	50	national
1655	52	5	international	1578	32	0	international
1656	59	15	national	1580	49	50	national
1656	59	5	international	1580	49	0	international
1659	25	25	national	1585	55	50	national
1659	25	5	international	1585	55	0	international
1660	37	25	national	1587	56	50	national
1660	37	5	international	1587	56	0	international
1661	60	25	national	1589	58	50	national
1661	60	5	international	1589	58	0	international
1666	27	10	national	1592	60	50	national
1666	27	10	international	1592	60	0	international
1671	54	10	national	1598	77	50	national
1671	54	10	international	1598	77	0	international
1672	54	10	national	1599	53	56	national
1672	54	10	international	1599	53	0	international
1673	56	10	national	1601	55	70	national
1673	56	10	international	1601	55	0	international
1676	30	20	national	1602	35	80	national
1676	30	10	international	1602	35	0	international
1679	39	20	national	1604	59	80	national
1679	39	10	international	1604	59	0	international
1680	47	20	national	1605	72	80	national
1680	47	10	international	1605	72	0	international
1681	51	20	national	1606	72	80	national
1681	51	10	international	1606	72	0	international
1682	65	20	national	1609	44	90	national
1682	65	10	international	1609	44	0	international
1685	42	30	national	1611	25	100	national
1685	42	10	international	1611	25	0	international
1687	72	30	national	1613	31	100	national
1687	72	10	international	1613	31	0	international
1689	37	40	national	1614	32	100	national
1689	37	10	international	1614	32	0	international
1690	39	40	national	1616	40	100	national
1690	39	10	international	1616	40	0	international
1692	55	40	national	1617	45	100	national
1692	55	10	international	1617	45	0	international
1693	56	40	national	1618	46	100	national
1693	56	10	international	1618	46	0	international
1697	54	50	national	1619	47	100	national
1697	54	10	international	1619	47	0	international
1698	20	90	national	1620	47	100	national
1698	20	10	international	1620	47	0	international
1699	36	90	national	1623	50	100	national
1699	36	10	international	1623	50	0	international
1701	40	90	national	1625	53	100	national
1701	40	10	international	1625	53	0	international
1702	53	90	national	1626	55	100	national
1702	53	10	international	1626	55	0	international
1703	58	90	national	1629	58	100	national
1703	58	10	international	1629	58	0	international
1704	65	90	national	1631	59	100	national
1704	65	10	international	1631	59	0	international
1705	60	38	national	1636	70	100	national
1705	60	12	international	1636	70	0	international
1706	50	5	national	1639	78	100	national
1706	50	15	international	1639	78	0	international
1707	27	15	national	1644	23	7	national
1707	27	15	international	1644	23	3	international
1708	51	15	national	1645	25	5	national
1708	51	15	international	1645	25	5	international
1710	31	20	national	1648	56	5	national
1710	31	15	international	1648	56	5	international
1715	58	50	national	1650	62	5	national
1715	58	17	international	1650	62	5	international
1717	21	0	national	1651	63	5	national
1717	21	20	international	1651	63	5	international
1719	40	0	national	1652	60	10	national
1719	40	20	international	1652	60	5	international
1720	50	5	national	1657	69	15	national
1720	50	20	international	1657	69	5	international
1724	34	20	national	1658	70	15	national
1724	34	20	international	1658	70	5	international
1725	42	20	national	1662	44	70	national
1725	42	20	international	1662	44	5	international
1726	48	20	national	1663	65	90	national
1726	48	20	international	1663	65	5	international
1728	69	20	national	1664	53	7	national
1728	69	20	international	1664	53	8	international
1731	33	30	national	1665	56	80	national
1731	33	20	international	1665	56	8	international
1732	35	30	national	1667	31	10	national
1732	35	20	international	1667	31	10	international
1733	35	30	national	1668	34	10	national
1733	35	20	international	1668	34	10	international
1734	38	30	national	1669	50	10	national
1734	38	20	international	1669	50	10	international
1736	46	30	national	1670	51	10	national
1736	46	20	international	1670	51	10	international
1737	48	30	national	1674	60	10	national
1737	48	20	international	1674	60	10	international
1738	50	30	national	1675	72	10	national
1738	50	20	international	1675	72	10	international
1741	66	30	national	1677	34	20	national
1741	66	20	international	1677	34	10	international
1742	79	30	national	1678	37	20	national
1742	79	20	international	1678	37	10	international
1744	23	40	national	1683	77	20	national
1744	23	20	international	1683	77	10	international
1745	33	40	national	1684	23	30	national
1745	33	20	international	1684	23	10	international
1746	36	40	national	1686	61	30	national
1746	36	20	international	1686	61	10	international
1747	61	40	national	1688	26	40	national
1747	61	20	international	1688	26	10	international
1750	50	50	national	1691	42	40	national
1750	50	20	international	1691	42	10	international
1751	54	50	national	1694	70	40	national
1751	54	20	international	1694	70	10	international
1753	55	60	national	1695	72	40	national
1753	55	20	international	1695	72	10	international
1755	27	80	national	1696	80	40	national
1755	27	20	international	1696	80	10	international
1757	41	80	national	1700	38	90	national
1757	41	20	international	1700	38	10	international
1759	49	80	national	1709	57	15	national
1759	49	20	international	1709	57	15	international
1762	54	80	national	1711	21	25	national
1762	54	20	international	1711	21	15	international
1765	61	80	national	1712	25	35	national
1765	61	20	international	1712	25	15	international
1767	68	80	national	1713	68	35	national
1767	68	20	international	1713	68	15	international
1777	35	25	national	1714	37	25	national
1777	35	25	international	1714	37	17	international
1778	45	25	national	1716	20	0	national
1778	45	25	international	1716	20	20	international
1782	51	25	national	1718	28	0	national
1782	51	25	international	1718	28	20	international
1784	53	25	national	1721	63	10	national
1784	53	25	international	1721	63	20	international
1785	55	25	national	1722	64	10	national
1785	55	25	international	1722	64	20	international
1788	58	25	national	1723	31	20	national
1788	58	25	international	1723	31	20	international
1789	59	25	national	1727	64	20	national
1789	59	25	international	1727	64	20	international
1790	61	25	national	1729	69	20	national
1790	61	25	international	1729	69	20	international
1792	68	25	national	1730	59	25	national
1792	68	25	international	1730	59	20	international
1796	65	50	national	1735	39	30	national
1796	65	25	international	1735	39	20	international
1798	21	0	national	1739	52	30	national
1798	21	30	international	1739	52	20	international
1799	38	10	national	1740	65	30	national
1799	38	30	international	1740	65	20	international
1800	29	20	national	1743	83	30	national
1800	29	30	international	1743	83	20	international
1805	74	20	national	1748	67	40	national
1805	74	30	international	1748	67	20	international
1806	31	30	national	1749	35	50	national
1806	31	30	international	1749	35	20	international
1808	43	30	national	1752	47	60	national
1808	43	30	international	1752	47	20	international
1809	43	30	national	1754	59	70	national
1809	43	30	international	1754	59	20	international
1810	49	30	national	1756	36	80	national
1810	49	30	international	1756	36	20	international
1811	51	30	national	1758	42	80	national
1811	51	30	international	1758	42	20	international
1812	58	30	national	1760	49	80	national
1812	58	30	international	1760	49	20	international
1813	66	30	national	1761	51	80	national
1813	66	30	international	1761	51	20	international
1814	30	40	national	1763	60	80	national
1814	30	30	international	1763	60	20	international
1815	60	50	national	1764	61	80	national
1815	60	30	international	1764	61	20	international
1817	63	50	national	1766	65	80	national
1817	63	30	international	1766	65	20	international
1821	36	70	national	1768	69	80	national
1821	36	30	international	1768	69	20	international
1823	43	70	national	1769	76	80	national
1823	43	30	international	1769	76	20	international
1824	47	70	national	1770	40	0	national
1824	47	30	international	1770	40	25	international
1826	57	70	national	1771	22	25	national
1826	57	30	international	1771	22	25	international
1827	60	70	national	1772	24	25	national
1827	60	30	international	1772	24	25	international
1829	64	70	national	1773	24	25	national
1829	64	30	international	1773	24	25	international
1832	29	33	national	1774	27	25	national
1832	29	33	international	1774	27	25	international
1833	51	33	national	1775	30	25	national
1833	51	33	international	1775	30	25	international
1836	25	66	national	1776	35	25	national
1836	25	33	international	1776	35	25	international
1838	59	20	national	1779	46	25	national
1838	59	35	international	1779	46	25	international
1839	23	25	national	1780	50	25	national
1839	23	35	international	1780	50	25	international
1840	20	35	national	1781	50	25	national
1840	20	35	international	1781	50	25	international
1841	26	35	national	1783	53	25	national
1841	26	35	international	1783	53	25	international
1842	34	35	national	1786	55	25	national
1842	34	35	international	1786	55	25	international
1844	46	35	national	1787	57	25	national
1844	46	35	international	1787	57	25	international
1847	66	10	national	1791	62	25	national
1847	66	40	international	1791	62	25	international
1848	22	40	national	1793	75	25	national
1848	22	40	international	1793	75	25	international
1849	26	40	national	1794	47	50	national
1849	26	40	international	1794	47	25	international
1851	33	40	national	1795	48	50	national
1851	33	40	international	1795	48	25	international
1852	45	40	national	1797	52	75	national
1852	45	40	international	1797	52	25	international
1855	47	50	national	1801	31	20	national
1855	47	40	international	1801	31	30	international
1859	48	60	national	1802	40	20	national
1859	48	40	international	1802	40	30	international
1860	61	60	national	1803	48	20	national
1860	61	40	international	1803	48	30	international
1861	62	60	national	1804	66	20	national
1861	62	40	international	1804	66	30	international
1863	29	45	national	1807	34	30	national
1863	29	45	international	1807	34	30	international
1864	33	45	national	1816	60	50	national
1864	33	45	international	1816	60	30	international
1865	53	45	national	1818	66	50	national
1865	53	45	international	1818	66	30	international
1866	54	45	national	1819	58	60	national
1866	54	45	international	1819	58	30	international
1867	60	45	national	1820	34	70	national
1867	60	45	international	1820	34	30	international
1868	49	49	national	1822	40	70	national
1868	49	49	international	1822	40	30	international
1873	51	0	national	1825	49	70	national
1873	51	50	international	1825	49	30	international
1874	55	0	national	1828	62	70	national
1874	55	50	international	1828	62	30	international
1877	69	20	national	1830	67	70	national
1877	69	50	international	1830	67	30	international
1878	34	25	national	1831	71	70	national
1878	34	50	international	1831	71	30	international
1879	50	25	national	1834	80	33	national
1879	50	50	international	1834	80	33	international
1880	56	25	national	1835	69	34	national
1880	56	50	international	1835	69	33	international
1881	64	25	national	1837	54	33	national
1881	64	50	international	1837	54	34	international
1882	46	30	national	1843	38	35	national
1882	46	50	international	1843	38	35	international
1884	24	35	national	1845	68	35	national
1884	24	50	international	1845	68	35	international
1887	68	40	national	1846	44	10	national
1887	68	50	international	1846	44	40	international
1888	68	40	national	1850	26	40	national
1888	68	50	international	1850	26	40	international
1889	22	50	national	1853	79	40	national
1889	22	50	international	1853	79	40	international
1891	27	50	national	1854	33	50	national
1891	27	50	international	1854	33	40	international
1892	28	50	national	1856	56	50	national
1892	28	50	international	1856	56	40	international
1895	30	50	national	1857	67	50	national
1895	30	50	international	1857	67	40	international
1896	32	50	national	1858	21	60	national
1896	32	50	international	1858	21	40	international
1898	37	50	national	1862	64	60	national
1898	37	50	international	1862	64	40	international
1901	39	50	national	1869	38	50	national
1901	39	50	international	1869	38	49	international
1903	43	50	national	1870	25	0	national
1903	43	50	international	1870	25	50	international
1906	45	50	national	1871	38	0	national
1906	45	50	international	1871	38	50	international
1908	47	50	national	1872	51	0	national
1908	47	50	international	1872	51	50	international
1909	48	50	national	1875	65	0	national
1909	48	50	international	1875	65	50	international
1910	48	50	national	1876	60	20	national
1910	48	50	international	1876	60	50	international
1912	49	50	national	1883	50	30	national
1912	49	50	international	1883	50	50	international
1913	49	50	national	1885	42	40	national
1913	49	50	international	1885	42	50	international
1915	50	50	national	1886	51	40	national
1915	50	50	international	1886	51	50	international
1916	50	50	national	1890	25	50	national
1916	50	50	international	1890	25	50	international
1917	51	50	national	1893	29	50	national
1917	51	50	international	1893	29	50	international
1920	53	50	national	1894	29	50	national
1920	53	50	international	1894	29	50	international
1921	53	50	national	1897	35	50	national
1921	53	50	international	1897	35	50	international
1924	54	50	national	1899	37	50	national
1924	54	50	international	1899	37	50	international
1926	55	50	national	1900	38	50	national
1926	55	50	international	1900	38	50	international
1927	55	50	national	1902	40	50	national
1927	55	50	international	1902	40	50	international
1930	56	50	national	1904	44	50	national
1930	56	50	international	1904	44	50	international
1932	57	50	national	1905	44	50	national
1932	57	50	international	1905	44	50	international
1933	57	50	national	1907	46	50	national
1933	57	50	international	1907	46	50	international
1935	58	50	national	1911	49	50	national
1935	58	50	international	1911	49	50	international
1936	59	50	national	1914	50	50	national
1936	59	50	international	1914	50	50	international
1937	59	50	national	1918	51	50	national
1937	59	50	international	1918	51	50	international
1938	60	50	national	1919	51	50	national
1938	60	50	international	1919	51	50	international
1939	60	50	national	1922	54	50	national
1939	60	50	international	1922	54	50	international
1940	60	50	national	1923	54	50	national
1940	60	50	international	1923	54	50	international
1941	61	50	national	1925	54	50	national
1941	61	50	international	1925	54	50	international
1945	63	50	national	1928	55	50	national
1945	63	50	international	1928	55	50	international
1949	67	50	national	1929	55	50	national
1949	67	50	international	1929	55	50	international
1952	73	50	national	1931	56	50	national
1952	73	50	international	1931	56	50	international
1954	79	50	national	1934	57	50	national
1954	79	50	international	1934	57	50	international
1956	42	0	national	1942	61	50	national
1956	42	60	international	1942	61	50	international
1957	61	0	national	1943	62	50	national
1957	61	60	international	1943	62	50	international
1959	65	10	national	1944	63	50	national
1959	65	60	international	1944	63	50	international
1962	38	20	national	1946	63	50	national
1962	38	60	international	1946	63	50	international
1964	55	40	national	1947	65	50	national
1964	55	60	international	1947	65	50	international
1966	61	40	national	1948	66	50	national
1966	61	60	international	1948	66	50	international
1971	28	33	national	1950	67	50	national
1971	28	67	international	1950	67	50	international
1973	20	30	national	1951	70	50	national
1973	20	70	international	1951	70	50	international
1981	51	30	national	1953	78	50	national
1981	51	70	international	1953	78	50	international
1982	53	30	national	1955	80	50	national
1982	53	70	international	1955	80	50	international
1983	55	30	national	1958	20	10	national
1983	55	70	international	1958	20	60	international
1988	37	25	national	1960	27	20	national
1988	37	75	international	1960	27	60	international
1989	51	25	national	1961	33	20	national
1989	51	75	international	1961	33	60	international
1990	32	0	national	1963	45	30	national
1990	32	80	international	1963	45	60	international
1992	18	20	national	1965	57	40	national
1992	18	80	international	1965	57	60	international
1993	20	20	national	1967	71	40	national
1993	20	80	international	1967	71	60	international
1994	23	20	national	1968	72	40	national
1994	23	80	international	1968	72	60	international
1996	32	20	national	1969	47	35	national
1996	32	80	international	1969	47	65	international
1998	36	20	national	1970	59	35	national
1998	36	80	international	1970	59	65	international
1999	41	20	national	1972	45	25	national
1999	41	80	international	1972	45	70	international
2001	46	20	national	1974	22	30	national
2001	46	80	international	1974	22	70	international
2006	27	15	national	1975	28	30	national
2006	27	85	international	1975	28	70	international
2007	44	0	national	1976	33	30	national
2007	44	90	international	1976	33	70	international
2012	22	0	national	1977	35	30	national
2012	22	100	international	1977	35	70	international
2013	22	0	national	1978	41	30	national
2013	22	100	international	1978	41	70	international
2014	24	0	national	1979	46	30	national
2014	24	100	international	1979	46	70	international
2016	28	0	national	1980	48	30	national
2016	28	100	international	1980	48	70	international
2017	29	0	national	1984	56	30	national
2017	29	100	international	1984	56	70	international
2020	38	0	national	1985	57	30	national
2020	38	100	international	1985	57	70	international
2022	40	0	national	1986	58	30	national
2022	40	100	international	1986	58	70	international
2023	41	0	national	1987	60	30	national
[truncated: 44,577 more rows]
