# Supplementary material for: Older adults across the globe exhibit increased prosocial behavior but also greater in-group preferences
Source: Nat Aging. 2021 Oct 11;1(10):880–8. doi: 10.1038/s43587-021-00118-3 (PMC10154238; doi:10.1038/s43587-021-00118-3)
Supplement: Source Data Fig. 2 — Statistical Source Data. [file 43587_2021_118_MOESM4_ESM.xlsx]

## Sheet: Fig2a
Country	Distancing_beta
Aruba
Afghanistan
Angola
Anguilla
Albania
Finland	0.0283076
Andorra
United Arab Emirates
Argentina	0.019165
Armenia
American Samoa
Australia	0.293831
French Southern and Antarctic Lands
Antigua
Barbuda
Austria	-0.0326709
Azerbaijan
Burundi
Belgium	0.0858974
Benin
Burkina Faso
Bangladesh
Bulgaria	-0.087052
Bulgaria
Bahrain
Bahamas
Bosnia and Herzegovina
Saint Barthelemy
Belarus
Belize
Bermuda
Bolivia
Brazil	0.0239783
Barbados
Brunei
Bhutan
Botswana
Central African Republic
Canada	0.148606
Switzerland	0.214708
Chile
China	-0.051413
Ivory Coast
Cameroon
Democratic Republic of the Congo
Republic of Congo
Cook Islands
Colombia	0.136088
Comoros
Cape Verde
Costa Rica
Cuba
Curacao
Cayman Islands
Cyprus
Czech Republic
Germany	0.114874
Djibouti
Dominica
Denmark	0.344361
Dominican Republic
Algeria
Ecuador
Egypt
Eritrea
Canary Islands
Spain	0.0168412
Estonia
Ethiopia
Fiji
Falkland Islands
Reunion
Mayotte
French Guiana
Martinique
Guadeloupe
France	0.21498
Faroe Islands
Micronesia
Gabon
UK	0.142384
Georgia
Guernsey
Ghana
Guinea
Gambia
Guinea-Bissau
Equatorial Guinea
Greece	0.11946
Grenada
Greenland
Guatemala
Guam
Guyana
Heard Island
Honduras
Croatia	0.168392
Haiti
Hungary	0.197481
Indonesia
Isle of Man
India	0.0848142
Cocos Islands
Christmas Island
Chagos Archipelago
Ireland	0.112246
Iran
Iraq	0.205966
Iceland
Israel	0.0073636
Italy	0.0747587
San Marino
Jamaica
Jersey
Jordan
Japan	0.0744216
Siachen Glacier
Kazakhstan
Kenya
Kyrgyzstan
Cambodia
Kiribati
Nevis
Saint Kitts
South Korea	0.0596461
Kosovo
Kuwait
Laos
Lebanon
Liberia
Libya
Saint Lucia
Liechtenstein
Sri Lanka
Lesotho
Lithuania
Luxembourg
Latvia	0.0886146
Saint Martin
Morocco	0.0129408
Monaco
Moldova
Madagascar
Maldives
Mexico	0.0125707
Marshall Islands
Macedonia	-0.0420075
Mali
Malta
Myanmar
Montenegro
Mongolia
Northern Mariana Islands
Mozambique
Mauritania
Montserrat
Mauritius
Malawi
Malaysia
Namibia
New Caledonia
Niger
Norfolk Island
Nigeria	0.104351
Nicaragua
Niue
Bonaire
Sint Eustatius
Saba
Netherlands	0.107202
Norway	0.117239
Nepal
Nauru
New Zealand	0.234094
Oman
Pakistan	0.0172995
Panama
Pitcairn Islands
Peru
Philippines	0.0515833
Palau
Papua New Guinea
Poland	0.140706
Puerto Rico
North Korea
Madeira Islands
Azores
Portugal
Paraguay
Palestine
French Polynesia
Qatar
Romania	0.0878148
Russia	0.067517
Rwanda
Western Sahara
Saudi Arabia
Sudan
South Sudan
Senegal
Singapore	0.0664185
South Sandwich Islands
South Georgia
Saint Helena
Ascension Island
Solomon Islands
Sierra Leone
El Salvador
Somalia
Saint Pierre and Miquelon
Serbia	0.0772923
Sao Tome and Principe
Suriname
Slovakia	0.0924274
Slovenia
Sweden	0.189182
Swaziland
Sint Maarten
Seychelles
Syria
Turks and Caicos Islands
Chad
Togo
Thailand
Tajikistan
Turkmenistan
Timor-Leste
Tonga
Trinidad
Tobago
Tunisia
Turkey	0.0201447
Taiwan	0.131024
Tanzania
Uganda
Ukraine	-0.0434174
Uruguay
USA	0.281673
Uzbekistan
Vatican
Grenadines
Saint Vincent
Venezuela
Virgin Islands
Vietnam
Vanuatu
Wallis and Futuna
Samoa
Yemen
South Africa
Zambia
Zimbabwe

## Sheet: Fig2b
Country	National_donations_beta
Aruba
Afghanistan
Angola
Anguilla
Albania
Finland	0.14096
Andorra
United Arab Emirates
Argentina	0.150253
Armenia
American Samoa
Australia	0.0861938
French Southern and Antarctic Lands
Antigua
Barbuda
Austria	0.113817
Azerbaijan
Burundi
Belgium	0.0111279
Benin
Burkina Faso
Bangladesh
Bulgaria	-0.00202494
Bulgaria
Bahrain
Bahamas
Bosnia and Herzegovina
Saint Barthelemy
Belarus
Belize
Bermuda
Bolivia
Brazil	0.0212471
Barbados
Brunei
Bhutan
Botswana
Central African Republic
Canada	0.161151
Switzerland	0.181825
Chile
China	0.0469573
Ivory Coast
Cameroon
Democratic Republic of the Congo
Republic of Congo
Cook Islands
Colombia	0.0202673
Comoros
Cape Verde
Costa Rica
Cuba
Curacao
Cayman Islands
Cyprus
Czech Republic
Germany	0.112731
Djibouti
Dominica
Denmark	0.0884468
Dominican Republic
Algeria
Ecuador
Egypt
Eritrea
Canary Islands
Spain	0.0208817
Estonia
Ethiopia
Fiji
Falkland Islands
Reunion
Mayotte
French Guiana
Martinique
Guadeloupe
France	0.182146
Faroe Islands
Micronesia
Gabon
UK	0.235371
Georgia
Guernsey
Ghana
Guinea
Gambia
Guinea-Bissau
Equatorial Guinea
Greece	0.144204
Grenada
Greenland
Guatemala
Guam
Guyana
Heard Island
Honduras
Croatia	0.0785451
Haiti
Hungary	0.16119
Indonesia
Isle of Man
India	-0.0858449
Cocos Islands
Christmas Island
Chagos Archipelago
Ireland	0.00872973
Iran
Iraq	-0.0990113
Iceland
Israel	0.115509
Italy	0.085072
San Marino
Jamaica
Jersey
Jordan
Japan	0.154314
Siachen Glacier
Kazakhstan
Kenya
Kyrgyzstan
Cambodia
Kiribati
Nevis
Saint Kitts
South Korea	0.0427182
Kosovo
Kuwait
Laos
Lebanon
Liberia
Libya
Saint Lucia
Liechtenstein
Sri Lanka
Lesotho
Lithuania
Luxembourg
Latvia	0.0978253
Saint Martin
Morocco	0.146375
Monaco
Moldova
Madagascar
Maldives
Mexico	0.0424175
Marshall Islands
Macedonia	0.063228
Mali
Malta
Myanmar
Montenegro
Mongolia
Northern Mariana Islands
Mozambique
Mauritania
Montserrat
Mauritius
Malawi
Malaysia
Namibia
New Caledonia
Niger
Norfolk Island
Nigeria	-0.010623
Nicaragua
Niue
Bonaire
Sint Eustatius
Saba
Netherlands	0.163204
Norway	0.130709
Nepal
Nauru
New Zealand	0.148829
Oman
Pakistan	-0.0420464
Panama
Pitcairn Islands
Peru
Philippines	0.0324532
Palau
Papua New Guinea
Poland	0.107961
Puerto Rico
North Korea
Madeira Islands
Azores
Portugal
Paraguay
Palestine
French Polynesia
Qatar
Romania	0.114926
Russia	0.173692
Rwanda
Western Sahara
Saudi Arabia
Sudan
South Sudan
Senegal
Singapore	0.0827884
South Sandwich Islands
South Georgia
Saint Helena
Ascension Island
Solomon Islands
Sierra Leone
El Salvador
Somalia
Saint Pierre and Miquelon
Serbia	0.082736
Sao Tome and Principe
Suriname
Slovakia	0.10694
Slovenia
Sweden	0.119881
Swaziland
Sint Maarten
Seychelles
Syria
Turks and Caicos Islands
Chad
Togo
Thailand
Tajikistan
Turkmenistan
Timor-Leste
Tonga
Trinidad
Tobago
Tunisia
Turkey	-0.0763674
Taiwan	0.0447035
Tanzania
Uganda
Ukraine	-0.0209282
Uruguay
USA	0.189273
Uzbekistan
Vatican
Grenadines
Saint Vincent
Venezuela
Virgin Islands
Vietnam
Vanuatu
Wallis and Futuna
Samoa
Yemen
South Africa
Zambia
Zimbabwe

## Sheet: Fig2c
Country	International_donations_beta
Aruba
Afghanistan
Angola
Anguilla
Albania
Finland	-0.00801062
Andorra
United Arab Emirates
Argentina	-0.0433398
Armenia
American Samoa
Australia	-0.275022
French Southern and Antarctic Lands
Antigua
Barbuda
Austria	-0.016622
Azerbaijan
Burundi
Belgium	-0.0893643
Benin
Burkina Faso
Bangladesh
Bulgaria	-0.248836
Bulgaria
Bahrain
Bahamas
Bosnia and Herzegovina
Saint Barthelemy
Belarus
Belize
Bermuda
Bolivia
Brazil	-0.0702239
Barbados
Brunei
Bhutan
Botswana
Central African Republic
Canada	-0.141156
Switzerland	-0.0325583
Chile
China	0.102111
Ivory Coast
Cameroon
Democratic Republic of the Congo
Republic of Congo
Cook Islands
Colombia	-0.0643662
Comoros
Cape Verde
Costa Rica
Cuba
Curacao
Cayman Islands
Cyprus
Czech Republic
Germany	-0.054717
Djibouti
Dominica
Denmark	-0.0413243
Dominican Republic
Algeria
Ecuador
Egypt
Eritrea
Canary Islands
Spain	0.0940961
Estonia
Ethiopia
Fiji
Falkland Islands
Reunion
Mayotte
French Guiana
Martinique
Guadeloupe
France	-0.172956
Faroe Islands
Micronesia
Gabon
UK	-0.0355421
Georgia
Guernsey
Ghana
Guinea
Gambia
Guinea-Bissau
Equatorial Guinea
Greece	-0.156046
Grenada
Greenland
Guatemala
Guam
Guyana
Heard Island
Honduras
Croatia	-0.00373663
Haiti
Hungary	-0.000231679
Indonesia
Isle of Man
India	0.00442196
Cocos Islands
Christmas Island
Chagos Archipelago
Ireland	-0.03278
Iran
Iraq	-0.20092
Iceland
Israel	-0.0368575
Italy	-0.131274
San Marino
Jamaica
Jersey
Jordan
Japan	0.0216682
Siachen Glacier
Kazakhstan
Kenya
Kyrgyzstan
Cambodia
Kiribati
Nevis
Saint Kitts
South Korea	-0.231214
Kosovo
Kuwait
Laos
Lebanon
Liberia
Libya
Saint Lucia
Liechtenstein
Sri Lanka
Lesotho
Lithuania
Luxembourg
Latvia	-0.0695713
Saint Martin
Morocco	-0.263716
Monaco
Moldova
Madagascar
Maldives
Mexico	-0.0349651
Marshall Islands
Macedonia	-0.0322043
Mali
Malta
Myanmar
Montenegro
Mongolia
Northern Mariana Islands
Mozambique
Mauritania
Montserrat
Mauritius
Malawi
Malaysia
Namibia
New Caledonia
Niger
Norfolk Island
Nigeria	0.00859717
Nicaragua
Niue
Bonaire
Sint Eustatius
Saba
Netherlands	0.0672718
Norway	0.0501319
Nepal
Nauru
New Zealand	-0.19741
Oman
Pakistan	-0.126151
Panama
Pitcairn Islands
Peru
Philippines	-0.188005
Palau
Papua New Guinea
Poland	-0.0778635
Puerto Rico
North Korea
Madeira Islands
Azores
Portugal
Paraguay
Palestine
French Polynesia
Qatar
Romania	-0.125312
Russia	-0.0388442
Rwanda
Western Sahara
Saudi Arabia
Sudan
South Sudan
Senegal
Singapore	-0.0901722
South Sandwich Islands
South Georgia
Saint Helena
Ascension Island
Solomon Islands
Sierra Leone
El Salvador
Somalia
Saint Pierre and Miquelon
Serbia	-0.00975471
Sao Tome and Principe
Suriname
Slovakia	-0.120252
Slovenia
Sweden	0.0341975
Swaziland
Sint Maarten
Seychelles
Syria
Turks and Caicos Islands
Chad
Togo
Thailand
Tajikistan
Turkmenistan
Timor-Leste
Tonga
Trinidad
Tobago
Tunisia
Turkey	-0.0544004
Taiwan	0.0173994
Tanzania
Uganda
Ukraine	-0.0614784
Uruguay
USA	-0.240166
Uzbekistan
Vatican
Grenadines
Saint Vincent
Venezuela
Virgin Islands
Vietnam
Vanuatu
Wallis and Futuna
Samoa
Yemen
South Africa
Zambia
Zimbabwe
