# Supplementary material for: Older adults across the globe exhibit increased prosocial behavior but also greater in-group preferences
Source: Nat Aging. 2021 Oct 11;1(10):880–8. doi: 10.1038/s43587-021-00118-3 (PMC10154238; doi:10.1038/s43587-021-00118-3)
Supplement: Source Data Fig. 3 — Statistical Source Data. [file 43587_2021_118_MOESM5_ESM.xlsx]

## Sheet: Fig3a_S1
Age	Positive_traits	Negative_traits	Ingroup_preference	Interpersonal_morality	Material_morality	General_morality
55	8.02362	4.2894	7.92746	9.01976	8.4894	7.48625
36	6.50415	3.29902	5.87281	9.15499	2.29038	6.78142
63	7.30599	5.28033	6.82959	6.97233	4.45721	6.77909
71	7.51672	4.01092	7.62919	8.71174	5.35627	7.46732
80	8.46709	4.88665	7.31538	7.00004	8.97713	6.87139
36	8.63061	3.75704	5.67749	7.66387	1.55555	7.5729
19	5.22662	3.38173	3.80788	5.35224	8.82538	4.175
47	8.37406	5.73241	6.80309	9.19339	2.08907	7.13421
54	8.37106	3.40431	8.19687	7.94832	4.15687	8.50753
73	6.57901	3.09667	5.49862	8.49915	2.78394	6.76265
43	8.3012	4.34152	6.2755	6.81826	5.56221	7.09731
34	6.58211	4.31904	6.02131	5.40493	7.5274	6.0037
27	7.28476	4.79757	5.36251	6.35931	4.40253	6.1872
61	8.63793	1.65123	4.75249	7.53781	2.11866	7.25296
52	7.79288	4.86698	8.4335	8.36721	5.48198	8.09636
45	7.26725	3.40972	5.32784	8.00637	9.06529	6.9263
39	7.27987	3.59872	6.45447	7.08251	8.54554	7.09389
34	6.9366	3.6756	6.00999	7.13461	5.97808	6.98212
65	9.38985	3.61585	7.03188	7.80767	2.02673	7.2227
58	5.72856	4.2553	7.95286	7.22799	6.26776	6.79915
31	7.8528	5.50598	7.85162	6.55268	5.47281	7.14554
36	8.55052	2.19539	5.42384	6.75099	1.40434	6.49826
28	7.69235	3.61855	5.11638	8.28809	9.1026	6.19537
30	7.33046	3.36467	8.20247	8.52325	1.43705	7.51305
57	6.75593	5.68234	7.33305	9.56891	4.98456	8.78244
23	9.11483	4.68213	6.33026	8.94277	1.77475	6.78424
27	5.88895	3.73943	4.99489	8.22761	8.20437	4.91865
28	4.25495	4.4827	5.16598	8.16323	8.6813	5.9985
30	8.6583	4.1237	7.56772	9.43395	5.76157	7.19774
40	5.98996	4.44017	6.497	9.48381	2.42509	7.46269
46	6.25597	5.8035	4.1497	8.42625	3.88424	6.05986
49	7.49381	3.63689	5.25376	9.22741	9.09512	6.1318
51	8.94449	3.12804	7.86382	5.64429	2.27109	7.3837
53	8.16206	4.00962	4.81085	5.48721	6.61855	6.40055
55	9.19379	3.12701	6.8603	8.80895	5.6549	7.73894
55	8.65049	4.90972	6.80229	7.51218	5.18596	5.97821
57	6.74285	4.14242	7.57096	8.71429	8.75525	7.00753
59	8.26526	4.32684	6.64874	7.78405	6.86517	7.67683
61	6.88364	3.40057	3.93125	8.37689	6.87929	6.21991
72	7.47955	2.78456	7.54753	8.97755	1.69115	5.48184
77	8.76287	3.82635	7.83686	5.95935	7.83305	7.27684
78	5.81378	3.11575	4.7446	4.85442	1.77959	6.74675
34	8.03373	4.37766	7.90216	7.91435	5.26928	8.05653
34	4.71438	3.95122	4.68914	6.57554	5.97128	6.80239
59	7.67801	4.94695	6.8906	6.48614	4.44318	4.99965
38	7.08803	3.41583	5.78216	6.57765	2.15403	5.26381
46	6.84324	5.10752	5.61986	8.68459	1.68914	5.12699
59	7.05122	3.7303	8.39271	9.48212	2.26427	7.04266
35	6.92483	3.95091	6.14086	9.58239	9.57115	6.77999
37	8.13071	2.28968	4.44851	4.2521	1.06755	7.60065
43	8.10505	2.81776	6.23847	9.3312	1.81624	8.07479
75	6.70669	3.84268	5.94389	7.45637	9.26569	6.62722
54	6.80654	4.74583	5.5337	5.53697	7.93359	7.1745
66	5.25971	3.67502	5.72359	8.65401	6.46943	6.28701
68	8.74713	5.52936	8.29258	7.92947	3.93061	8.27381
32	8.6675	4.3805	6.95852	6.78777	2.97122	6.75639
34	8.70572	2.73323	4.88592	7.32049	1.72472	6.81281
52	6.46742	3.77892	5.88998	7.24591	2.03997	6.99202
67	7.92859	2.81399	8.18953	7.85445	1.79969	6.65339
70	7.92146	3.91284	7.02695	7.07147	9.24765	7.43273
71	9.2561	3.08102	5.8279	9.34166	2.29445	7.9309
72	7.18579	3.55669	7.94227	8.90513	2.85753	8.20958
72	6.3086	3.52019	4.90766	8.04128	4.98222	5.97082
73	7.71023	3.95453	5.17437	7.47494	8.96864	5.68504
78	8.57158	3.87141	6.62187	8.21043	9.37552	8.28691
64	7.95129	4.48226	6.57027	8.92126	2.43646	7.20726
54	8.17336	3.22141	7.03005	9.35019	2.28117	7.73162
31	7.58669	3.00157	6.32449	8.85403	2.3108	7.36419
41	5.95937	4.92758	6.80201	7.34353	8.82089	6.9831
40	7.87637	3.19015	7.60953	7.88543	4.58628	6.33825
47	7.01951	3.15124	6.49996	9.14571	1.76576	8.13825
57	7.13692	3.61333	7.46566	8.14691	5.00471	7.03455
36	6.18783	4.25944	5.30988	5.37953	5.38912	6.50715
36	8.37754	3.72372	8.38739	9.0044	3.79807	8.13556
25	6.09659	5.15936	4.36615	8.8131	2.78182	6.09209
31	7.28827	3.5028	7.02427	8.35151	2.90105	7.81404
46	6.8211	5.35843	4.59411	2.39757	8.9399	7.47487
49	7.69821	4.68181	7.22123	8.93622	2.37774	7.2914
29	5.918	3.84725	7.69241	8.75463	2.43341	6.09965
60	6.8933	4.99485	5.25271	7.12169	2.22547	7.00433
45	6.15324	3.68653	7.9618	9.27205	1.87826	7.37242
60	9.07419	4.35994	9.00475	8.3241	1.88967	8.21809
62	8.18833	4.69522	6.53125	8.41148	8.70426	6.50794
35	5.71413	6.46739	6.06616	6.12041	4.30333	7.06934
62	7.97869	5.20471	7.64718	9.435	4.67567	7.37033
38	5.20519	3.39999	7.04516	9.35303	2.18679	5.35796
52	6.57784	5.53915	5.95095	8.46209	5.34154	5.98991
62	8.73997	4.22786	8.42098	8.51366	5.79399	7.76924
63	7.57638	3.11119	8.36241	8.16654	2.18666	6.86806
41	8.5694	4.53138	7.82766	8.28508	1.63558	7.94048
67	6.26386	2.99152	5.56825	8.93532	9.34287	6.23773
27	6.28703	3.59108	5.44564	9.19414	2.30623	7.55209
27	8.01081	2.41108	3.21873	7.53247	7.67071	5.83825
52	7.92693	4.38249	7.22096	6.39285	3.8909	7.07647
70	9.04742	3.72292	8.34278	9.23739	1.99539	8.54897
30	6.26248	3.88357	6.28232	4.43079	1.73327	6.14989
48	8.30629	4.33527	6.9788	8.04843	3.69092	7.63047
68	7.07227	3.67524	7.63112	8.73091	2.70638	6.85646
34	7.52304	4.2402	7.06271	8.97583	3.60652	7.02684
29	7.03564	3.74318	6.23393	9.11473	6.84343	6.84161
23	7.20978	3.3969	6.94167	8.61413	9.20285	7.50226
35	7.70902	3.47028	6.39589	9.21346	2.63799	6.67226
29	6.32977	4.63447	6.97482	7.17719	5.86419	7.54987
26	6.75065	4.28243	6.25433	6.37707	6.18385	6.36425
43	7.81633	3.44087	7.35084	9.00873	6.01614	7.07959
63	6.5556	4.96029	5.92727	8.75558	9.14552	6.90949
28	7.19979	4.96655	7.79226	8.21121	7.16363	5.83042
36	6.71755	3.04674	4.79285	7.16172	2.24065	6.52872
69	8.04376	3.74544	5.96784	5.88239	2.24	5.98258
41	7.62698	5.04483	5.29558	7.73153	9.06067	6.95559
44	7.10396	4.52903	7.35316	9.62469	7.74848	7.85605
26	4.69817	4.36084	5.9314	8.14181	7.29821	6.01103
19	6.59009	2.95246	7.11447	9.1188	2.56252	6.33025
48	6.28138	3.27269	3.76921	6.52433	1.69526	5.33146
73	7.21113	3.53289	3.15608	5.36336	8.95062	6.22091
34	7.68906	3.16229	5.31545	6.04809	5.28077	5.86723
40	8.2754	3.70179	5.61778	8.87589	2.80729	6.69857
42	7.33491	2.58905	5.49061	9.10949	1.8883	6.42687
47	6.47401	4.94768	5.8654	9.23988	6.64181	6.16999
53	8.16979	3.17888	5.99936	9.01886	2.0626	7.52179
59	7.5214	4.22878	6.24379	7.70722	5.4472	6.75013
63	6.17647	3.18536	5.82717	5.70927	4.09042	6.81808
64	8.3145	2.42492	5.54127	9.09929	5.07214	7.1552
65	6.745	4.38281	5.5267	6.56935	3.02156	6.18485
70	7.07749	4.23092	6.10222	1.80593	1.33736	5.85814
81	7.09464	4.94869	6.80077	8.03323	2.71445	6.64043
57	5.0447	3.37125	2.77432	2.54089	8.28011	5.46007
50	8.95661	4.04374	6.29036	4.36132	1.90615	7.18555
43	6.12752	5.47755	7.03602	6.6959	2.81433	7.00783
66	7.06626	3.95185	6.52676	8.55419	9.10888	7.08465
55	8.22765	5.8293	7.00715	8.92696	9.44663	7.28143
39	8.94023	2.62962	8.31384	9.07827	8.40386	7.41885
27	6.19101	4.81835	4.52043	5.93608	7.53838	5.81395
69	7.19421	5.37563	7.35201	6.85442	8.17613	7.00595
49	5.27524	3.87742	7.00635	5.13085	3.1921	5.41562
57	8.86163	5.13763	6.9468	6.80136	1.78235	8.28518
24	7.72532	4.15296	8.20879	7.45584	6.29845	6.98628
30	8.26207	3.03104	6.87645	9.04086	2.40138	7.90741
18	5.20354	2.90621	6.54913	5.99128	4.04001	5.05327
51	7.50385	4.88941	6.42948	6.88694	7.18981	7.26101
60	7.40412	5.32519	8.38223	8.1749	3.2114	7.47749
63	9.1021	3.85407	7.30406	8.15622	8.77268	7.69844
33	7.05951	2.88829	3.6451	6.89646	5.48793	6.00169
43	7.4635	3.17336	6.42313	6.48325	5.13465	7.27857
32	5.99733	4.04674	6.70183	7.71597	5.62941	7.13738
57	7.03862	3.08297	7.36531	5.74584	6.00962	6.79488
40	4.9982	6.04097	5.93929	9.43197	9.76069	6.83102
66	6.87904	3.66533	6.11815	8.2688	3.867	6.26837
31	7.94766	4.36588	8.07032	9.29561	1.96985	7.90244
50	7.35503	3.99601	5.39379	6.12154	4.4672	6.58849
45	7.84916	5.51599	6.34203	8.9669	2.51998	6.45339
61	7.3637	4.34984	6.89911	9.30469	2.12903	8.22058
74	7.49721	3.32318	6.37608	8.3052	1.78616	7.34843
48	5.92664	4.54177	7.93697	6.28251	5.60464	7.28067
58	7.6499	5.3137	4.3844	6.13481	8.03716	8.27048
36	4.39305	3.99957	5.34298	9.33198	2.24038	6.95928
19	5.49906	4.52715	3.35721	6.46947	7.08116	5.7703
45	6.79926	3.94307	5.28248	8.28925	1.58359	7.05816
32	6.00957	1.98601	4.35159	9.4246	3.34541	6.0039
20	7.37049	4.54023	6.46832	8.57914	2.56148	5.53841
46	7.62496	5.01637	8.63502	8.3914	5.37443	7.63819
58	7.41987	4.48242	7.46201	8.08952	9.14109	7.26326
74	8.35541	3.01799	6.78468	8.85467	9.20889	6.22775
70	7.73952	5.7939	9.2631	9.11114	4.08357	6.81762
61	8.62806	3.58193	7.41328	8.67679	3.65687	6.9195
45	7.24813	6.36133	7.50595	7.20421	7.50388	6.40078
51	5.85439	5.7078	6.46186	8.76249	4.15019	6.99208
62	8.03693	4.39107	6.72727	7.98462	2.40067	5.9571
30	8.56258	3.53371	5.80791	8.73932	6.91938	7.41288
42	4.03581	5.64874	5.65719	5.78303	7.4888	6.00884
65	8.12858	2.18258	4.34918	6.25796	2.38512	7.26494
60	5.5042	3.10163	3.61917	8.12866	5.37737	5.28782
23	8.29903	4.72043	5.44323	5.54498	1.68753	7.02296
30	7.20651	4.20207	5.60628	7.28911	8.98563	5.91409
38	5.22074	4.40207	5.39211	7.21717	7.53007	6.24694
26	6.57891	3.82075	5.23287	7.65377	5.93895	5.58547
27	6.8953	3.75308	3.20318	6.96716	3.32501	6.14059
29	6.74109	4.33682	4.07973	6.97435	5.39795	6.61076
34	6.78656	4.50916	5.02251	4.32441	8.30448	5.40149
41	8.95014	2.22751	6.6448	9.24088	5.3269	5.94574
52	8.50262	3.86542	4.73305	9.5161	9.6279	6.51333
61	7.89364	4.44924	7.84368	7.54785	5.32363	8.17975
32	6.20693	4.38889	7.01555	8.33191	3.35957	7.09274
43	7.84375	2.45891	5.33366	6.00786	7.07715	6.91944
27	5.95683	3.89338	4.07154	7.5563	7.74627	5.37653
30	7.33564	5.37559	7.09227	8.18638	7.69041	5.62782
33	6.11269	4.50227	6.50117	8.65808	2.68741	7.03237
71	8.04698	3.95084	8.80264	9.56706	3.57097	7.72268
53	7.49727	3.42845	6.78559	8.8289	3.66969	7.81244
41	6.69905	3.09194	3.26293	5.51977	5.39445	5.48657
48	8.19425	3.5732	6.93796	4.58966	8.60494	7.35606
52	7.07024	3.974	5.81636	8.00055	5.05087	6.64704
61	7.32395	2.92273	5.84768	8.09375	8.50639	6.82355
64	8.63402	2.52298	8.47293	8.04638	2.07477	5.78785
65	4.88341	6.45207	8.57792	9.74434	6.04088	7.9577
60	7.53651	3.70324	6.44887	5.91342	5.45839	7.45155
33	4.98736	4.65711	5.09021	6.27194	7.25644	6.65966
42	7.51066	4.16337	6.50084	9.49399	3.09454	7.14696
62	8.65183	2.35422	5.82567	8.17017	2.30458	6.93611
32	8.56201	4.3978	7.5532	8.75686	9.35004	8.34337
53	7.18022	5.11806	5.37829	6.46566	6.55979	7.4301
25	7.3906	2.54661	4.47653	8.63338	9.23867	6.56841
25	6.36329	4.65596	5.93486	7.06494	5.37687	6.64889
18	4.97547	5.19467	5.26811	7.80042	7.46575	6.82377
47	6.93469	2.85697	4.57372	7.28187	7.73276	6.41194
65	7.78039	2.37574	6.01422	7.91532	8.97058	6.06258
22	4.49941	4.32279	4.48383	6.85535	3.28436	7.02879
61	7.16368	3.03224	5.05074	6.21492	1.72352	6.20634
65	8.58268	3.68303	8.4143	9.33042	7.05157	7.39607
41	6.83459	4.77874	5.59945	5.73913	8.27237	6.58055
69	7.67282	3.6129	6.3918	7.57699	1.98763	7.49808
28	7.9375	1.65992	4.86588	9.46955	2.38433	6.71304
44	7.90535	3.02729	6.29968	8.50165	3.19722	6.59003
47	7.42605	5.46343	5.0503	5.30129	4.92519	5.60732
21	9.05743	4.93868	5.94106	7.30949	5.69261	6.33384
24	7.35245	2.93157	4.73211	7.21628	1.81619	5.87633
27	7.03828	5.74022	5.08663	6.68262	7.02477	8.22746
30	3.90742	4.00289	3.78186	6.24099	7.72573	5.40254
35	6.50236	5.30266	5.35389	3.95739	3.29399	6.75288
36	7.53244	3.99564	5.91251	6.93548	5.51212	7.08727
48	6.53378	4.74638	6.8238	8.64556	2.0372	6.40237
49	7.33058	4.38732	6.98629	8.90012	7.42282	6.62109
56	7.85819	5.52959	8.33572	8.9549	2.40442	7.35043
56	7.4154	6.91734	8.09984	7.18957	5.97143	6.5902
64	7.28496	2.6459	6.20243	8.87647	9.09626	8.40998
75	7.21803	4.09914	5.70597	5.0604	5.44496	5.82136
75	5.6734	5.30258	5.94867	9.07981	2.23142	5.06032
39	7.77383	3.77825	3.66801	5.31441	6.02018	7.35066
53	8.04441	2.84545	6.73682	8.96875	1.55773	7.04346
73	8.13646	4.65013	6.52168	8.12396	9.1288	7.49284
61	8.0627	4.15215	7.30168	4.90936	7.61376	7.52809
49	7.13242	4.81729	8.21225	9.4336	6.21332	7.56668
20	4.9807	3.95235	5.25446	6.35557	1.70317	4.59889
38	8.82007	2.76344	4.12285	7.83401	8.92828	7.57544
50	5.43779	4.50664	5.50055	7.31575	5.70035	6.94261
58	6.81402	3.28378	6.95588	7.30914	1.59643	7.41065
37	8.83373	4.70281	7.62922	9.20784	2.01417	7.0334
45	9.22381	4.51207	6.6752	9.63682	4.08918	8.03755
78	8.94576	5.0831	8.59576	9.51369	5.62891	8.1246
46	7.61454	5.55939	7.04083	8.46296	3.25804	7.01332
48	7.10745	3.12884	4.87518	5.56871	5.27514	6.09316
57	7.08603	6.07589	6.54361	6.57993	3.14131	4.56627
69	7.54809	4.01969	8.34925	9.3326	3.34068	7.65879
53	6.58473	4.41844	6.68875	5.16396	6.49547	6.99176
32	7.2066	1.6701	5.53804	9.29328	2.22418	4.85828
76	8.24334	5.05315	7.68493	9.16384	8.76775	7.1132
25	6.89195	3.15659	6.28668	9.36978	2.36994	6.85585
32	6.32969	3.52454	6.24923	8.65097	1.91827	6.10652
34	8.17255	4.04911	6.98364	6.48794	7.7167	6.35067
34	4.75817	2.78283	2.46991	7.80141	5.58681	5.63683
40	7.77065	4.12201	7.94934	7.99209	7.28476	7.32073
48	6.96484	3.80713	5.30923	6.49936	6.48987	5.35328
49	7.5338	3.12564	6.91164	9.02772	2.19447	7.97528
49	7.31672	2.71523	6.19616	7.13038	9.08192	7.05058
50	7.51605	2.87582	6.87947	7.37685	1	7.39703
55	8.18755	3.46017	2.65203	6.63338	8.41786	6.3305
57	7.97743	3.53969	4.89365	8.02045	2.84537	8.15956
71	7.00402	2.62966	4.13034	7.59846	2.0841	5.65969
71	8.80464	4.74866	8.49356	9.81204	9.47746	8.11976
75	8.4878	3.21016	6.38938	9.15653	1.69389	8.14503
55	6.66336	2.79692	3.63437	8.3963	2.05786	6.94333
53	8.2058	3.51734	5.85615	5.85255	7.05203	6.53759
72	8.09593	5.03385	8.94539	7.50061	3.64612	8.14812
59	8.44169	3.70299	8.62397	8.45991	1.5137	7.99037
30	7.4705	5.28161	6.47789	8.14679	5.63102	6.22967
35	9.12033	3.66561	7.73126	8.07494	3.35327	8.25961
58	8.01281	4.23408	6.33148	8.63814	6.56981	7.19502
44	4.99159	3.85112	6.68167	7.9089	2.56578	5.03404
37	8.78992	4.02563	5.01854	8.6857	9.25705	7.30786
37	6.21902	3.84524	4.40788	6.9815	5.05055	6.10327
66	4.25376	4.81995	6.13855	7.37604	7.55293	5.08886
43	6.55856	3.69758	6.82766	7.55645	2.22281	6.34765
33	6.83917	4.66869	7.17272	7.24303	5.40519	6.40336
37	5.22687	3.2362	6.77718	5.60354	2.19012	6.51485
45	7.83237	4.50466	6.64133	8.37725	8.47326	7.03741
45	6.18957	4.92963	7.87983	8.19315	2.01957	7.17841
44	6.12385	4.67204	6.06647	8.0767	2.29395	6.45825
53	7.33923	4.90721	7.24587	7.52866	4.71528	6.72509
56	8.83051	2.5913	2.99168	6.0642	1.64994	4.92519
57	6.29412	5.0827	6.99178	4.02564	6.13534	6.5712
29	6.34357	4.73274	4.97273	7.83266	5.51404	6.00227
36	7.97992	3.974	8.03474	9.77465	4.12131	8.13787
48	8.75732	4.09466	5.31714	9.0672	1.75902	8.11955
30	8.08552	2.35129	6.8079	9.01298	8.4513	5.25295
65	8.04675	3.81086	7.01284	9.51415	2.5185	7.84899
36	7.77817	4.40901	6.99501	9.25384	5.60954	7.06986
44	5.99609	4.62611	5.10312	7.20205	5.65822	5.06615
34	8.04541	3.76329	5.5989	8.05992	8.11068	7.08448
46	8.88205	2.97097	8.1769	9.61896	2.22037	7.51067
34	6.59054	4.49779	5.48612	8.00509	8.36278	6.22597
70	7.86187	3.63589	5.47298	6.76975	3.42397	5.75353
35	8.20257	4.04735	6.57571	7.20534	7.91722	7.57741
41	7.13592	3.24836	3.97037	7.63769	2.86337	6.00862
56	6.82978	2.93635	5.02564	2.66266	5.7758	7.36435
58	7.98612	4.91585	6.20179	6.39053	5.68868	8.01847
39	9.04385	2.49547	5.72832	9.07512	1.5559	7.6626
36	8.63554	3.82901	5.03755	7.72192	5.12136	7.06943
73	8.81695	3.00199	6.90825	8.41711	1.73512	8.65671
32	8.45688	3.67682	5.72884	9.27205	8.93888	7.18698
33	7.11468	4.96315	5.93397	8.05795	9.30695	6.77397
39	8.58001	2.73036	4.19284	8.37039	2.26862	5.60681
44	7.97116	4.30267	6.93822	7.75451	5.37654	6.65643
50	7.13485	4.36968	8.58138	7.08227	4.14229	6.44196
58	8.45949	4.70201	7.64322	9.35498	2.08356	8.01079
60	4.66728	3.64897	2.89774	6.24134	7.14638	6.46131
64	8.3436	4.57574	7.59807	7.8614	2.15432	7.09246
65	6.72443	2.90167	5.76912	7.3781	4.87475	7.92395
75	5.94675	2.70774	2.87074	8.65922	2.28785	5.81028
75	5.79023	3.79987	3.96572	8.50467	5.83323	5.98076
47	9.06898	2.85657	4.26028	5.65672	8.6987	6.9976
42	7.51039	5.62477	5.80899	8.48034	5.52365	7.57011
28	8.59207	3.37155	3.02555	9.01654	9.18859	7.7269
45	8.38653	4.80144	6.98111	8.49796	2.76963	6.99232
50	8.22411	5.0334	7.32777	7.73819	7.41238	6.61346
34	4.17267	3.28423	5.3497	8.65037	1.7342	7.40398
29	6.32646	4.20474	6.28498	7.31737	6.0995	6.30881
57	7.33723	2.95287	5.7421	5.29557	4.58958	7.5917
48	8.10523	5.45282	7.42551	9.41842	4.76461	6.22739
63	5.94403	3.35989	7.04696	5.22854	5.86706	6.84438
48	8.86577	4.98508	8.57004	9.29198	7.35125	6.69605
60	7.70096	4.2375	6.77338	9.14412	2.03516	6.88733
67	8.69388	5.01496	6.81799	8.13507	7.31726	6.99492
23	4.98522	3.57215	5.75289	8.33675	9.08487	5.40133
76	9.29268	3.65217	7.70374	9.38805	2.35553	7.35331
30	6.40608	3.45681	4.29068	9.2677	5.5719	6.47826
29	7.31841	2.92267	6.51066	8.30546	2.26551	6.68365
60	6.22104	5.72049	7.2003	8.11846	2.11138	6.7327
49	8.24444	3.87112	4.65379	5.76941	8.85443	6.61948
53	7.23285	2.70618	3.05431	8.80818	9.1557	7.61102
32	6.50175	3.53974	4.26509	5.91062	5.1983	5.10996
33	7.26287	4.68173	4.1391	4.20344	3.05862	6.44196
41	8.24172	4.25902	7.50109	8.46482	6.00441	6.89317
30	6.17536	3.26664	3.84162	6.38601	1.76446	5.6062
42	6.58504	3.64659	6.04288	7.80103	1.68663	6.80574
50	6.76834	2.96121	5.63486	9.4304	7.42408	7.29929
46	7.75336	3.31708	7.12054	8.50916	2.22559	5.48936
63	5.45977	6.48107	4.01621	6.45024	5.94354	6.988
46	8.10153	3.53881	6.70264	8.98905	9.10335	8.21826
50	7.02698	3.67101	5.15801	6.87682	1.9851	6.74934
46	7.74763	4.74125	7.75413	6.83736	7.54745	6.25074
65	7.55988	4.20592	7.52349	9.43989	9.0964	7.14243
58	7.96743	4.68573	6.23595	4.18192	7.98865	6.65148
36	3.9063	3.5368	3.28178	6.17131	6.12765	5.80207
54	6.36053	3.46969	5.64591	6.72775	7.62061	6.3187
38	7.50369	3.68318	4.05038	6.64612	7.69001	6.80799
49	5.19351	3.47239	4.18308	7.50969	7.43462	6.45963
34	5.1157	4.07561	4.25315	5.23215	4.86649	5.35653
69	6.41883	3.13125	3.47588	7.13135	1.82245	6.19092
47	7.49239	2.56102	4.2047	6.82274	6.56266	6.41984
61	6.14163	5.38404	5.67282	7.31543	4.58812	5.95017
54	6.7086	3.93264	3.99558	7.07128	8.67789	6.07531
66	7.44718	2.93851	6.18391	7.88307	2.83113	6.78619
47	5.29758	4.97564	3.03374	4.89648	8.22989	4.20322
47	8.6488	4.711	6.07495	8.82477	5.25628	4.98878
54	7.61588	2.95216	3.70215	8.07115	8.88359	7.42833
49	7.69618	2.56436	3.48789	8.56249	8.34189	7.99996
60	7.6785	3.40839	6.46264	9.20024	5.38492	6.45059
57	5.93553	5.69914	4.20038	7.02374	5.45686	5.12348
32	7.07492	3.71337	2.92514	8.2202	7.93953	6.49936
64	7.01442	3.16375	3.24407	7.86606	8.96025	6.88144
54	8.79927	3.8158	4.6393	9.05591	9.42192	7.49149
58	6.51452	4.60308	5.30897	7.05519	5.37043	6.53942
62	7.44072	2.15586	3.69164	7.49677	3.89031	6.5355
60	7.88784	4.19957	6.35801	8.36214	9.38825	6.98234
62	7.76952	1.88405	4.81215	9.55766	7.02609	8.23177
61	5.46148	3.44662	2.61296	5.92811	6.92469	5.89174
57	8.08292	3.58679	5.42	6.05998	6.7341	7.55861
48	8.24148	3.17383	4.35746	7.08803	8.45163	7.14249
20	7.06074	3.28717	5.14843	9.39329	8.7731	7.67243
56	7.57532	2.15592	2.60032	6.34601	1.36321	7.48419
52	7.46253	2.31488	4.02701	7.2578	7.6932	6.25082
56	7.59072	4.56475	4.61862	7.75907	8.13886	7.25117
38	7.20732	2.65521	8.80288	9.6575	2.75336	8.17705
70	6.0515	3.7949	2.63321	8.07503	1.8414	6.69257
18	6.21839	3.95391	4.3932	6.46563	5.08026	6.48239
60	8.44821	4.32637	7.25414	8.82098	3.20824	7.42396
39	7.00685	3.07156	3.72665	9.31942	9.32434	5.86017
51	6.25839	3.53151	5.98221	8.22109	7.56875	6.8053
34	7.43495	4.47989	3.36269	7.30909	7.06811	6.42541
53	8.05033	2.16294	4.89188	8.40683	6.2173	6.84866
26	3.61584	4.98761	3.65975	6.67025	7.14153	5.9971
38	9.10387	2.15465	4.36486	6.82452	5.24845	6.97826
25	6.50415	4.19346	4.41298	7.11568	5.52519	7.10142
57	7.69246	2.55781	4.56709	7.99712	5.52856	7.31743
51	7.31739	2.89127	4.37531	8.91416	1.88756	6.04358
49	7.65968	3.68821	3.95976	8.55916	3.54585	6.90976
65	5.57693	3.42805	5.70764	8.00613	5.78628	6.41008
67	7.16309	3.27625	5.14068	7.5783	8.06263	7.06718
60	9.06941	3.88459	3.34016	9.55578	9.49341	7.53261
59	6.83195	4.0704	6.22407	8.05522	6.64983	6.65144
43	5.42863	4.73183	5.49364	6.44801	3.11082	4.98374
50	8.09129	3.31974	3.50123	8.30411	5.37251	6.74466
46	8.1134	3.28168	4.52541	7.66398	8.65142	6.7829
23	6.9588	4.13394	3.97061	7.06781	7.72162	6.38756
36	7.02005	4.2559	8.19415	8.95815	4.76046	7.04679
39	6.8515	3.12806	3.16054	8.66977	8.51755	7.17014
58	6.90374	4.77402	5.36176	7.9201	7.53868	7.1604
49	8.45807	2.46344	7.57494	7.73414	6.89165	5.93768
54	6.9097	4.59893	6.33842	8.55482	8.6334	5.04383
33	7.73631	3.56065	4.49728	6.9433	6.40319	6.70324
34	7.09775	3.16208	3.65309	5.81893	5.22604	5.76028
49	5.64387	4.52053	8.51222	7.45355	5.62353	5.59568
69	7.71965	3.34883	6.16629	7.841	4.60738	7.27144
53	8.61023	3.67459	6.05289	8.489	5.78949	6.04418
57	8.67053	2.99513	4.52567	7.69064	6.27987	5.66664
34	7.10665	4.05614	6.20242	6.06936	7.05142	6.01137
39	7.47082	5.02428	7.47267	7.68173	6.89948	5.52271
70	5.08109	4.80207	4.69167	5.93839	7.41278	4.30507
24	8.78907	2.82605	2.89361	5.46811	4.84957	5.50253
53	6.49646	2.55382	4.44527	7.35663	8.80839	5.60031
60	7.70525	2.96549	4.98372	5.7621	4.63212	5.78482
52	9.17206	3.23458	4.29454	9.55649	9.51358	6.95142
44	5.16508	2.59029	2.37155	6.72407	6.748	6.21897
51	6.17812	4.26729	5.16572	7.05353	6.06484	6.22161
56	6.77327	3.19577	4.63509	7.8074	6.33123	6.12364
28	7.15188	3.63565	2.56795	6.97538	6.97726	6.40371
26	7.26047	3.24149	7.21583	8.44311	5.52884	6.9234
20	7.00326	5.06904	5.52593	6.60516	6.57675	6.15739
71	6.90797	4.86297	5.30476	8.52967	7.12698	6.29578
54	6.60216	3.15605	3.95704	7.27548	6.07065	6.42928
51	6.65595	3.91703	5.43053	7.31419	7.35968	5.02873
66	6.5965	4.53528	4.82728	5.61841	5.53642	6.667
30	6.77783	3.21443	2.71032	7.66394	8.66479	6.44172
52	6.49544	2.48013	4.27003	9.2004	4.22734	7.06503
60	8.39987	2.18221	3.40154	8.60711	8.62131	7.97672
50	8.14208	3.24955	3.65629	6.30698	6.08795	6.5438
36	8.35521	2.81364	4.78475	8.17064	2.17991	7.4595
38	8.10834	3.072	3.76003	8.23571	8.42268	7.22201
62	7.79058	3.22801	4.05874	8.7646	5.42592	6.78094
64	5.38133	2.94858	3.17239	9.09172	9.56193	7.24474
51	7.23685	4.13224	6.85228	6.90854	6.54606	5.8816
48	7.58747	2.73568	3.69914	7.83988	2.34584	7.41784
40	7.80836	3.87015	4.87681	8.64666	9.25904	6.197
52	8.14095	3.89337	4.19737	6.59734	5.38382	6.85808
56	7.83715	3.1213	2.65579	5.64516	8.98428	6.28681
55	7.11454	2.96511	3.46714	8.55032	6.38465	7.5712
62	6.31206	3.9407	4.55231	7.12807	7.02872	5.34871
38	6.84188	3.43492	4.65797	7.90165	2.82817	6.38394
60	7.30265	2.51056	5.68519	9.26646	3.87935	7.69358
62	7.31488	3.83373	6.27609	7.39781	8.45967	5.64338
55	6.35247	4.75307	4.61964	6.5581	6.43146	6.29979
40	7.32151	4.54658	4.15433	8.25827	6.50102	5.82949
39	6.83959	4.34787	2.6397	5.75465	5.40249	7.61508
51	8.61282	4.49047	6.92743	8.7984	5.9958	6.16763
65	5.32641	4.10295	2.97529	5.37515	7.8924	4.58869
55	8.27909	2.34568	3.81503	7.80893	6.69937	7.70927
53	7.33303	3.90714	3.68914	7.64243	6.43802	6.90365
46	8.263	2.70789	5.12097	7.24861	7.24752	6.05536
73	4.43204	3.6437	3.50386	5.73894	6.4641	4.70638
52	7.60579	2.02945	3.10669	1.68889	4.78859	5.47899
44	6.67093	3.9942	5.68313	6.91741	8.95564	6.49224
60	8.25949	4.59328	4.01497	7.21186	6.98962	7.28114
42	4.3412	3.31904	2.81425	7.40724	9.30731	5.96894
22	7.42635	3.04451	2.55122	7.47667	5.0821	6.46858
28	4.01482	3.35214	2.85152	6.81742	5.25486	5.77422
45	9.28442	3.59426	7.77404	9.04923	9.28257	8.61548
34	6.47987	2.76944	4.5726	7.79039	8.50244	6.97262
39	7.00431	4.03037	5.51781	7.75031	8.30633	6.53452
66	5.345	5.88169	7.6762	6.56063	3.99447	5.00003
47	8.71082	3.95346	8.87173	8.80624	2.69415	8.06878
50	7.05371	4.66878	4.09031	7.95887	3.85769	5.54616
51	8.30638	2.85024	2.6684	8.24685	7.58454	8.04786
40	6.02205	4.49733	4.31565	6.22051	7.21398	5.75984
54	7.65274	3.47713	6.05437	9.09444	1.91114	6.9538
68	8.20934	3.83629	6.33437	5.72044	8.2586	6.01631
59	6.88547	4.51989	3.01657	6.40313	4.83928	6.34151
64	6.2151	3.82931	3.67206	6.5908	6.11788	6.25204
57	8.17761	3.52635	4.26354	9.62365	8.98866	7.74591
27	7.1705	2.43772	4.427	8.46522	7.18896	6.29409
35	5.38684	3.83898	2.94342	5.86215	9.74959	3.01095
39	7.72398	1.95047	3.5319	8.1	1.49982	7.46671
35	6.57506	1.53584	3.56813	7.9497	2.03082	5.5677
55	7.7103	3.04879	2.48183	4.00999	4.12574	7.04649
44	7.699	4.33605	3.57823	7.14126	7.22938	7.20937
47	7.12945	4.28674	3.45338	8.57037	6.01818	7.22152
56	7.6311	3.92968	6.28252	6.68798	6.82328	6.1037
79	6.44035	4.82508	5.14101	8.34576	6.30834	7.01401
39	6.67867	4.1526	6.03632	7.24024	6.90886	5.55098
45	5.36209	2.62781	5.12109	6.37963	3.35623	6.41845
70	8.14382	3.42597	5.13907	8.8731	8.54656	7.64064
59	4.28207	4.62483	6.23405	7.74925	9.03964	4.70703
61	8.45442	5.39695	8.48498	9.39114	9.11399	7.06702
33	8.11601	3.43377	3.60647	6.909	6.87488	6.93631
45	5.94911	3.81117	3.78559	7.03315	8.53874	5.84293
59	8.32932	2.20624	3.44721	5.60537	5.36131	6.04555
46	6.75407	6.05721	5.98702	5.48823	5.45084	5.69376
49	8.35003	3.61701	6.54935	5.69144	6.38566	6.27977
55	8.21832	3.63295	4.89268	7.89445	8.87855	6.36048
41	6.64122	4.66777	5.88731	6.52121	5.96828	5.64113
70	6.32839	5.36055	6.9928	6.1474	6.84183	6.80578
32	5.78642	2.67311	4.59079	8.15783	5.74512	6.47083
25	8.45524	2.95771	4.92722	8.77891	6.76127	6.45905
57	7.16399	4.67822	3.17025	6.75384	4.52041	6.68297
52	8.19772	2.93083	3.41894	8.50963	8.95994	7.44557
44	8.07678	3.58715	5.94039	8.1026	8.37046	6.12001
59	8.40444	3.55036	6.11065	9.01213	6.94497	7.11217
60	8.06182	5.36539	6.63239	7.13496	7.75119	5.97152
48	7.32807	2.8887	4.09489	8.16673	6.13725	6.25787
55	5.74113	3.96853	3.17266	5.21263	6.72765	5.74377
57	6.53666	4.10949	5.7124	8.89445	9.38206	7.07776
35	8.24499	4.48898	3.75766	6.57788	5.53594	6.90234
65	7.06971	4.56147	5.03889	8.89916	9.48125	7.21475
70	8.61174	2.06896	4.2853	4.07426	4.456	6.83641
53	8.23128	2.59133	4.49892	7.99977	8.54552	6.60136
51	7.75234	4.97194	6.41399	6.20683	6.61297	6.37898
30	8.59573	3.51027	4.87035	8.65877	8.79847	5.79004
49	7.87736	3.91706	6.31997	9.35577	8.99405	8.00995
48	7.62348	3.73268	3.88525	8.67829	9.53281	7.04682
31	7.93172	4.86338	3.94434	5.81552	4.86708	5.43942
57	8.56779	3.03706	6.13317	8.67693	6.19105	6.56108
69	8.04232	4.44853	5.89154	7.65264	4.64627	4.85499
63	5.30723	5.52319	7.80065	6.32755	7.47212	6.05683
21	7.15151	4.80464	6.44522	8.07739	6.31232	6.17731
64	8.1608	4.8473	7.77519	8.38188	3.40826	6.59883
31	7.10627	5.81546	3.98433	7.57692	5.81072	6.51668
45	6.59301	2.5794	4.26933	8.35829	4.60271	5.92702
80	5.79364	4.01747	5.00811	7.11821	8.02744	5.98037
73	8.04147	3.40542	3.60742	7.28451	7.3041	7.554
44	7.02895	4.00198	3.4401	7.392	7.02115	7.31968
37	7.63583	3.15357	4.49661	8.30393	3.91438	7.42437
58	6.93435	3.34684	2.88902	6.38616	5.58438	6.37106
49	7.90365	4.04894	6.98986	9.36462	8.73206	6.73422
51	7.10157	2.77736	3.45548	6.68928	1.67483	6.90834
64	8.02684	4.38934	6.26281	8.89985	9.17151	6.85493
67	8.12206	2.71689	3.19916	8.99114	9.44865	8.07879
62	7.54461	2.67184	3.17265	5.6117	5.75959	6.13372
55	7.82966	2.5451	3.05352	4.96395	5.24236	5.49325
72	6.35151	3.57954	3.87807	5.94744	4.47813	5.44151
63	7.94829	3.7311	6.55127	8.41995	2.04509	6.6315
53	6.50723	5.04883	5.17926	6.48781	7.54788	6.30376
24	6.79899	4.79333	2.54873	7.50215	7.08913	8.1419
37	6.63598	4.13271	5.22076	8.01404	3.24263	6.24538
36	6.93757	2.5559	2.51439	6.28466	5.19465	6.73287
63	6.08295	4.77873	3.99642	8.43044	8.14159	7.30708
20	6.64097	4.40626	4.93738	9.09154	8.64084	7.5247
32	5.21077	6.62743	5.39903	5.39339	5.46254	5.09426
56	6.13393	1.74958	3.46463	6.00899	5.27344	6.15437
55	8.31655	2.06079	5.0212	7.62273	5.46241	7.62147
41	7.18759	3.11295	3.59564	6.22672	5.21627	5.69542
54	7.05756	4.05383	4.20216	7.94609	7.12074	6.85999
19	5.81768	4.19653	6.88439	7.47493	4.74507	6.35599
64	7.4896	4.46906	4.90501	7.75413	5.24602	6.79237
55	5.76213	3.06763	2.91351	7.01718	4.64384	6.08885
59	7.70677	3.14619	4.91644	8.20237	4.18559	7.28968
63	7.72497	3.59103	3.60536	7.23563	5.14826	7.57891
37	8.25897	2.37009	4.01607	7.44559	8.62243	6.9095
47	8.78144	3.33088	4.9097	1.94902	1.42627	7.1041
54	7.89202	3.4213	1.66448	7.0547	8.83833	3.87024
60	7.49705	4.74731	6.63915	6.25291	7.23555	5.24963
49	8.10212	3.77532	5.66618	7.70675	6.59462	6.45685
30	8.47988	4.11751	3.71888	6.75454	5.65406	6.7372
61	8.38801	2.99611	3.53336	8.71509	8.83642	7.27897
27	7.25374	3.66492	4.25609	7.40202	7.16678	5.8456
31	2.66357	3.07113	2.19338	5.28633	6.63563	4.30276
35	4.70466	5.20463	4.58835	6.96049	6.28913	6.16556
54	4.19116	4.31272	3.74222	6.64459	3.41952	5.03948
55	7.92792	2.82972	6.22996	9.1452	8.62146	7.17159
58	9.17151	3.79957	8.18107	7.85548	5.0326	6.72016
60	7.06122	4.56725	5.04128	8.68979	8.5688	5.78118
61	7.65162	3.84221	6.26493	6.81482	8.79825	4.06064
39	8.49514	4.51878	8.51039	7.70617	7.21351	6.11895
63	6.72243	3.99376	5.8527	6.37749	6.50205	6.40568
73	5.67446	4.24518	5.8969	7.32495	5.25913	5.43069
78	5.95088	3.50953	5.62897	2.64367	2.388	4.64659
72	7.7281	4.79871	6.76553	8.40959	6.12772	6.90163
60	7.18822	4.3348	6.40639	7.10205	4.19764	7.16646
75	6.6577	4.49156	6.60586	9.03747	3.86326	5.93214
22	7.22801	2.98194	4.80616	6.35699	5.92561	6.14155
22	7.38545	3.55986	3.76862	6.67433	5.54175	7.30518
31	7.88188	3.84972	4.3418	6.65441	8.10054	6.34286
42	6.83125	4.75419	3.82705	7.55498	8.62095	6.02079
58	7.69732	2.3803	4.29172	7.51821	7.73842	5.69091
59	6.88079	3.79784	4.40065	6.09289	6.3226	7.64935
57	9.28186	4.15393	6.47608	9.49527	9.66261	7.81367
71	8.70323	4.68424	8.10728	5.68484	5.22565	5.83032
63	7.91524	2.65041	6.03753	9.47329	2.29847	6.87102
53	6.99073	5.15687	5.17848	6.40753	5.50561	6.03359
37	5.90703	3.54647	5.72529	6.78255	8.32329	4.99256
41	7.76851	3.33762	3.77177	7.32593	8.04732	6.49908
51	7.20739	4.3797	4.20635	1.46515	1.30862	3.53606
55	7.45048	3.19541	4.79119	5.64738	5.42133	6.16855
51	7.49195	4.17435	6.42389	5.70062	6.67483	6.26208
33	5.396	4.10205	4.07657	7.54939	7.91359	6.70593
57	7.68244	4.00579	3.54315	6.44671	8.28335	6.15476
64	5.56557	3.66004	2.64471	2.05977	1.57892	6.30636
41	7.86187	4.63563	5.47475	8.27939	7.39024	6.99501
64	7.75061	4.29517	7.22342	9.24406	9.00476	7.08904
48	8.70138	3.81374	5.65624	5.73281	8.87693	6.01579
55	7.38724	4.01454	6.23832	7.76933	3.45642	6.1688
69	8.39069	4.80489	7.59619	9.23868	9.40481	7.13473
42	7.30923	2.42256	2.94981	8.47994	2.71692	6.6351
62	6.16825	3.93527	4.38528	8.18383	7.95072	5.95822
50	8.82385	3.79145	5.54988	7.74654	5.11082	8.30269
45	5.44332	3.53537	3.87378	7.3624	5.55868	5.8599
63	8.02304	3.45124	5.00264	7.17278	7.22931	5.43167
35	6.00691	3.56489	3.04953	6.10999	3.8429	6.2072
48	7.78055	3.63327	5.77589	6.21254	3.09017	6.57172
49	6.51971	4.47372	4.33182	6.57354	5.09782	5.92581
52	7.76622	3.1454	5.13392	7.49646	6.81278	6.24745
60	7.40459	3.85479	5.79198	3.94986	5.22146	8.12894
19	5.02999	3.67046	3.35795	7.89192	6.40946	5.58425
24	4.69269	3.90373	3.36842	4.32826	5.72573	7.09016
33	8.44845	3.35729	3.93753	6.80995	8.03117	7.08024
53	6.63364	4.03658	2.42997	8.79011	9.31363	5.89895
55	7.18481	2.80164	3.23311	7.3985	7.31579	6.50029
70	8.52239	3.50206	5.81521	8.84531	9.4233	6.22522
72	7.82522	3.95499	4.44453	6.93938	6.38983	7.41682
37	5.40926	3.61856	3.96267	6.42725	6.7419	5.35441
35	7.4063	4.32804	6.88937	8.56606	8.56339	6.92857
78	6.80744	4.4631	6.09476	7.58699	6.64703	4.98053
76	6.24622	3.14701	2.92065	6.96815	6.50439	6.18304
46	6.47376	2.75696	5.16604	7.55256	2.94416	7.06809
54	6.91932	3.60152	5.85584	7.18342	8.43092	6.48244
76	6.83661	4.21551	5.34433	7.42176	8.97386	7.07664
80	7.85024	4.14092	6.27457	9.13607	2.90863	7.23392
46	8.73097	2.60474	4.44061	9.16084	7.17858	7.39572
27	8.15385	2.49885	5.23071	8.37021	3.99586	7.45512
57	6.1096	3.8092	2.37068	6.9885	7.59236	6.52802
27	5.60871	3.80603	2.05948	5.59384	5.14121	6.1043
22	5.48927	2.74311	3.61399	7.39908	5.71521	6.52495
25	4.42849	2.686	4.0649	7.13279	7.45078	4.72144
31	7.35291	3.79498	3.85406	6.9809	8.3074	6.79022
37	6.90615	2.67744	2.18683	2.44103	2.0356	6.08049
37	6.58695	2.95504	4.0269	6.77667	7.79494	6.5351
39	4.65848	4.83796	3.8243	7.21862	7.34331	5.62419
40	8.17681	2.28334	4.34527	6.76141	7.32429	4.87526
52	6.75107	2.50036	2.30936	5.89236	6.52351	5.99664
54	8.08576	3.45115	2.72622	5.81132	5.08173	5.63866
56	6.37205	3.86061	2.91949	8.28697	7.78468	6.98608
62	8.49457	6.04707	7.64369	8.84523	5.10361	7.10947
64	8.11228	2.59683	4.21725	7.2772	9.43342	7.96789
75	6.34931	3.43643	5.36585	6.45803	5.94556	5.96543
48	6.65603	4.24801	4.66827	7.89307	8.14221	6.04008
35	6.5208	3.81395	3.91949	7.62865	8.39502	7.84629
47	7.12956	3.36949	4.60979	7.95104	6.30911	7.07155
62	8.07732	3.58561	3.46817	6.55927	1.43183	7.00533
61	6.05132	3.46912	3.91684	7.8458	7.47989	6.39588
66	7.18744	4.26881	4.01415	5.73873	9.35436	6.37351
55	7.48553	3.34944	3.20201	5.62842	5.49265	6.56393
33	8.63237	3.08201	6.34774	7.01606	5.50384	6.29903
37	6.28187	4.81289	3.75549	5.41715	6.90277	7.64858
76	7.15618	2.86767	2.5667	7.59004	2.00235	6.46587
30	5.33758	4.33099	3.63446	4.76681	3.84367	3.07056
74	7.19154	3.65405	5.80833	7.50327	7.28791	7.16157
46	7.9913	2.63724	6.27854	8.34286	8.66817	7.41674
48	8.07296	3.7852	5.29542	7.35859	6.88525	6.84937
71	6.79267	4.60699	6.26648	6.74161	5.77212	6.02559
50	5.04875	4.31615	4.26265	5.78926	6.52715	6.32563
54	7.38943	5.62273	7.96296	7.40133	7.74848	5.44093
60	7.51878	2.45084	2.85164	8.02182	8.44004	7.85578
59	7.82571	3.49013	4.38483	9.35601	8.8621	7.45021
78	7.37085	3.66855	4.59206	3.13016	4.05297	5.97824
31	7.45269	3.53409	3.67652	6.8439	7.05986	5.98113
47	6.66653	5.21316	4.19241	6.72502	7.72139	5.71746
47	7.69089	2.65232	4.51909	7.71976	7.27387	6.4367
47	5.57796	3.78418	4.97887	8.31822	8.3173	7.20839
46	6.81796	4.36898	5.73725	5.66768	6.52439	5.90448
65	8.0316	3.46218	5.01798	6.86021	8.60889	6.46005
45	8.25311	3.78283	4.40193	9.12757	9.66567	6.61657
27	6.47296	3.19809	5.35239	6.35096	6.08097	6.1278
52	5.77834	4.61031	3.73634	6.54827	5.18529	6.41572
25	6.906	3.92701	2.23412	5.91607	3.88464	6.38042
57	7.43996	3.60695	5.28737	7.04182	4.07174	5.97063
20	6.64234	4.3409	4.56053	6.51246	8.0922	6.2697
37	6.6193	4.0091	3.44099	6.05529	5.52946	6.83522
57	6.79262	2.63743	3.1654	7.64583	7.42579	6.44102
43	8.561	4.04493	6.64512	8.69242	9.18223	6.36577
51	5.51931	2.2607	5.29466	7.20265	2.46871	7.43198
53	6.52413	3.39773	2.56647	7.87661	8.06472	6.96692
65	7.26121	2.84285	4.12176	7.79061	8.49441	7.05375
54	6.34953	3.68848	4.28538	7.66928	9.18747	5.58359
52	4.2419	3.13733	4.58927	8.14312	3.73659	6.64153
25	6.29765	5.17258	3.95323	6.47864	4.5858	5.88718
60	7.3625	4.54073	6.40999	8.97681	8.78729	6.60334
65	6.92494	1.80101	4.80984	5.70393	5.29543	5.82173
44	6.44205	3.75642	4.75262	7.27089	4.55902	5.59004
45	6.93957	6.05418	7.52388	7.38156	3.85454	5.05003
48	8.37441	3.01818	4.54579	7.29094	7.83773	7.61627
52	7.04516	4.00355	5.79931	7.01507	7.39162	5.69641
65	8.66511	4.65685	3.862	7.8407	6.03089	7.09607
42	8.41323	3.72666	4.42687	8.40079	6.8503	6.43687
56	8.58108	4.95786	8.1345	9.35472	5.66029	6.73204
50	7.2436	5.35601	5.69015	6.88955	5.55769	6.14391
29	9.00028	3.34916	5.28554	2.05858	1.50265	7.62507
38	7.10398	2.61351	2.84987	7.1094	6.29832	6.97924
36	7.57491	3.19585	3.5524	4.82317	5.29905	7.25128
73	3.60991	3.22856	2.90636	6.08309	8.70513	4.76261
33	4.56663	3.26172	2.58644	7.17423	4.39717	5.47953
60	6.2392	3.85623	4.2946	6.90413	2.4821	6.08939
39	8.09329	4.50594	5.88679	8.12668	4.19678	6.40423
56	6.91214	4.20384	3.65493	8.39302	8.80841	6.36152
40	5.02554	2.27347	2.92043	1.61426	1.32705	4.99573
50	6.60394	4.26827	4.74086	1.5435	2.88711	4.55139
52	7.3696	2.46338	3.38406	4.99794	6.46323	3.60969
63	7.01909	3.82168	5.04196	8.41416	7.16345	5.00078
42	8.56658	3.57192	6.34554	8.27279	8.77483	7.76082
63	8.66059	3.82272	7.08272	8.21843	8.11089	5.84218
58	6.58337	3.42295	4.11033	6.36193	8.2815	6.36087
57	6.44155	4.0065	3.35224	6.64409	7.80554	6.50228
58	6.78792	3.45415	4.12644	5.60383	8.20372	5.64965
46	6.53756	3.05029	6.3121	7.98855	2.81416	6.2817
57	8.49033	3.19124	4.59956	7.44452	6.88143	7.69596
52	7.46345	3.36264	3.2014	7.10596	5.76978	6.81631
58	7.80943	4.38949	6.86804	9.26824	8.38483	6.82519
49	8.30499	3.78778	3.24396	5.81287	1.91388	7.06377
53	8.01086	2.89575	3.74239	7.81823	7.149	6.52773
44	7.61249	2.83348	4.97223	5.72039	5.34787	6.73218
77	8.28652	3.85755	6.34441	8.90864	6.92429	5.81788
57	7.77004	4.00972	6.47909	8.83213	1.68325	5.66129
65	7.38582	2.94171	4.50856	8.92299	2.84979	5.57137
56	7.8122	3.14868	3.87843	6.71338	2.4782	5.61894
62	6.89866	3.74699	3.48424	6.82114	3.51127	7.14181
55	7.96115	4.62674	2.84346	7.15742	9.03356	7.32733
60	7.44405	3.03346	2.60791	7.33403	7.59687	7.7608
19	6.83383	4.31277	5.11239	7.01697	7.11877	5.47005
36	7.72812	3.66219	4.41102	7.10592	6.44772	6.12645
58	7.07788	3.33472	3.86289	6.72715	5.55399	6.11991
21	5.51029	4.54121	2.46496	6.04918	5.40757	7.57589
23	6.4397	4.0579	3.35508	8.39245	5.28563	7.18198
24	5.96564	5.93732	3.03749	5.4129	3.52871	4.09381
28	6.88512	3.7706	2.65411	6.29107	6.70272	4.94601
28	6.90214	3.52629	3.61702	7.63804	7.78442	7.49309
33	7.01049	4.6921	6.31439	6.68774	7.14815	6.06115
40	6.40696	6.84423	7.55054	6.72009	5.59804	4.71291
42	7.84484	3.9841	6.75423	7.87065	7.1512	5.81351
44	7.65069	3.93056	6.47517	7.81394	2.61818	6.78752
45	8.15614	6.98867	8.7635	6.80944	3.02019	4.51241
46	3.37401	2.76236	3.61842	5.41865	1.66229	4.73942
46	6.23903	4.21624	4.48651	5.22003	5.78025	6.14368
51	7.48315	2.45387	4.7836	7.3639	4.72358	6.45856
57	7.40734	2.67736	3.10713	6.67963	6.77637	5.95174
67	7.91975	4.01898	6.02401	7.10261	5.40462	6.03979
46	6.8823	5.13674	6.38006	5.86482	3.91196	6.05224
22	5.13822	6.55059	3.96949	5.92781	8.51579	5.3235
33	7.08229	3.01979	5.01957	6.78733	5.7719	6.27312
36	7.38424	3.57457	4.04783	8.5269	7.61337	5.72545
46	7.36792	4.58232	8.24217	9.25204	8.46697	6.06294
58	6.69916	5.70607	6.95778	6.54792	7.77442	5.03578
59	6.34489	4.98442	6.96925	7.60091	6.96622	6.08223
68	7.85444	3.52242	5.75466	7.45978	3.67833	5.96427
35	6.31033	2.93502	2.20952	2.5706	2.53962	5.96212
49	6.04274	2.56179	5.49901	7.32113	6.20325	4.62074
55	6.8863	3.77735	3.67901	4.98149	6.51646	5.58335
67	6.29415	4.64222	6.32707	7.44125	6.6333	6.80914
55	6.87931	3.76641	5.16752	7.04469	6.11051	6.07478
29	7.06613	3.77649	4.24291	7.06375	5.56517	5.87895
35	6.50165	4.39892	5.57295	7.2817	8.41737	5.60734
52	7.12664	4.27874	7.04103	3.6568	1.524	5.88055
53	8.16381	4.8763	6.64433	8.03617	6.80656	7.62712
54	6.25492	4.86703	6.28296	6.63112	8.30408	4.73621
54	8.11369	3.15411	4.01635	7.49373	7.23671	5.75464
56	6.48542	5.8493	6.7056	6.42003	4.86973	5.9174
58	8.61335	3.32014	3.09824	8.00237	3.30837	7.52394
59	7.0699	5.11436	6.65657	7.08552	7.45328	6.67838
59	8.15065	3.79863	5.8471	8.88787	8.68949	4.82778
60	8.81035	4.12144	6.03089	9.64465	9.54675	7.21193
62	7.61302	4.37216	5.54418	6.36036	8.56721	5.90982
62	8.34617	2.12843	4.26271	5.95968	3.2086	7.16399
62	4.68572	4.73936	6.46693	8.16835	6.19892	6.89316
68	6.77773	5.86552	6.2375	8.03498	7.58603	5.50075
61	6.87543	2.89534	6.71084	7.18118	3.66944	5.77479
57	7.32056	4.73023	7.45565	7.68027	5.36604	6.9064
43	5.47834	3.81823	4.50397	7.02028	8.1732	5.84546
56	6.67745	3.96888	6.40182	6.56008	4.34202	5.91578
28	7.44962	3.60024	5.4643	6.62655	7.82644	6.1792
33	7.96311	2.79491	4.89643	6.54954	3.88982	6.25705
49	8.5226	3.3959	7.0486	8.65677	8.35239	6.62113
49	6.79564	3.55639	5.48975	6.48115	7.64377	6.09091
51	7.11751	2.91789	4.95548	5.87784	4.10133	6.63441
56	7.90797	3.462	5.22999	6.45966	6.95283	5.86672
57	6.75984	3.31789	4.61537	6.1921	6.19692	6.94913
58	6.22252	3.87553	2.84424	4.86146	9.09931	3.7194
60	7.04413	2.90182	2.15199	4.42047	5.17632	6.98313
60	6.8427	4.53637	4.82138	7.17609	8.67918	6.38857
65	6.73591	4.78031	6.84499	6.75228	5.05864	5.56542
66	8.41059	4.76511	6.61006	8.18948	6.30532	6.74487
72	7.82168	4.95977	5.98191	8.94858	9.04667	6.69774
76	6.77401	4.20791	5.65059	7.64996	4.39901	5.20571
28	7.81087	4.96872	6.15656	7.8525	7.42635	6.79702
61	7.82355	3.72315	6.83522	8.03185	2.21282	7.32097
60	8.04725	5.24784	7.32357	9.03509	5.91253	6.64779
55	5.63526	4.08124	6.33226	7.1179	6.41195	6.00693
47	7.74335	4.17785	2.78698	6.64553	2.70036	7.21573
61	7.22408	3.08642	4.8585	8.23999	7.06863	7.23132
62	7.56012	3.97107	5.29822	8.00046	7.12346	6.8232
65	8.34654	3.58108	5.87279	6.96821	3.77261	5.67606
52	8.72397	5.38436	8.71779	9.33196	8.15911	7.16358
59	6.80965	3.56	4.53941	6.88795	7.93831	6.62355
25	5.50544	5.15488	6.77911	7.43751	7.71303	4.49827
37	5.96588	5.2549	4.57199	4.82537	7.15794	5.75207
60	6.57334	4.92638	6.41722	6.18791	5.57083	6.0638
27	6.58635	4.67296	4.15013	7.34543	7.09912	7.02783
54	5.15523	3.71288	4.00494	7.51732	8.61835	5.85818
54	8.30361	2.17217	3.73865	9.4757	7.61414	7.08233
30	4.07871	5.46541	7.58037	8.10401	6.85206	4.93552
39	7.78156	3.50909	5.039	8.48604	8.21196	7.40421
47	8.37816	3.58766	5.88024	7.22954	6.08889	6.26248
51	5.90774	3.26709	6.95269	7.40959	6.15556	5.14349
65	6.85886	3.82606	6.22268	8.51328	9.15111	6.91077
42	8.11553	4.1802	3.95835	8.49091	6.48515	7.26265
72	7.93218	4.32348	6.61921	8.463	8.06904	6.79604
37	6.03639	4.60977	4.80423	6.43808	7.08428	6.35073
39	7.09276	4.53743	7.74281	8.20865	7.42239	6.46585
55	4.87577	3.83738	6.01302	7.43519	3.90155	4.83387
56	7.50506	4.12492	7.05971	9.2549	7.42546	6.44152
54	8.08995	4.31431	6.79543	7.76432	7.48726	6.58298
20	8.00166	2.89569	4.53234	7.65587	8.03984	7.32835
36	7.96885	3.50725	4.66618	7.43446	1.90082	6.7377
40	7.28014	4.12439	4.85242	8.60838	6.0001	6.92295
53	7.20602	4.47068	5.78525	7.38099	7.44722	6.75346
58	7.52015	2.93429	3.86643	3.74837	2.04428	6.07503
65	5.6845	3.48422	6.50807	7.73037	4.66387	6.0683
60	8.2992	2.89017	6.81494	9.49422	3.92815	6.77511
50	6.66042	3.93138	3.11941	6.22913	6.90181	6.83626
27	5.7605	3.84686	4.62762	7.39747	8.04563	6.7651
51	6.84419	4.03619	4.39337	6.58227	7.59953	5.63176
31	5.67335	4.21672	3.06321	5.84208	6.59532	6.01141
58	8.48949	4.61318	7.68408	8.89135	4.3419	7.2351
21	8.06855	4.11136	3.01176	6.63272	3.84411	8.0983
40	5.39474	5.28253	2.33572	7.10974	7.46167	6.50746
50	6.70982	3.43882	3.18176	7.40922	7.82974	6.83949
34	5.76566	2.96241	3.98278	6.11256	7.35954	6.67804
42	7.41109	4.32094	4.45458	7.50158	7.78303	6.00206
48	7.28111	3.42869	4.3083	8.39207	8.89394	6.1324
69	7.6986	4.62007	6.68935	7.87663	8.48484	7.31491
33	6.4855	4.01434	4.31672	7.12829	2.5519	7.11863
35	7.18996	3.84665	3.96198	7.13911	8.92537	6.79463
35	6.72735	4.20334	2.95201	4.64729	5.21887	6.66799
38	7.83068	3.05623	4.84394	8.79562	7.98554	7.38069
46	8.04014	3.21586	2.84036	7.50669	6.72404	6.74715
48	7.10271	3.02848	2.8593	6.53416	5.30297	6.79828
50	8.46952	2.61899	4.77545	7.20328	5.00186	6.99217
66	6.4062	2.95779	4.08129	7.61219	9.31588	5.88632
79	8.15093	3.91716	7.6709	7.841	3.35674	6.44853
23	6.38721	4.65241	5.78021	7.18003	2.06688	6.50177
33	7.73686	3.19374	3.17953	7.13581	8.14961	6.42384
36	6.71099	3.75523	3.81516	6.1655	5.79241	5.95898
61	7.06741	4.31405	4.79042	7.75312	7.62261	5.8768
50	6.50089	3.66948	4.98263	6.25748	4.22334	4.50065
54	7.48411	3.08497	3.78914	7.57788	8.02808	6.23964
55	7.63648	4.87897	6.87386	7.56327	7.02637	6.61997
27	6.37756	2.76555	3.58672	6.10521	5.24303	6.62204
41	7.01354	3.16039	5.00113	8.27397	7.73523	5.66965
49	7.27006	4.41813	6.47031	6.0549	6.19799	5.84521
54	7.74977	4.19146	6.07855	6.28636	5.51388	7.43404
61	8.33779	4.03737	5.61331	8.14412	7.58464	6.70403
68	7.63377	4.78074	5.39382	7.80035	6.21789	6.98172
35	8.03846	3.5992	3.37542	6.087	8.58808	6.68926
45	7.79225	2.864	6.06835	9.05098	7.01177	7.34145
51	7.08764	3.78706	3.19403	5.47082	4.0331	5.92412
53	7.6678	3.68084	3.8752	7.38123	7.7095	6.56151
55	7.96259	4.27919	5.39267	8.65845	8.59718	7.52882
59	6.10919	4.69857	4.35215	5.96895	5.42647	5.28924
61	8.02104	3.45958	4.26344	7.70074	8.1001	6.97157
68	6.56593	3.53684	4.21843	7.71187	7.72767	6.92445
65	7.61664	3.56091	4.86943	6.51522	3.10364	5.84824
21	6.94129	3.00217	2.09844	5.57588	7.02032	6.29797
38	6.32686	3.73912	3.28499	5.23977	3.04719	5.13063
29	7.84096	3.06754	4.54417	7.40241	6.00771	6.58256
74	5.83859	2.98003	3.88393	6.63756	7.80931	6.67923
31	7.24803	4.58313	4.15155	7.36403	3.96801	7.67246
43	6.06204	5.23912	4.23195	6.50512	5.65564	5.31157
49	8.43116	2.8932	4.22909	8.47066	6.77806	7.27841
51	5.37922	4.55219	4.88023	6.39144	6.893	4.21353
58	7.83616	2.56499	3.82702	7.61446	6.78249	7.18908
66	7.9964	3.34788	5.2422	8.61288	9.06093	6.50875
30	6.68946	3.63296	3.94592	5.5886	5.43397	6.1244
60	8.40237	3.10046	6.16358	9.2828	7.39849	6.42908
63	7.59618	3.18504	5.06037	6.45631	8.3831	6.70612
36	8.53367	1.70329	4.26971	7.86092	8.57841	7.02779
43	8.74345	4.04369	7.20145	9.5546	9.4539	6.0566
47	7.70681	4.87734	6.30339	5.69243	5.48473	6.71278
57	7.21582	2.85376	3.57399	6.55723	7.07088	5.84484
60	7.39404	3.02607	3.56491	2.68781	1.49457	5.3597
64	6.32074	4.55807	5.6943	2.18762	1.35664	4.58185
29	6.24075	3.25884	2.895	6.87354	7.30253	5.04204
51	7.315	3.06211	4.31204	7.45264	6.10528	4.99682
25	6.97446	3.81361	3.35563	5.76417	7.63316	5.41988
59	8.62979	2.53406	6.78231	9.18655	9.3923	7.29102
23	5.88802	3.22009	3.10403	8.27637	7.60689	6.45833
26	4.91243	3.74516	3.50778	6.80897	5.78378	6.2603
34	6.48466	3.36806	4.04744	7.41902	6.12394	6.03718
46	6.20618	3.11938	3.84068	6.95929	7.86053	7.22646
66	7.15122	3.22129	3.10951	8.44569	9.57181	6.96889
22	6.39602	4.34094	4.51266	5.552	4.22437	6.06849
26	6.2003	4.32987	7.24521	8.77044	4.67215	7.50938
33	8.3503	3.38247	4.22537	7.02462	8.13718	6.22024
45	7.709	3.05161	3.15335	6.36437	2.64554	6.62415
47	7.17571	2.7221	5.98477	7.16183	6.99119	7.52723
48	7.17506	2.49765	4.72625	7.404	7.31384	6.13297
61	8.57014	3.99321	6.24367	7.73201	6.06998	6.85222
62	6.17167	2.94163	3.75621	8.63901	2.03467	7.37902
29	5.55725	3.35636	4.38927	7.04195	7.36785	6.53765
53	6.3096	3.38054	4.64005	6.24155	7.02435	5.50272
54	6.84419	2.92104	2.87264	9.05294	9.26298	8.09097
60	7.69439	3.63797	4.10239	5.62172	5.58218	5.74816
49	7.55327	4.1428	4.32434	7.42615	7.9448	6.99612
51	7.76988	3.12299	2.62517	6.68948	9.27916	7.10646
55	7.63533	2.75799	2.74712	5.43722	3.40838	8.085
69	6.29817	4.62295	5.04867	6.52933	5.90604	6.8657
34	7.39381	4.38998	2.29522	5.90623	2.90724	8.34968
50	7.73346	3.58169	3.06911	5.51136	6.89878	6.61403
56	7.30787	5.98103	5.61984	7.00965	5.51552	5.74023
64	5.92243	3.26056	2.57844	5.95873	5.01636	5.39806
46	7.09304	2.9448	2.59732	7.74782	8.49355	6.85547
24	5.56562	2.45883	3.05595	7.1551	3.66153	6.00251
68	7.60167	2.84704	3.23917	7.68442	7.54249	6.87356
68	6.14237	5.17454	3.20157	7.39399	5.61235	6.61925
22	6.92024	3.06481	4.08299	8.25208	7.8559	7.24058
27	6.57379	2.19258	3.32119	6.06348	7.37273	6.66571
28	7.63366	3.22456	3.34655	7.74844	3.86219	6.65709
30	7.70483	2.95616	3.91032	7.73151	5.3809	7.46835
32	5.90959	2.66237	2.56576	2.59349	2.48577	6.78758
37	8.09529	2.4552	3.99181	8.56282	5.68226	7.70316
39	7.1649	4.58366	2.7963	7.59181	7.8703	7.20643
43	7.26573	3.39131	2.29211	6.24959	8.78795	8.20328
45	6.92099	3.30321	6.19108	9.43611	8.87563	6.99853
47	8.88362	3.15982	4.53146	8.6245	5.2826	7.1824
48	7.2502	2.46687	3.62928	7.19998	6.87539	7.22437
48	5.68687	3.12048	3.53548	8.8918	8.00636	6.41374
49	7.02604	3.4283	3.28152	5.44251	2.65219	7.26542
49	6.71248	3.28885	2.80493	5.69619	7.04295	6.39904
50	6.10996	5.23244	3.11264	6.14719	6.8008	5.72785
50	7.62147	3.33982	3.6729	8.30959	8.12755	7.60054
51	7.92424	3.63327	6.01864	7.00202	6.47895	6.22295
53	8.36783	2.81815	4.70606	9.32091	8.7212	7.13163
53	7.33768	3.55188	2.77724	6.38491	5.59417	7.53577
54	5.40161	2.76598	3.17139	9.1188	9.60364	7.21545
55	6.53286	3.80293	3.56657	6.94772	6.25911	7.41268
55	7.35387	3.20582	4.15544	8.00985	7.03589	7.0726
56	7.22547	3.71571	4.27605	8.04641	8.54003	7.33351
57	7.06307	3.22482	4.68017	8.6931	8.63384	6.58574
58	7.48666	2.31184	4.644	5.51687	5.27602	5.0041
59	7.15707	4.01325	5.06507	5.70754	5.47591	7.04981
59	8.66194	2.25839	5.16696	6.15946	5.45416	6.46426
60	8.95422	1.91564	4.67579	6.52532	4.73076	6.6538
60	7.13669	3.46012	4.71879	9.0889	8.94711	7.26323
60	7.76277	3.2036	3.36187	4.79905	6.73016	6.49715
61	6.46792	3.03635	4.63915	4.67752	5.85552	7.00983
63	6.6327	3.50976	4.0664	8.02544	3.3593	7.10968
67	6.58221	4.96765	4.0898	6.23026	8.21694	6.04907
73	6.53141	3.21252	3.85799	7.29621	2.17275	7.50238
79	7.39465	3.31204	6.98352	7.21032	3.28059	6.67139
42	8.47052	2.69508	3.12755	5.59626	5.39327	6.03739
61	5.77047	3.40903	3.88251	5.95979	5.6242	6.9987
65	5.85367	4.49494	3.28532	7.07729	4.95312	4.98356
38	6.0591	2.79085	2.25392	5.42542	7.53325	6.36025
55	7.40295	3.53313	2.55596	7.15293	7.8533	6.53282
61	7.90587	3.41848	5.08291	8.24406	5.79403	7.5728
28	6.08058	2.91413	2.27595	7.32784	6.09498	6.88612
20	8.15755	1.92924	3.19369	7.30412	8.0418	6.6885
51	6.04562	3.87324	5.49688	7.1469	6.00402	7.18452
53	6.12706	3.39894	3.07772	4.05044	7.2834	5.50957
55	6.65325	3.91791	4.80097	5.80995	4.10273	6.38036
37	6.58588	2.16087	3.35352	7.53661	7.82577	7.81203
51	4.48783	3.42452	4.48386	6.6243	7.11109	5.90443
32	4.71413	4.21615	3.34126	5.61734	9.5297	6.0596
20	4.38076	3.63469	1.56154	4.8346	5.79266	5.48175
32	7.01388	3.70429	3.19716	7.95122	7.04281	6.85968
36	7.87375	2.8496	3.96412	7.57853	6.23289	6.5853
41	7.57167	3.62693	4.36778	7.08437	5.83712	7.7339
46	8.04413	3.35249	4.49025	5.09589	8.07631	6.87602
27	8.47801	3.42164	4.53952	6.40609	4.75901	7.81316
44	5.50275	4.46155	2.20662	6.10489	7.18607	6.78466
22	6.56042	4.63849	2.35427	7.54651	7.79348	5.95005
22	7.56948	3.72084	3.90442	6.70805	5.99343	6.73214
24	5.59799	3.84581	3.56708	6.3447	6.23512	6.43819
28	6.07169	5.0878	3.6801	6.27861	5.93578	7.61684
29	5.1426	3.2506	3.16668	7.78752	8.00963	7.16822
38	6.79815	3.4394	4.05876	4.67456	6.4318	7.08015
40	7.94238	5.69247	6.46805	6.32411	4.39467	6.72377
41	7.22108	4.36708	3.68597	7.8975	8.45299	6.78992
54	8.17503	2.74083	4.48199	9.5968	9.5563	7.33659
55	7.67615	2.05869	4.27021	8.37566	4.16642	6.43118
61	7.52649	3.09902	2.6724	4.47968	7.54996	5.54768
62	8.18564	2.60822	3.51471	7.93891	2.50388	7.58992
62	7.07068	2.7818	3.28509	7.80312	5.3722	6.81856
63	6.42127	4.91822	3.42392	5.83152	6.71298	6.0923
64	6.53026	4.43581	2.39197	5.68323	4.73116	7.03246
76	6.60625	5.70812	7.04735	7.54451	5.3826	6.88705
65	7.60225	4.52395	6.14399	8.2778	6.73454	6.06051
38	7.30621	6.55155	6.31749	5.27631	5.04802	3.82474
49	6.40065	3.6838	2.23938	7.67068	9.33894	6.76502
58	8.0028	4.58354	5.68468	8.8864	8.29012	7.2019
52	7.26886	4.39768	3.54546	5.83732	5.48617	5.96283
49	6.94973	4.71206	5.26603	7.27371	7.90992	6.27755
60	8.49505	2.89919	4.09763	7.63031	5.93327	6.88377
66	6.33745	3.76607	3.22471	6.10111	5.77748	5.92447
66	7.31045	3.02845	4.98328	8.15623	9.4704	7.25564
55	9.45581	3.0855	6.64093	8.66901	7.09955	7.58374
50	7.51704	2.5448	4.18236	4.92562	2.04335	5.69352
54	6.06009	3.51222	5.19636	7.32409	7.19312	6.27503
56	7.25254	4.07962	4.87207	7.18377	4.27181	6.08913
58	7.13391	2.97795	2.60578	3.28233	1.34167	6.57726
58	8.66262	4.24988	6.70471	9.22509	9.14505	7.65835
57	7.03943	2.93606	6.63926	6.48193	4.02168	7.81096
30	7.64056	3.11101	2.68054	7.67452	6.45743	6.94816
60	7.00732	3.82287	2.6271	6.88843	4.78908	6.11218
59	7.51928	4.61175	5.85469	7.4189	4.36631	7.18746
59	5.40553	3.69057	4.80779	7.94221	4.90808	5.76057
87	7.2238	2.98671	4.20395	2.47827	3.9326	5.49675
77	6.83921	4.6971	8.04356	7.71062	5.39021	6.63581
57	7.2379	3.0676	6.20026	7.41466	5.07541	5.73198
18	7.5416	6.9555	6.73527	6.64643	7.40846	6.24816
30	6.50678	8.00929	6.64047	6.20429	7.01829	4.32745
20	5.19991	6.66568	5.36326	5.4135	5.81472	5.20131
56	7.54712	3.0173	6.83109	8.39846	2.8274	7.07206
40	5.64498	6.50586	5.47972	5.52312	5.2368	5.60208
48	8.15997	3.49148	6.27418	5.65619	5.80961	6.40205
30	3.50203	3.94225	6.11059	4.81174	5.4219	5.22069
80	7.29918	5.59484	8.74436	7.43851	4.41301	5.6396
39	5.34128	6.60512	5.40107	5.58975	5.45254	5.48471
52	5.20572	4.50746	4.83578	6.6882	4.42238	5.03009
35	9.71395	4.84525	6.99032	9.27671	5.72447	8.08536
60	4.5744	4.69095	7.4895	7.55397	1.64087	4.83103
19	7.00585	5.21375	3.20881	9.08236	9.70592	6.34061
63	6.92081	3.87134	6.4048	6.43093	5.74529	6.01509
65	5.2914	4.45243	6.91754	7.45043	4.49603	5.73857
53	6.86595	4.29567	6.0251	5.598	5.33919	5.72273
35	7.13358	3.89424	4.46985	5.5958	5.42586	6.37955
38	5.02175	6.568	5.32745	5.37714	5.44642	5.1247
70	5.73263	4.04369	4.11398	7.19752	1.63008	4.64292
38	5.21066	6.69832	5.44443	5.38709	5.46006	4.93984
73	7.53957	6.40158	7.48849	6.99371	6.45458	6.33972
49	6.42538	4.91251	6.87314	7.29357	4.34436	5.59705
21	5.33388	6.13539	5.84343	5.68248	4.75928	5.26018
66	7.42985	6.04521	7.64805	4.85702	5.29826	5.6122
28	3.26865	2.62104	4.99034	9.49718	9.33886	6.60379
59	5.54346	5.324	6.24597	7.19271	6.88213	7.09689
57	7.00207	5.33779	3.32626	2.56885	6.27056	6.321
62	7.96217	3.91427	7.37978	9.22565	8.84226	6.18691
20	8.54417	7.47122	9.68674	8.36463	2.6488	7.34834
33	6.24171	7.03509	5.96875	6.35415	6.37519	5.10413
38	7.20642	3.84421	5.80129	7.28808	7.0801	6.19365
48	7.78716	6.8127	8.66889	8.38721	8.01495	6.83522
48	8.12549	6.22534	7.5903	9.57615	9.50254	6.61584
66	4.26238	5.1357	6.34854	5.30268	4.61518	3.9315
68	8.38104	2.70558	6.23368	7.92158	3.50718	6.84874
69	9.41319	2.44921	7.26324	5.93543	3.48537	6.27367
79	7.87174	4.50335	6.72071	5.6667	5.43248	5.70365
25	5.66181	4.46281	5.71005	7.33507	7.17071	6.3402
65	8.54338	3.46001	7.16959	9.59191	3.69543	7.75069
67	7.77552	4.02157	7.02222	6.60795	5.57313	6.37976
30	5.50413	3.69331	5.49361	6.22825	4.07704	6.12224
30	6.56817	4.14197	7.93969	5.53032	2.14294	5.32696
62	7.73818	3.4738	6.44155	6.50863	5.75527	5.87127
48	3.62281	3.1203	3.97481	7.72146	6.65724	6.1274
65	7.66468	2.9429	6.18072	7.82611	6.28542	6.07195
79	8.02179	5.34689	7.36693	7.32081	4.1781	6.39045
48	7.32578	4.54502	6.87545	8.24952	7.24434	6.70309
65	6.48678	2.30264	4.91088	9.13985	5.55025	7.81161
64	5.08524	2.5632	5.6097	4.77535	8.90688	4.07136
67	9.01136	2.4362	6.84299	9.77652	4.68521	7.94984
21	6.83509	5.70909	5.78844	7.19163	7.09671	6.8235
62	8.58781	2.35102	6.12195	9.68033	9.40563	7.41249
22	7.50095	4.66201	4.86275	8.23088	7.96183	7.531
45	7.18051	5.47368	6.26667	7.41497	6.4063	6.98089
66	7.43028	3.86247	6.89428	7.32911	7.54774	5.92842
26	7.40255	5.39303	5.53529	7.45056	7.96031	5.27178
45	6.16692	5.11729	7.31552	7.20565	7.03812	6.20773
21	5.73161	4.58078	6.27073	7.66678	7.84606	6.57494
68	7.36439	3.42679	8.53358	8.68421	2.19709	7.53921
71	8.4767	3.37974	8.31888	8.9699	7.64171	6.32732
69	6.54488	5.3263	5.99232	6.21679	5.50819	6.48974
66	8.75581	3.45735	7.60676	9.67064	9.34459	6.98729
19	7.73664	4.04236	7.94281	8.62418	3.87173	6.50984
42	6.01514	4.99304	6.82896	8.19701	5.8394	7.22153
55	8.39524	4.65275	7.35382	9.01504	8.74949	8.17587
25	8.0167	4.10024	7.9739	8.5275	4.73216	7.83155
20	5.7583	7.69731	6.43274	5.58336	5.59992	4.74734
18	2.57377	4.3122	5.96801	7.06653	5.79377	6.35436
47	6.45592	3.18365	6.59452	8.541	2.9641	6.5092
43	6.34629	3.99627	5.977	6.70601	6.60336	6.40042
55	7.09866	5.07855	6.48649	7.40661	7.12085	6.24732
22	6.89637	7.63045	6.75282	6.33018	6.92586	5.38561
38	5.21105	6.43246	5.27421	5.4107	5.46936	5.51893
39	7.63287	2.59002	5.50812	6.75858	4.35693	7.07196
32	8.2549	5.23738	7.7409	8.79096	7.92189	7.0364
55	8.38171	2.985	7.3913	9.5038	3.75546	7.57455
18	2.83186	5.31379	4.03303	5.48288	2.05302	5.28055
27	7.8543	3.92426	5.54653	7.75227	8.18869	6.63588
40	6.52768	3.54555	6.67279	5.5917	5.27077	5.17033
20	6.75881	2.99575	4.85531	7.60018	3.23364	5.58818
62	6.41489	4.47362	4.25853	9.37183	7.66945	5.44543
62	6.23723	5.25893	6.54383	5.68805	5.49543	6.86416
25	3.32376	4.43064	7.31751	7.56678	3.43216	5.16864
44	5.09951	6.86623	5.13839	5.12799	5.5396	5.46498
48	8.42533	3.87328	8.69929	9.06802	9.45641	7.42443
52	8.17196	4.42503	7.7101	4.51349	1.7494	7.41604
53	5.4522	5.80182	8.03417	5.30479	6.00731	4.1968
51	7.73841	6.13254	7.61999	7.13624	4.54153	6.17181
65	7.06946	2.29889	6.22486	5.99946	5.26221	5.02133
67	6.97066	4.90587	6.69212	3.89451	5.34962	3.91324
71	7.5005	4.63721	6.74121	7.81427	4.73437	6.47991
35	6.17777	5.93616	8.60503	8.99239	8.71144	8.12094
20	6.40503	7.15467	5.92639	5.08844	5.96296	5.19817
33	7.57665	5.46652	9.26088	8.9858	7.0729	7.19917
20	5.21066	6.69832	5.44443	5.38709	5.46006	4.93984
21	8.41008	6.7209	7.86174	9.02268	6.26765	6.72491
21	5.89209	6.43358	5.80037	5.981	5.17551	5.16648
27	7.4773	4.67631	4.16647	7.20865	6.57255	5.88982
20	5.57577	7.35932	6.41938	5.30196	7.14434	4.52078
36	4.90301	7.01838	7.96085	5.57192	5.64942	4.36772
25	7.31688	3.44678	4.07602	6.64189	2.17334	7.74838
37	6.74845	3.14846	6.52572	6.09101	3.61679	5.56505
59	7.47014	5.73703	7.80537	5.65101	5.43982	5.95414
26	5.38666	6.55151	5.53976	5.52764	5.56109	5.72807
20	6.44591	6.72795	6.19506	7.35802	8.41563	4.54573
35	6.24419	4.39975	6.18633	5.53062	5.33355	5.60921
34	3.02023	3.94403	6.59356	7.6973	4.49154	6.01586
69	7.86935	4.23609	7.71583	8.15082	6.15354	5.41301
30	5.21066	6.69832	5.44443	5.38709	5.46006	4.93984
73	7.51854	5.39809	8.447	8.47163	7.53264	5.81493
19	3.51706	6.29714	7.35942	6.73262	5.80921	5.00105
39	8.0175	7.71895	8.57287	8.28041	7.9947	6.08231
25	3.30331	7.04971	5.48828	5.21631	6.4914	5.74305
33	8.66847	6.61982	8.37464	8.80467	8.04704	6.75684
23	2.95343	5.31997	6.8434	7.25437	7.16548	5.56023
28	4.43511	5.08482	6.10365	7.15296	4.24079	5.25739
58	7.88303	4.08659	6.04003	8.39839	4.66582	5.77
19	5.62681	5.70617	6.33371	7.33626	7.08156	6.2379
24	3.64766	4.52101	4.57695	8.84825	8.14091	6.68211
31	4.45506	4.55455	5.06608	6.5302	6.17142	6.6123
42	7.00933	4.27612	6.37381	7.52099	4.76914	5.92493
46	6.09137	6.04576	6.44023	6.26213	6.1865	5.5768
27	5.91136	6.85099	5.72253	6.01107	5.95303	5.59244
50	8.39078	4.25934	6.51716	5.66025	5.31223	5.8864
44	5.9651	3.58127	4.74769	5.61012	1.51889	5.97394
20	7.33987	3.50451	4.14837	5.4076	3.11109	6.3619
21	7.26083	5.24122	6.93286	7.47976	5.82645	5.61321
27	7.71936	3.34211	5.21051	5.63646	5.29469	5.53604
28	5.45914	6.23491	6.64023	7.20291	5.39164	5.20199
29	5.49358	6.75943	5.69003	6.296	6.18586	4.92858
31	6.79123	6.78058	5.66926	6.13287	5.58677	5.52377
33	4.69114	3.74886	5.09002	5.52965	6.08691	4.83253
34	3.31602	4.44756	5.14179	6.65842	5.1892	3.90114
45	6.03604	4.46697	5.40259	7.35142	3.90648	6.94627
49	5.74575	3.73471	7.19248	7.3122	2.05978	6.8063
63	6.68101	6.44729	5.32841	5.40717	5.44622	4.78184
47	6.68801	3.34777	6.87461	9.60538	3.79222	7.90479
27	7.1821	5.19787	5.95331	6.38105	4.48843	5.98925
38	3.6112	3.40509	5.60001	7.36055	5.54415	5.92034
59	6.07713	5.80775	6.38359	6.84571	5.93132	6.08217
78	6.46692	3.96104	5.5245	7.88519	3.38455	7.04041
27	6.09011	6.58946	5.88114	6.34194	5.40472	5.93985
26	6.58018	5.6288	5.6035	5.22341	5.3253	6.34193
21	5.84953	2.71705	5.91559	7.41673	5.24495	7.51818
29	6.44315	3.77999	4.52167	7.88885	7.6542	7.42349
49	5.50813	4.96557	6.26454	7.11955	7.81913	5.85741
18	7.43212	4.65393	6.28335	7.17384	6.38524	6.23866
30	7.48353	7.19692	7.62368	7.40896	7.85037	6.32652
41	5.262	6.51093	6.18143	5.40874	5.4634	4.86027
37	9.21475	8.00182	9.21637	9.63955	9.73099	7.08654
42	7.88133	5.30851	7.27618	7.21056	6.61364	6.27176
19	6.55827	6.69079	8.25974	7.99959	6.24444	5.79427
85	5.88164	5.57825	7.5331	7.7457	6.88822	5.76267
21	7.88973	2.82248	7.14686	9.61721	8.63062	7.36012
36	8.53832	7.13734	9.14701	8.43601	8.70595	6.15574
45	9.16622	3.04883	6.53754	8.78305	9.21822	7.60676
39	5.42195	3.98395	6.36722	6.355	5.40956	6.17105
69	7.92193	5.52003	7.65773	7.18608	6.28985	6.05188
24	4.72298	3.20945	4.24197	5.0814	8.66573	5.06503
58	7.88776	2.36924	6.32054	7.75948	3.32281	6.35214
85	8.28697	5.52128	7.78265	7.85253	4.76914	6.31723
30	9.22672	3.61731	4.37848	8.18063	9.81284	5.9762
43	7.87126	6.25772	6.41157	7.61415	8.45722	6.27968
56	8.45375	2.26902	6.89091	9.81841	9.44923	7.49855
68	7.9628	3.17494	5.89845	4.43591	3.70906	6.84486
63	6.76965	4.08597	6.35417	7.02984	7.78265	5.87908
45	5.66338	4.73725	3.80656	6.12844	9.06465	6.13783
35	6.81089	7.4568	6.99202	7.73962	7.81118	5.75221
18	4.38777	3.96018	5.15311	6.08577	6.10618	4.79025
24	9.04395	7.64352	9.63415	9.70588	7.47421	7.3894
64	5.39627	4.34198	6.08985	5.54233	6.06285	5.48611
73	7.79193	5.93066	8.73214	6.63356	5.18707	5.66467
45	5.2294	5.20224	5.84192	7.08259	3.79598	5.87066
69	6.55723	5.06556	6.17397	7.04754	5.88375	5.82625
52	5.23062	4.53468	6.82919	5.59125	5.43134	5.35818
52	7.93299	4.27835	7.38765	6.75047	5.3652	6.13271
62	6.13654	4.6518	6.37749	7.366	6.84593	6.57225
28	4.96088	4.13588	5.82546	8.16888	5.49886	7.33116
29	6.62847	6.06592	6.45572	6.16472	6.02217	5.21804
29	5.72367	5.20545	6.16371	7.31178	6.43982	5.58375
34	4.59961	5.44889	7.22269	6.88232	5.49011	3.01622
36	4.51578	6.08502	6.01889	5.35976	5.35376	4.5896
41	6.68087	4.67929	5.92519	5.46845	5.37665	4.75297
45	3.11932	4.38949	5.09483	5.96924	5.1113	5.30204
58	4.19338	2.29096	3.20469	1.63231	1.24921	4.95287
59	7.74908	5.87086	8.16777	7.08892	7.05196	5.99131
65	7.83039	3.6603	6.90696	8.71885	5.57523	6.19739
67	6.7507	3.94617	6.0985	8.31906	4.31802	6.10184
73	8.21902	3.50997	6.8667	5.47959	6.00038	4.7022
75	7.55577	2.71898	6.33571	8.29037	8.0043	5.52485
32	6.39675	3.15954	4.71912	6.81178	7.25731	6.01908
41	7.52775	2.76132	4.6834	7.9098	5.74308	7.27684
44	7.08554	4.31939	6.73057	7.60822	6.3679	5.49605
50	7.18093	3.87293	5.45295	6.51637	6.3487	5.81096
50	7.67135	4.06978	7.07397	7.78713	6.42375	6.22971
52	3.38827	4.60871	6.24625	6.80811	5.50443	5.161
70	6.44209	2.5948	6.05281	6.71288	3.19579	6.34348
80	7.11786	5.0579	7.39488	6.31226	6.57744	4.68697
39	8.55513	3.06031	6.26946	7.97753	7.68197	7.13391
50	6.78711	3.68429	6.17898	6.79377	6.00975	6.18858
63	6.989	3.89551	7.46365	7.27141	7.60799	6.54073
74	8.57726	4.50389	8.63251	8.34116	5.71923	8.30207
37	7.49526	3.719	6.43033	6.62326	6.97298	6.68498
57	3.671	4.26632	5.3297	6.28553	5.07003	4.67401
58	6.18276	3.38023	5.61472	6.38295	6.26288	5.41799
62	7.11759	2.78501	6.93356	9.14351	2.41958	7.16768
67	7.99554	4.58179	6.2937	5.60592	7.56419	4.76384
63	6.63622	2.99544	6.85612	9.57123	9.28993	6.62924
73	9.3593	2.81375	7.1311	9.24634	9.25804	6.24994
28	6.14204	6.91813	6.28232	6.05065	6.68401	5.50167
46	7.53525	4.05458	7.29213	7.90584	7.38042	7.248
27	3.21523	8.27594	6.50814	6.11511	4.1838	4.92032
28	4.72994	3.70289	3.93178	9.45416	9.56133	6.49953
49	7.59087	4.35832	6.53378	7.0205	6.58955	6.27734
49	8.00978	4.36012	5.59469	5.45834	6.30359	6.26943
31	9.25357	2.40448	5.64522	2.04126	1.25548	7.28667
24	6.87849	7.2159	6.3788	5.92853	4.65272	4.6062
66	6.90431	3.6386	5.96891	6.60949	7.32232	5.51013
61	7.05341	4.45973	7.89808	8.81692	3.2798	7.55811
23	2.73479	3.69464	3.3374	7.93919	6.46835	5.46508
66	6.86648	2.00314	6.2096	6.03659	2.97375	5.39874
32	6.98217	5.73387	6.66235	7.39773	7.33774	5.94531
73	6.53286	2.93717	5.43972	7.48927	8.89703	6.37526
32	5.54862	6.04867	4.64946	5.50907	6.95305	5.95737
28	5.81493	3.81469	5.39767	8.17368	5.7848	8.16299
53	6.60734	4.18359	6.65	7.63158	9.01583	5.55168
49	6.24692	3.84241	4.93665	6.22719	8.36513	6.44635
56	6.36837	3.88676	6.3306	6.89379	4.29078	6.25835
62	5.68335	2.68755	4.93856	9.18413	2.59891	5.60563
85	7.68032	3.2947	6.65274	7.89818	2.84499	5.56439
76	6.23058	2.11164	5.11765	5.66219	1.81803	6.77525
49	6.52392	6.52558	7.63372	7.33543	7.31018	5.40721
74	8.03791	3.99288	7.14267	7.33737	3.83367	6.37431
77	8.49986	3.20615	6.7509	8.41022	3.01562	5.8517
61	8.37787	4.71133	7.02549	3.87954	5.07394	5.5584
64	6.40666	3.16732	6.20337	8.41088	3.37193	5.86053
59	8.08418	4.48907	6.87472	5.68574	5.45989	5.74793
62	8.30204	4.20945	6.69062	8.82425	7.93326	6.48229
40	5.12117	3.97463	2.82116	4.42818	7.27477	4.51643
44	7.41975	3.48166	5.61301	8.1977	3.53343	6.84428
54	4.9009	2.9544	5.9394	6.818	5.81747	4.3846
57	8.17757	3.74382	5.46271	7.62665	8.19044	6.09297
21	7.21439	4.65735	5.57181	6.40653	6.20321	6.56947
25	6.33174	4.91464	6.0457	5.63199	5.51219	5.85482
27	7.02945	4.46341	5.31645	7.52081	5.82843	5.98951
29	6.28823	4.81346	5.52934	6.48148	7.07109	5.65115
30	6.28533	5.16535	5.52041	6.5559	7.61786	5.2122
38	5.54152	6.62499	6.26484	5.39065	5.86377	4.90566
40	5.71231	5.52185	5.27708	7.76424	7.88832	5.64475
44	4.58656	3.90309	7.93976	7.07427	3.33813	5.53389
58	8.78078	2.98142	5.12741	4.83229	1.79244	5.52847
60	6.56314	5.47339	6.32023	6.97763	5.14066	4.94405
60	3.96566	3.35188	4.3872	7.75228	6.53266	7.00294
63	6.69239	4.48166	6.80499	7.79526	4.42384	6.26693
66	8.40847	4.25263	6.92763	7.59024	2.81881	5.71767
67	4.62214	4.0387	4.97275	6.37816	6.99327	5.28151
49	7.0156	4.43884	6.41295	6.36934	5.75553	6.26234
36	7.42588	7.68896	6.78458	7.57477	7.26956	6.01576
65	6.62334	7.03278	6.6027	6.91671	7.17049	5.79805
68	6.5504	4.32022	6.95203	7.04344	5.65342	5.2321
69	9.01758	3.96541	8.73648	6.22941	3.54431	5.87557
29	6.73352	4.43591	5.85743	7.33255	6.57704	6.68553
39	9.48004	3.37437	7.94661	8.7147	8.03289	7.20007
70	7.07494	4.37472	6.23639	8.35021	3.78026	6.35276
65	6.37553	3.81131	6.66466	6.60607	4.17206	6.08798
40	7.15248	3.51553	4.57767	5.59071	5.45851	5.78957
29	6.14728	3.80981	3.89121	6.99251	6.51451	6.95888
69	8.46223	3.85118	6.6997	1.87291	1.32648	5.56078
76	6.328	3.72666	6.26417	6.20866	3.55241	6.95107
52	6.23181	4.18549	5.3049	7.2997	8.18835	5.07001
55	5.05296	4.51086	7.16832	6.47282	5.46051	6.14636
54	8.49315	3.19385	5.73027	7.13516	4.84861	6.7492
75	6.09938	2.62372	5.05694	8.80284	8.46656	7.17744
53	7.65939	2.9764	6.23368	8.38988	8.84615	6.02109
45	6.40717	1.64288	3.29523	4.89897	3.51617	6.33829
36	5.90468	4.17132	3.44111	7.65202	5.54937	7.32013
41	4.44603	4.18058	5.4307	7.08396	7.72485	5.11699
66	6.20713	4.15283	3.8323	7.26976	2.05478	4.51394
75	7.46424	4.06284	6.76331	7.53869	4.43217	5.69352
67	7.78275	3.1873	6.37381	9.1345	3.62042	5.47344
84	8.4942	4.53767	7.3692	8.5587	6.03767	6.00465
25	7.94296	6.63022	7.8487	8.10588	3.25846	5.38027
27	7.24598	2.76864	4.9433	6.86451	5.03872	6.6206
61	6.85352	3.89998	6.5438	7.37917	4.51601	6.54371
70	7.39234	2.5668	5.7952	7.9342	2.86963	5.86825
35	5.53792	2.62327	5.04541	7.17317	4.60459	6.36827
34	7.56214	4.20497	6.10165	8.36432	6.78767	6.36806
68	8.07727	5.02496	8.35023	8.07427	5.68873	7.13917
50	8.75212	3.53638	7.67783	6.32034	1.93423	7.50162
33	7.12039	4.50398	5.3096	6.8047	7.48782	5.15666
51	5.69778	3.95661	5.57695	8.21491	8.98467	5.84381
62	5.64985	4.73256	6.01957	8.07431	3.04644	5.67109
56	7.44991	5.70608	7.02486	7.52101	7.91435	6.13397
54	4.41233	4.58754	4.35846	8.19324	9.25039	6.31579
49	4.09545	3.61037	6.23831	8.36869	7.52068	5.56131
55	6.18187	4.36687	6.01281	6.05993	4.51866	5.19727
59	7.25854	6.42763	7.75049	6.2659	7.4767	6.63741
45	4.95989	5.40324	6.83551	4.48458	4.80334	4.36177
26	7.22904	4.43246	5.23707	8.35239	7.85612	6.16362
28	8.84748	2.97143	5.98048	9.60677	9.47908	6.75721
30	6.74906	6.82118	7.94469	7.75302	7.24697	5.47577
34	6.12196	3.07556	3.85845	5.94588	6.52434	5.05001
39	5.73767	3.9465	5.02589	5.59012	5.38375	5.97035
41	4.37992	5.52247	5.84886	6.86163	4.72594	4.98591
49	5.49634	2.9973	5.18166	6.72636	7.22712	7.03438
51	6.93647	3.82686	6.60032	8.60915	7.01663	5.22184
53	6.3783	3.01515	2.58948	6.20346	4.74742	6.02496
55	4.63192	6.30304	7.01194	6.44701	5.81514	4.82793
56	5.1623	6.03785	6.98562	6.96628	5.45911	5.76073
59	4.5961	5.1023	7.28051	7.57919	3.87062	4.66775
66	3.48731	3.15747	4.14579	6.98642	3.74111	6.00794
33	6.3123	3.35942	5.01361	7.41198	6.66655	7.02393
59	7.089	3.07051	6.87635	6.25542	8.27022	4.74011
46	5.30623	6.2377	5.18702	6.14125	5.51406	4.90384
20	8.00884	3.86677	5.3944	7.98219	9.58872	5.64787
31	6.81454	4.82585	6.14329	7.15336	7.4014	7.10421
48	6.2071	4.32351	6.74548	7.35316	7.37816	6.49982
59	8.70967	4.80597	8.25224	8.07292	7.4255	5.60477
59	3.50995	2.7039	6.11932	5.0371	5.1332	5.48007
75	7.5721	3.70614	6.56327	8.44183	3.39129	6.05244
77	8.14548	5.24797	8.25652	8.19614	6.10769	5.80881
65	9.61035	2.23401	6.31342	9.27054	1.92133	7.28469
37	8.31456	5.26121	7.94152	8.38933	8.35178	7.3613
61	6.53071	3.34071	6.02163	7.83975	8.34545	5.74699
23	4.72144	6.81807	6.33282	7.04656	6.75183	5.24151
79	6.51902	3.58287	6.66287	8.51493	8.08987	6.08853
62	4.84753	6.38558	5.69883	4.59074	4.26409	5.35461
20	6.85232	2.61601	4.25625	6.67879	5.63454	7.03688
24	6.47789	3.79612	5.59573	6.75882	5.2504	6.04689
28	7.36896	4.01647	6.04453	7.31153	4.82357	6.60011
67	8.57442	2.91547	6.48169	8.65335	8.45813	6.883
56	1.66354	3.64721	7.57123	5.50536	5.12975	4.81608
33	7.33478	7.4132	7.64832	7.56771	7.61593	6.24938
57	3.34187	4.04182	6.77338	8.49126	8.49526	5.52069
66	4.69677	4.43509	6.08719	6.68796	7.47149	6.06193
18	4.77778	6.41695	6.84155	7.05111	7.20983	5.05262
29	4.80401	3.91505	2.46429	7.33758	5.67579	6.19768
48	6.07616	8.29605	6.63798	6.24073	6.40957	5.53286
42	7.82084	3.21912	7.44894	8.70856	5.31002	6.72515
39	5.11017	5.91394	7.07548	5.50877	5.40594	5.30763
29	3.64127	4.73176	4.08821	7.0683	5.68407	4.82633
65	5.20641	3.87263	5.67486	6.94417	6.97181	5.34432
68	5.68386	4.13718	6.15881	5.96879	3.64943	5.40362
69	5.78356	4.92987	5.84356	7.03083	6.06575	6.18354
21	6.4191	7.65018	6.30371	3.32591	7.02027	6.20543
30	5.23082	6.72176	5.19434	5.3874	5.59457	4.79292
67	7.00513	3.93467	7.01554	7.94564	3.28046	5.6794
29	4.44052	4.84571	6.39483	6.99888	7.05386	4.73321
40	5.96153	5.55188	7.04621	5.5004	4.5871	4.50667
60	9.62223	3.34429	6.81426	5.86935	5.37291	6.83114
40	5.21082	6.59198	5.37634	5.39653	5.46378	5.17148
21	6.9098	4.49607	6.50857	6.49151	6.20875	5.15329
45	8.25821	2.88983	6.66994	9.50798	6.26348	6.91357
29	7.95008	4.02312	6.50317	7.218	6.69419	6.84478
38	7.68394	3.95635	6.14569	7.28149	7.09445	5.22787
68	6.02793	4.51178	5.59374	5.56039	5.42163	5.60362
20	5.42345	6.02201	5.33506	5.44041	5.43222	5.3514
69	7.05279	3.95651	7.0487	7.80608	3.33325	5.59225
83	7.74102	2.95658	4.06285	5.48725	5.34394	4.95866
69	6.8991	3.80567	5.95775	7.19467	6.97747	6.33804
73	5.98706	2.97822	7.42906	7.93714	4.05263	6.20744
32	5.00955	3.43752	5.93859	6.1986	7.45714	4.69758
66	7.13868	3.57902	6.94415	7.52139	3.51136	6.81576
65	5.884	3.28257	6.21007	3.64706	4.59582	5.95712
29	6.09543	7.04958	5.94162	5.77944	7.14169	4.54544
28	5.09785	6.85704	7.32184	8.33711	8.23581	7.00337
51	5.57919	4.43438	6.37299	8.58496	5.8973	6.41224
53	7.70105	6.62847	6.79029	6.76771	6.31073	5.43655
56	3.91639	4.68552	7.53694	5.62234	3.99134	4.91893
29	8.58367	4.48162	8.36336	8.34191	7.88784	5.83924
65	7.25696	3.54887	6.56333	6.80544	6.21888	5.72221
74	6.307	2.90125	6.6886	5.30464	7.0354	5.93829
29	7.55545	6.29476	6.70238	6.15489	6.30253	5.91904
31	5.20581	6.68947	5.39907	5.20832	5.41972	5.07605
39	7.78782	4.48144	6.29365	6.69215	6.54469	7.34075
64	7.13735	3.23455	6.07594	5.72328	6.25888	6.55551
65	6.81991	2.95479	6.46251	7.06989	5.49796	5.7837
70	7.9798	4.89556	8.36026	9.37581	6.79227	8.02724
32	5.45147	4.57671	5.73787	5.652	4.3622	5.53115
24	8.7674	7.89698	9.27342	9.23778	9.33459	6.95155
49	3.49557	2.26643	2.25001	6.09761	1.65936	7.54811
36	7.98358	6.08175	8.6814	8.18488	6.47327	8.00625
35	7.84172	3.5459	4.23458	8.14688	8.90985	6.54053
34	8.30455	7.5254	8.14463	8.80712	7.80702	6.83879
42	5.82581	4.17582	5.71705	6.87741	6.65585	6.35014
67	6.72696	5.23274	8.06905	6.53783	8.3578	5.45272
19	6.55499	5.89167	5.73031	5.49604	4.77574	5.64397
20	6.06196	6.82834	7.78856	7.84095	7.79042	5.86057
74	8.91924	3.76597	8.28013	9.46818	5.73598	5.54165
42	7.53507	4.42197	5.90995	8.26775	6.25899	6.47283
49	6.66822	4.56964	6.67205	5.62083	5.44487	5.79777
64	7.63704	2.65135	6.01551	7.19666	8.12952	5.50316
29	4.60219	6.61346	5.00927	5.32413	5.46012	4.86081
30	7.27787	3.89127	6.3272	7.31734	4.94392	6.8263
29	6.40733	5.58679	5.99975	6.13117	6.84119	5.57953
38	6.69354	5.87771	5.89129	7.5544	7.52638	5.71785
41	7.80694	4.57852	7.52384	7.78461	5.21988	7.00785
25	7.22672	2.86139	5.34372	6.93611	4.24249	6.5947
66	8.47555	2.68677	7.12002	8.70833	2.95033	7.73533
39	8.64208	4.20306	8.06669	8.30287	4.37603	7.15872
37	5.43315	4.86037	5.18559	6.96769	7.0887	4.57943
71	7.26514	2.39223	6.60121	7.42751	5.98004	4.67053
65	8.66312	5.51315	8.59564	8.45919	5.84767	7.2703
43	8.0048	3.80868	8.18016	8.77933	5.13921	6.04301
45	4.02504	6.38498	6.7077	6.47503	5.45372	5.65297
52	7.95871	3.36432	5.89912	7.7313	7.79956	5.85456
47	6.30966	4.54904	6.1683	6.99989	5.60144	5.89989
51	7.77509	3.45815	7.81075	8.56569	7.23115	7.30147
38	7.27004	3.94398	6.38218	6.61328	7.9917	6.17044
61	7.103	3.09268	6.62988	8.59886	5.16733	6.54685
84	7.19554	3.60145	5.4124	7.45461	4.62878	5.98866
67	6.11513	3.06144	6.68299	5.65645	5.21832	5.46059
74	7.93756	3.57681	7.06307	5.61778	7.39225	5.44903
73	7.73323	4.82509	7.4151	7.31267	5.68215	5.21787
37	7.39255	7.95454	7.85892	7.8961	8.01554	6.09101
43	7.64168	7.5219	7.60038	7.95816	7.71147	6.26464
47	4.13691	4.07806	5.27633	7.46366	4.08827	6.57783
57	6.4005	3.75107	5.37303	7.84663	4.81558	6.17875
28	6.95027	2.5446	3.98784	6.40396	5.80415	6.03936
66	5.91379	6.07067	7.3532	6.17939	5.3693	6.39727
63	7.33256	4.82212	6.58837	7.0921	5.34864	5.42136
62	5.34083	4.01436	8.18882	9.3822	5.59945	4.30244
38	6.89782	5.31993	6.42344	8.22142	8.53925	6.46627
34	8.32501	3.93781	6.78171	8.60505	4.14391	6.81199
53	8.29422	5.44884	7.87594	5.67157	5.38397	5.72054
44	6.80802	6.57076	7.06151	6.2615	5.52819	5.00336
21	7.32782	4.60002	8.86159	9.33856	9.00378	7.14114
46	7.19759	7.44939	7.22836	7.66333	7.8049	5.73478
67	8.03359	7.36072	8.37512	8.35352	8.52724	6.07272
39	8.24888	2.93496	8.18694	7.06754	5.84267	6.34913
19	6.44559	7.63778	7.84099	7.77606	7.9305	5.97708
49	3.5832	4.67785	7.1176	7.07218	7.94831	5.80458
24	8.05956	5.66161	7.89789	8.94922	5.39092	7.17947
31	7.56577	7.30224	8.09966	7.76773	7.28313	6.082
32	8.04049	5.94521	6.36902	4.72595	3.91486	6.41543
57	7.45844	4.96769	6.87668	7.2457	4.48922	5.86725
33	6.75303	3.07518	4.13921	3.03347	3.61235	4.22488
54	7.16837	3.87629	8.40385	9.13519	2.62244	7.1695
47	4.96226	4.85778	6.79882	6.76778	4.12013	6.99442
43	6.14726	5.85253	6.4958	6.12624	6.94781	5.9725
60	7.04243	5.07167	7.4984	7.56994	6.3366	6.73088
56	7.54116	3.29336	8.31601	8.69526	3.07145	6.57626
70	8.20233	5.01825	8.95869	8.50064	5.27435	6.75934
68	5.65771	4.29533	7.16594	7.69688	5.92286	6.3718
66	6.01935	3.60623	6.46171	8.8983	5.44573	7.67119
18	4.65891	5.98316	5.34563	5.33591	4.37147	4.86145
66	5.38929	4.4972	6.15474	6.28188	5.74203	4.55171
39	9.71931	4.65292	7.79393	9.6333	9.35178	6.56008
21	3.8003	5.78919	3.99681	5.36328	5.68364	4.94496
48	8.24467	6.20589	8.68466	7.94458	5.98783	6.06862
19	4.77922	6.47115	5.7682	5.83414	6.17256	4.65174
49	7.0102	2.68354	5.80988	5.60245	5.14379	5.99047
63	6.76761	3.43723	7.82185	8.93007	1.49244	6.48531
29	5.248	6.92254	7.32237	9.31157	9.43072	5.82648
40	7.48613	7.43545	7.66214	7.76185	7.63254	6.37637
58	6.88717	3.85757	6.73539	8.16072	8.61758	5.78552
40	4.63333	4.39513	5.71133	5.66261	6.54797	4.41334
54	7.52459	4.39744	6.12227	7.02489	6.15187	5.35501
41	6.38872	4.53747	6.79105	7.21612	8.15906	5.61093
73	3.89611	3.10544	6.46121	9.03397	5.32438	5.65982
29	6.99158	4.01683	5.66044	6.39861	5.14601	6.22034
60	7.95312	3.27354	7.49055	8.97515	4.03976	6.44543
64	7.03939	4.84314	6.02716	5.88121	4.70992	5.97803
20	8.63676	6.30889	8.42175	8.02816	6.52427	6.78554
31	8.27864	7.06854	9.45083	9.64511	9.57221	7.16388
59	6.96664	4.99208	6.35444	6.8507	5.47004	5.65296
57	9.04002	3.81346	8.75248	9.03476	8.84102	7.531
79	7.85476	3.8734	7.57019	8.85415	4.84998	6.45392
24	6.53661	4.40926	6.77456	8.67579	8.22435	6.50741
28	7.11906	6.96135	9.04595	8.8616	6.07964	6.59317
20	5.3307	7.05619	5.41453	3.73822	6.55522	4.81755
19	6.28838	6.16996	6.99682	6.65164	6.29912	5.03632
30	5.2924	6.7855	6.22434	6.54534	7.4498	4.96614
23	7.89374	7.3956	8.15542	7.59011	9.14048	5.80293
49	8.396	7.66434	7.80133	8.67757	8.86575	6.53856
62	5.58784	4.99298	8.13131	5.7795	6.14897	6.36901
36	6.10074	6.03752	5.78204	7.46095	6.11831	7.23643
37	7.82587	7.31707	7.85034	7.5747	7.94805	6.18052
47	7.86022	6.92336	7.18764	8.05371	6.81913	6.79207
24	5.90663	6.43231	5.86617	6.22644	6.26402	5.5295
22	8.00688	6.83719	7.97506	7.99038	8.01748	6.09885
54	7.99614	8.1514	8.23207	8.00051	8.28416	5.62363
46	5.44914	6.64244	7.0793	6.43503	6.30119	5.74469
28	3.79934	5.41163	5.56493	5.59922	5.4598	4.82024
31	3.83122	4.55438	7.61652	7.04648	4.11186	3.79879
33	7.77013	5.06666	6.81824	7.10274	4.14944	7.28143
45	8.86474	6.18045	6.85866	5.54401	5.45011	5.11419
51	5.98485	5.673	4.96399	5.9654	5.67971	5.54434
56	3.78151	4.10946	5.57057	6.70421	4.0985	4.8876
53	7.22942	4.18477	7.10698	6.89325	6.54268	6.03137
42	8.38392	5.23451	7.70704	8.78955	8.68827	6.45847
34	7.81311	7.66873	7.84944	7.59792	6.79454	6.34545
69	8.45214	7.52675	8.72403	8.01414	7.9779	6.13909
63	4.53203	5.52761	7.4756	7.39206	6.50986	6.15517
61	7.82135	7.0635	7.72656	9.36606	7.29557	6.52202
36	7.70548	6.0093	8.14812	8.06517	7.4788	7.6255
68	7.68408	3.87974	6.30049	8.30815	3.26724	6.99607
59	7.43564	4.79434	6.94444	7.22579	5.4787	5.74096
47	7.48105	4.91578	7.60642	5.52783	5.25313	6.15807
35	5.64777	6.85591	5.88662	5.90552	5.7574	5.44126
67	7.41539	4.14681	6.50507	6.92939	6.16914	5.6301
20	7.02181	7.2879	6.33868	7.0128	5.43911	5.63903
36	9.04315	5.7261	8.05488	7.02072	7.21037	5.60113
66	5.76544	5.72316	7.8573	6.48014	4.20183	5.03215
25	5.98012	7.36091	6.13061	6.16093	5.6214	5.38605
41	8.11982	6.03606	6.75113	7.73413	7.1546	6.9442
20	5.66142	7.09705	7.36286	7.29925	6.77794	6.26771
32	3.70582	6.33385	6.39076	6.44504	6.10476	4.67375
37	5.99232	3.01198	5.13675	6.22657	7.27641	6.33981
45	6.5307	4.34302	6.99971	6.70125	4.79894	6.48217
78	6.74048	5.147	6.32548	7.89197	4.34441	6.09621
31	6.0199	3.6481	2.59237	8.83958	8.41034	8.3927
42	6.95798	5.27234	6.51694	7.08532	6.95515	6.22183
37	6.36931	6.20989	7.824	7.11027	6.63851	5.18737
36	5.21066	6.69832	5.44443	5.38709	5.46006	4.93984
57	1.853	7.24122	6.77379	3.48437	1.97917	5.89624
70	7.24765	3.80268	6.83847	8.61148	6.251	5.92314
47	8.35938	2.97454	5.29457	8.1742	7.478	6.05777
42	7.89406	3.71531	6.99676	7.06282	5.67939	6.64741
51	7.39218	4.75419	6.5483	5.82802	5.89352	6.14081
38	6.50269	6.70511	6.80507	8.52291	8.0812	6.85847
20	6.30023	5.50103	3.92975	6.11746	5.32745	5.46566
22	6.58575	4.40215	8.82428	9.06853	8.82645	7.13057
31	9.3665	8.16026	9.70729	9.64613	9.73553	6.66238
37	6.54289	7.72875	7.56838	3.55096	3.97374	5.35457
70	6.68743	4.69369	7.13418	8.64588	8.19851	4.73938
37	4.44414	5.98568	4.89889	5.35327	5.47898	5.09585
46	3.40164	3.92931	6.66634	8.06097	8.52762	5.29478
38	5.35327	3.87935	6.35975	7.21004	8.14259	6.05813
65	6.18719	4.64591	6.76449	7.63755	4.55535	6.08574
37	2.43974	3.77733	4.76063	7.23477	4.45429	5.72527
36	5.50834	4.30512	5.20087	5.93563	5.44805	4.90736
42	5.51296	6.94795	7.69698	9.4053	9.4298	6.05081
54	7.71996	4.76135	7.01747	8.96991	6.15266	7.61709
51	6.09571	4.58093	6.44263	7.0474	6.86268	5.71993
39	5.53835	4.50697	6.73117	7.22883	7.35185	5.17033
44	4.50059	6.40995	6.50332	5.21641	7.11242	5.8259
40	5.15425	5.97945	5.75434	5.48792	5.42097	5.43505
22	3.77885	3.66815	5.79067	7.10443	2.75825	5.33817
53	1.44184	3.73685	5.21588	1.46356	1.28299	3.53087
56	6.6298	4.84072	3.86198	5.61129	5.47653	5.92086
36	6.44871	6.81111	7.17789	5.63092	5.70128	6.62494
38	5.36904	5.8858	7.29744	6.9773	3.75417	5.27052
21	5.62045	3.7046	4.87395	8.02886	4.81641	5.16042
21	6.34264	4.37818	5.94029	6.96401	7.10531	6.31592
22	4.61853	6.09962	5.06521	5.00784	7.24833	3.4795
25	6.29369	4.6126	4.48927	7.20546	5.90197	6.08979
26	6.83884	7.22006	6.67508	7.48388	7.32499	5.62881
27	5.81825	5.09244	6.43727	5.74425	4.72009	5.06912
27	6.74178	2.93403	6.7485	7.10971	4.66103	6.18005
28	3.92731	5.99831	2.71765	5.40965	7.5656	4.35269
28	7.32632	2.66288	4.66244	7.80661	8.85715	6.26711
29	8.16471	8.04089	8.21853	8.22646	8.90162	6.3065
29	6.78376	4.6287	6.16637	6.94259	4.98011	6.25025
29	7.3171	3.76881	6.59019	8.57094	7.48215	6.89351
30	6.39081	4.10766	4.8276	7.14448	7.02869	6.41494
30	4.74122	4.42512	3.60877	5.50289	5.69219	6.85034
31	6.83185	7.4227	7.33868	7.93448	7.01026	6.16487
31	5.16067	4.54496	3.87383	6.09829	7.13556	4.86324
31	5.99423	4.52777	6.27261	6.29836	2.40243	6.05797
31	3.46877	5.91044	5.32453	5.30308	5.3764	4.33502
36	5.07545	5.4488	6.62245	5.17948	5.5072	5.75394
36	6.55028	4.48784	6.30636	6.83642	3.70471	5.92661
37	6.17303	7.29877	7.25431	7.13599	8.1287	5.27028
37	4.8821	4.5297	7.66961	2.46383	6.85116	4.65231
37	7.66461	3.84935	6.91868	8.6501	4.51705	7.1184
38	8.62172	3.77076	6.1374	8.38635	7.80515	6.37755
38	4.78362	6.18008	6.60058	6.38948	6.72712	4.78436
38	5.22502	5.648	6.50488	5.12367	5.93939	4.29366
38	3.05071	5.78114	3.91416	2.02876	2.83695	4.12307
39	4.39463	3.5637	4.94117	4.38859	4.86454	4.39564
39	6.89489	3.75664	5.80018	6.00375	2.99433	6.37422
40	8.66363	7.53588	8.41325	8.53902	8.06576	6.64002
40	5.3952	6.72758	5.53451	5.63238	5.81385	5.34386
40	3.2906	6.62426	6.50596	5.49978	5.37894	6.51977
40	5.73862	3.2576	6.84963	5.63989	5.26073	5.82632
41	6.45868	7.53939	6.8864	7.06035	7.2053	5.59319
42	6.98258	6.02266	7.33093	7.07453	7.43413	5.03001
43	4.84672	6.27511	5.50152	5.45594	5.55674	4.72183
43	6.4299	4.57286	6.84209	6.65499	5.46043	5.65288
45	4.71939	7.46926	6.62759	6.71767	7.53444	6.37586
45	4.33797	5.38365	6.91677	8.10138	6.87056	6.294
46	6.11401	5.53603	5.91867	6.4186	5.43104	5.80272
49	6.66575	6.61278	6.52142	6.29445	5.8894	5.61402
49	3.12514	4.2709	6.69384	6.68614	4.0608	6.3901
49	6.88966	4.92185	7.15199	5.64594	5.40362	6.04153
50	7.40103	6.69527	7.9167	7.60163	7.56562	6.38928
50	8.73463	6.50811	8.20294	6.28113	3.75722	7.51002
51	3.86608	5.28582	7.2229	6.88848	3.94096	3.79216
51	7.25855	5.45353	4.86152	3.75823	3.81025	5.08385
52	2.60557	3.22087	5.78207	6.58511	8.92489	5.28792
52	3.45259	3.1329	6.76697	7.88183	8.85845	6.42757
53	7.13365	4.41685	8.45718	9.53496	6.56117	6.04816
53	4.52397	6.00734	5.16975	6.15617	5.15906	5.49009
56	6.53301	4.63212	6.24296	7.26914	6.65797	5.77463
56	8.90592	3.6548	6.21898	8.11614	6.03443	7.13981
56	9.1008	6.41915	8.58155	9.69034	5.28862	7.82604
58	5.24424	6.55887	6.88316	6.59169	5.53585	5.3756
58	2.60298	6.31797	8.60969	9.29442	5.57088	4.54751
59	6.55321	3.50531	7.41545	7.85964	4.99648	5.88823
59	4.84406	4.57064	7.46366	8.80069	2.31417	4.92381
60	7.49168	3.74184	6.7363	8.10835	7.79486	6.90262
62	2.73592	5.58481	6.0503	5.18501	3.74624	4.11227
62	7.66789	2.84285	6.95963	6.94011	7.77008	4.5739
62	8.10182	6.23593	6.56862	6.98513	6.47424	6.74545
63	5.69871	5.28947	7.60545	7.17968	7.08609	5.72802
64	7.10783	4.7416	6.24742	7.65846	4.54888	5.94523
65	6.71159	4.4533	6.55187	6.76093	4.48691	5.5126
66	9.10077	2.69426	6.93438	7.90498	3.84355	6.60263
67	8.18091	4.57512	7.34241	8.67914	3.72724	6.62283
68	6.53145	4.81433	7.22633	6.61601	3.62521	5.45671
69	8.44678	3.90156	6.20994	5.01933	2.39738	4.34546
69	6.92042	4.88406	6.15675	5.44781	5.34726	4.50569
69	7.89891	2.69184	7.84439	6.87721	3.74417	5.86549
70	5.80114	2.82701	6.69093	8.89585	2.76099	5.852
72	8.11326	5.32332	7.89631	8.07911	6.44499	7.12889
72	8.05998	3.81064	7.72918	5.76545	4.2026	6.43748
73	7.03274	3.95426	5.46826	2.91233	8.20857	4.23504
74	8.43747	4.18127	7.70261	8.2891	3.94412	7.43972
74	5.86897	3.3363	7.05054	5.98978	2.81793	6.53585
76	7.03522	4.4605	7.16241	6.08385	2.98993	5.35187
76	8.38737	4.00683	6.77072	7.44119	7.32547	6.0569
78	7.74841	3.5101	6.19451	7.24141	9.07943	5.22012
83	5.80113	4.10734	5.86764	6.26968	5.53941	5.3806
25	7.40321	7.20264	8.85556	6.64797	7.32387	6.84436
34	7.63942	4.3149	7.38672	7.25932	6.9655	6.00414
35	5.41118	5.21301	5.86306	8.24182	6.04153	6.26215
48	6.48371	2.9901	6.27039	8.96673	1.69789	6.77156
59	7.63296	5.68187	6.86725	6.2476	5.86526	5.90257
69	9.44492	5.1018	7.58615	5.94128	4.9205	7.75678
34	6.40624	3.7881	3.07801	6.52379	6.05145	7.1192
35	5.86332	7.2844	5.31065	6.51288	5.87343	5.33612
36	6.59243	4.4535	5.85514	6.60473	6.04937	7.81992
49	8.07088	3.44192	6.83641	8.41347	7.41856	6.79916
56	5.77269	5.80808	6.39932	7.10611	7.13686	5.30109
58	5.76603	7.41215	8.221	6.41724	6.38691	4.45539
64	7.9605	3.83754	7.75042	7.48243	5.12619	7.16792
64	8.43721	4.59089	8.22453	8.05784	3.65011	6.15615
72	6.72717	5.59885	6.78321	6.66931	3.94231	4.92652
21	4.65439	3.49393	5.78642	6.34415	4.81121	5.72123
24	6.47071	3.14076	6.56111	7.05648	2.47306	7.1088
29	8.82949	7.24474	7.50496	8.57789	8.13112	6.43518
33	7.23778	5.26131	6.08213	6.34151	6.69752	5.43247
37	5.50233	5.5093	7.873	8.77766	3.9768	6.29286
41	7.41184	5.14902	7.63529	7.94334	4.12637	6.2633
45	6.64702	5.17495	6.40557	7.97877	5.13213	6.17562
63	6.20965	4.87542	7.17508	6.15174	4.81227	5.94117
55	8.24014	4.29416	7.94771	9.6807	9.44408	6.89328
57	6.1439	5.81552	6.8015	7.63293	4.66519	5.79845
75	8.22899	6.55956	9.18579	8.1988	5.74881	6.41293
40	6.80306	5.71616	6.37272	8.75225	9.13164	7.01196
42	6.51257	6.41802	6.81367	6.71579	5.2072	5.71062
49	8.06436	3.91651	6.28757	8.73231	3.29304	6.84555
54	6.9214	4.73852	6.02801	6.59645	5.44099	5.32227
64	5.16626	3.4189	4.76589	7.27276	5.55351	6.18482
64	8.53601	4.71009	7.79393	9.32373	6.18921	6.58479
65	5.87653	5.11373	6.81789	6.06057	7.12624	5.27689
71	6.98122	3.6703	6.72456	6.31338	6.45526	6.6874
25	9.21499	7.8423	9.11424	9.65372	9.73658	7.434
26	5.18407	6.10317	5.85398	5.41589	5.41652	5.1535
27	3.14507	4.32227	5.43977	7.36446	7.40757	5.95356
29	7.5667	4.87904	7.30752	8.55163	8.16248	7.76896
38	6.14371	5.21707	8.22752	8.90805	9.60685	6.78465
39	6.357	2.83843	4.94712	7.00326	5.96362	5.99878
40	9.09274	3.56053	8.11564	9.64456	9.39044	7.19831
47	6.70584	6.41209	7.27657	6.17206	5.02091	5.84918
51	7.36662	4.27642	5.34424	6.88535	5.11046	6.80358
52	6.54984	2.53522	7.73994	8.20515	3.99634	5.10452
52	7.06519	3.66863	5.83142	7.5233	5.24653	8.02368
58	5.67002	3.95053	8.37802	6.4586	7.62932	6.91455
60	4.78097	4.46278	6.29846	7.53134	6.6873	5.64708
60	6.81318	3.91712	6.04177	6.59981	9.06369	7.02678
70	7.004	4.9624	6.24154	4.96827	4.99787	5.21728
73	7.93081	3.33622	6.90899	5.64734	3.49607	4.33742
80	8.11466	3.76033	7.11281	8.27309	3.53555	6.49104
39	8.54739	3.16013	6.32953	7.65913	8.13437	7.19431
54	6.43565	3.42348	5.31172	7.70955	7.71132	4.67176
47	6.22517	3.96073	5.27847	5.70589	6.06036	4.78765
47	6.9819	3.01089	6.30723	7.84638	2.66955	5.91109
51	6.2539	3.2107	5.06876	3.1032	5.18451	5.29874
53	8.44905	4.06723	7.73098	5.85395	5.29332	6.87411
60	8.35528	3.09035	6.70323	6.53277	6.55653	6.03113
25	9.43882	2.01311	7.2688	9.60821	2.23768	7.59472
28	4.91621	4.0916	5.87509	7.63705	2.70923	5.76698
46	7.29762	3.99187	6.67115	7.41187	2.70471	7.52812
55	5.92641	2.82545	6.27247	5.62457	5.63962	5.30206
60	6.23653	4.92692	7.8542	6.6413	8.71635	6.28537
62	6.81891	5.47585	8.4987	9.45309	9.35828	5.83412
64	8.01495	2.92678	6.28294	9.36423	3.68647	7.13623
65	9.17465	1.88449	6.69826	8.85752	1.80902	7.05289
70	8.45845	4.92463	7.2681	8.89561	7.96121	6.98038
71	7.24181	4.27848	7.04392	8.28269	5.40449	6.67342
72	8.33976	3.4337	6.3651	5.68296	2.22145	6.54289
72	7.45301	4.16423	6.34182	5.92594	3.6079	5.3988
29	7.02128	2.52341	4.46438	8.22111	7.43013	7.04453
19	6.46296	6.98149	7.14175	4.45995	5.11186	6.90286
29	9.06659	7.03269	6.5649	8.87416	9.10479	7.33807
33	7.27179	5.27617	5.82097	7.39506	6.46251	6.72199
38	6.20588	5.00631	5.85791	6.72588	6.9153	5.43493
56	6.45042	5.076	6.19149	6.50133	6.93509	5.37709
62	4.57636	4.15294	4.37739	8.50168	5.41734	7.31333
47	7.85312	2.84072	6.7565	8.66342	7.00831	6.69483
39	3.61233	3.35646	4.73339	6.15545	6.54947	4.77143
67	6.43572	5.46647	7.07332	6.94092	7.01712	5.96931
23	7.15472	7.21132	6.93197	6.76639	5.53148	5.38596
32	8.16534	8.03608	8.16289	8.5909	8.98254	6.15714
27	6.81423	2.63212	5.458	9.46945	6.94003	7.43491
28	5.17372	3.54689	5.0538	5.5393	3.93916	5.50318
38	6.58323	5.85189	7.11676	8.38688	8.17573	6.9262
60	4.35832	5.15144	4.54858	5.58995	5.09369	5.9973
61	7.69323	5.03119	6.4207	7.72345	5.56342	6.85969
23	7.32616	7.02101	7.68587	7.44411	6.16098	6.74414
26	5.42576	4.95129	5.91788	6.3333	4.84084	5.91476
29	7.41694	7.40158	6.7173	8.61943	6.79168	6.23205
72	8.3886	5.52058	7.24463	8.73144	7.97388	6.28778
24	5.16548	4.1185	6.64171	6.34235	6.64836	5.86685
59	7.68328	5.35493	7.33812	7.08308	5.47109	5.97308
63	7.46573	3.90945	5.9452	8.04509	6.91267	7.03381
76	8.02219	3.31441	8.39128	7.75556	7.51834	6.96764
25	5.3281	6.28259	5.46221	6.06356	5.24951	5.13741
37	6.37517	6.48606	7.63247	7.92718	7.90655	6.53197
37	6.9317	6.75209	8.11031	8.63354	7.90862	6.42136
55	7.28598	5.99502	8.18795	8.44413	8.31681	6.68195
59	6.97283	4.02752	4.05473	7.31971	6.27988	6.97529
27	6.08032	5.80882	7.64071	7.63115	6.61832	5.06907
30	6.93241	6.3921	7.64535	6.83983	6.18955	6.44007
72	8.98272	3.78458	7.60363	9.25262	4.1211	7.10713
76	6.93162	4.98561	7.90207	7.71118	4.20356	5.61654
75	8.11628	3.92569	5.75453	5.47806	3.31728	5.43632
28	7.45853	3.67466	4.80216	6.07162	7.01071	6.44375
37	6.61862	5.4062	6.86196	7.2988	6.31683	5.895
23	8.75787	6.51261	7.82666	8.24564	9.36684	6.48236
33	7.57662	5.20515	6.59293	7.8448	8.21104	6.88378
47	4.33013	3.00683	1.94036	8.73743	8.04274	5.85768
63	5.84702	3.45652	5.25356	7.91212	7.85853	4.77425
27	6.08613	7.76883	5.61813	7.44847	7.16492	6.28279
30	7.32598	4.41903	6.8243	7.96499	7.75786	6.76237
26	5.81835	7.13989	5.5313	6.25706	5.53245	5.03932
29	7.26267	6.76149	7.51954	7.22408	7.18721	5.57304
43	5.85192	5.19055	6.63692	7.80118	4.88544	5.86849
75	8.10717	3.32404	6.53775	8.93739	1.9623	6.59078
53	5.90608	5.59754	7.48813	5.19297	4.45077	4.29455
70	6.87301	3.84421	5.75426	6.67422	4.52216	4.99802
37	4.64124	3.61194	5.52665	6.62471	6.6206	5.81412
20	5.21084	6.57426	5.36499	5.39811	5.4644	5.21008
24	8.59837	3.492	5.56981	8.18968	7.01092	7.37066
25	8.68022	4.97076	7.19608	8.59754	6.24282	6.79309
29	6.43191	3.26846	7.60889	7.75261	4.95569	7.54156
30	8.35958	4.27126	4.30395	7.15379	7.87278	6.88242
36	6.7383	7.72761	7.67898	8.28567	8.34059	7.26805
42	7.24602	7.1382	7.09273	7.49868	7.56612	6.21132
42	7.55753	7.01744	7.71112	7.42815	7.39376	6.22566
42	7.93796	3.38457	7.02898	9.51818	8.19741	7.35963
43	5.39616	6.24773	5.86403	5.28363	5.92957	5.19643
45	8.7499	1.55515	4.95665	2.07672	1.27815	7.24239
35	8.22352	6.62336	8.35665	9.07657	6.93157	6.7673
62	5.20566	4.62566	7.77633	9.15963	8.58561	4.95749
23	5.7325	6.74331	6.07066	7.92224	8.0987	5.45243
19	6.32566	6.90925	4.45069	5.62683	5.4464	5.71486
20	6.8874	6.31469	7.96558	6.5765	7.13024	4.92662
32	9.3328	8.12472	9.58963	9.40013	9.35697	6.84737
25	7.54497	6.13008	6.64598	6.40733	3.15252	6.52399
36	4.03248	5.55798	3.9535	7.11061	6.82308	4.89706
40	9.26133	3.96591	8.85736	9.65174	7.46079	8.63604
42	6.9	6.77802	6.74059	6.43707	7.35063	5.72868
25	5.02779	3.65369	6.2063	6.45334	6.16351	4.70363
27	7.43933	7.75143	7.80059	7.56284	7.60833	5.6509
31	5.21066	6.69832	5.44443	5.38709	5.46006	4.93984
36	5.61884	7.2214	5.63563	5.64448	5.61199	5.04044
40	4.91595	7.2183	5.68951	5.48914	5.25233	4.9869
73	7.74329	4.24181	8.10856	7.88462	3.50349	6.90193
40	6.49642	3.02587	6.29982	7.35243	3.60828	7.74629
74	7.48983	3.7536	7.64363	8.88799	2.62061	6.25443
26	5.88679	3.45951	2.14859	8.1572	7.42538	6.6106
47	6.28467	3.11446	5.70706	8.63656	8.14451	6.05035
24	6.32966	3.61663	4.39255	7.2387	6.99913	6.69773
24	5.68177	6.56474	5.09895	5.52873	5.88139	5.50525
36	7.7305	7.3695	7.88076	7.90533	7.64439	5.70117
20	5.66784	7.3141	5.91962	5.44893	5.96709	5.08781
25	8.69525	7.61459	8.34543	7.81716	8.02559	7.03304
35	7.55792	7.34482	7.47364	7.46935	6.56248	6.28741
20	5.89792	7.2518	5.43832	6.06539	5.92413	6.18973
75	8.55717	4.2647	8.5715	9.56401	8.97135	7.64002
20	5.00982	6.54024	6.81911	6.20225	6.56879	5.15028
19	7.22155	2.31175	4.95788	8.80185	7.04115	6.24507
30	5.42036	6.92978	6.10014	5.31397	6.66824	4.89054
71	8.24327	4.76516	8.49056	8.40412	4.3891	6.67446
31	6.78126	7.37795	7.30718	7.05775	7.28209	5.49668
31	6.78604	7.15848	7.37091	7.45345	7.21779	5.81676
45	6.6199	7.20094	6.67718	6.47586	6.48656	4.74061
77	7.15971	4.91375	7.14736	7.74776	5.97367	6.2172
19	6.84414	6.88322	7.29358	5.58662	6.09979	5.09269
20	7.01646	6.71779	6.4329	7.73745	8.42651	4.99726
21	6.3317	6.32524	6.36059	5.43924	5.43076	5.18762
36	7.55162	7.48625	8.00215	8.65418	8.44229	6.41594
27	4.33364	6.54163	3.82128	7.60684	7.01358	6.56839
41	5.70206	5.26131	6.21095	5.72766	4.68869	6.6624
34	7.90009	4.19903	6.63053	8.23	6.14574	6.05804
30	8.22929	4.3978	6.47477	9.16512	4.47037	7.09301
23	5.68241	3.90461	2.15368	7.39022	1.73375	8.58755
28	5.74053	6.42352	6.04069	6.39477	5.60045	5.85377
28	8.7723	7.62339	9.26168	6.44555	6.64451	5.16064
64	5.12515	5.91684	4.89608	5.79974	6.84183	5.093
31	5.58421	6.58364	6.38635	7.11851	7.1014	6.46032
39	9.34563	8.2518	9.45411	9.10189	9.15127	6.54973
20	7.28968	7.27273	7.45883	7.19347	6.85466	6.46699
30	9.36687	7.91212	9.54842	9.66817	9.74422	7.20286
18	6.82532	6.10503	6.55497	6.60027	6.77431	5.25119
36	6.97653	7.16972	7.32447	7.61694	8.04815	6.02283
45	7.38384	7.40214	7.84445	7.94712	7.99964	6.16951
53	9.14855	2.52195	7.32267	7.17105	8.06808	4.90148
57	6.46192	6.96782	6.31522	6.79374	6.63764	5.25739
35	7.67905	7.07984	8.27588	6.95732	7.61733	5.94019
19	5.68128	7.79091	6.11846	6.30359	5.33483	5.34503
19	6.43939	6.90329	6.84393	6.73684	6.35918	6.11314
42	8.14645	7.43162	8.41561	8.02025	8.06182	6.35239
19	6.16654	5.59424	5.41829	5.39251	5.38015	4.97785
19	6.51074	7.11548	7.11456	6.63963	6.75354	6.17956
20	5.12557	6.71228	5.72658	3.32675	5.05752	5.11415
45	6.75375	5.54128	7.38411	5.54094	7.83879	6.78521
24	7.61013	7.14113	6.74999	6.22482	6.0137	6.48462
35	5.1118	5.5779	4.21213	5.3016	5.26167	4.66583
27	4.90842	6.47194	5.45129	5.2967	5.02073	5.16437
30	5.33052	5.34068	5.42735	6.59034	6.61111	6.69645
35	4.89167	6.90727	4.38241	5.15585	5.41615	5.16795
41	8.32971	6.60937	6.8782	6.25305	6.34922	5.32569
55	3.18914	4.33744	3.60261	7.04732	6.53431	5.51034
58	5.95294	3.49273	8.46952	8.61123	9.44564	6.73135
61	5.78354	3.29401	7.03606	8.0568	3.41796	5.82474
63	5.02366	5.5732	6.09355	5.4094	5.02727	4.18199
67	4.16871	3.65688	4.36444	8.23226	3.13777	5.56749
70	6.7615	4.63796	8.41367	8.25913	7.95576	4.82218
53	6.4297	4.78402	7.37844	8.94541	2.91761	6.67401
68	8.96579	3.14399	7.3662	8.71106	5.94324	6.82399
25	5.20722	6.50145	5.41085	5.92916	5.58373	4.92705
28	5.3689	7.29346	8.04469	6.94613	8.20087	3.95076
67	7.95295	4.59241	7.06809	9.05888	1.72259	6.87186
20	8.3514	6.52871	7.70389	6.94982	8.49605	5.20973
35	4.39764	4.16632	2.77957	6.53575	2.19542	6.02456
35	7.63697	7.27053	7.73141	7.40667	7.24508	5.99785
68	7.99548	4.94652	8.7844	8.12842	4.8055	6.80775
33	6.84867	7.43527	7.22474	6.70597	7.0954	5.88541
20	5.42569	6.28979	5.93248	5.55755	5.46341	5.09467
22	6.04284	7.84573	5.29539	6.09313	6.6607	5.57673
38	7.65249	5.48891	6.80783	7.99532	6.43095	6.81645
42	5.12962	5.05497	7.95709	5.50023	5.27337	4.24047
58	7.3479	5.09878	6.737	8.67676	9.39574	6.79911
27	9.36671	8.01847	9.6165	9.65872	9.7405	6.97123
28	8.85808	7.32891	8.99579	8.82404	8.40993	6.64574
38	8.54434	4.1919	6.64296	4.32213	4.15928	7.15967
24	6.71759	5.73167	6.29163	6.101	5.72254	5.77596
28	5.46373	4.87808	5.14958	5.61887	5.52861	5.7214
53	6.24424	6.90984	6.50038	5.84093	6.54575	5.74663
61	5.67113	2.97952	5.98157	6.25409	5.60039	6.3762
61	8.33851	4.4164	6.63578	8.86883	9.17516	6.87435
45	5.08874	4.97297	6.31611	6.53852	7.33377	6.03431
25	8.72165	7.82204	9.34736	9.2515	9.6904	6.78067
33	7.18133	7.37507	7.493	7.96364	7.68992	6.39156
99	5.21105	6.43246	5.27421	5.4107	5.46936	5.51893
43	8.83962	4.62813	7.70277	5.68136	4.28583	7.68598
25	9.15723	7.77119	9.47375	9.60013	9.00969	6.86893
19	5.21082	6.59198	5.37634	5.39653	5.46378	5.17148
25	3.16528	4.79661	4.41352	6.07069	7.99839	5.20547
24	5.21655	3.19804	2.70211	7.59599	8.32493	5.89088
46	1.83194	3.00638	5.01967	6.55776	6.01577	5.26632
59	7.37858	4.00473	7.2389	8.51795	7.64891	6.37336
59	4.56336	5.01646	6.3455	5.50316	5.34443	5.40652
60	7.74552	4.26013	6.0227	8.12486	3.83912	6.42386
58	5.09449	4.29311	5.95913	6.17652	4.31967	6.92548
51	1	5.96673	4.31394	4.23643	3.04758	1.88242
43	6.4492	5.18142	5.99362	6.59222	6.97203	5.19132
77	6.57827	4.42617	7.28543	7.02185	6.23682	6.33492
61	6.65914	5.46609	6.39177	7.76739	4.91144	5.95131
49	6.06334	4.56718	6.82933	6.12412	6.16833	4.61388
63	6.42667	2.94122	6.9153	8.18065	3.44554	6.33187
25	6.48189	6.31423	5.7749	6.58266	7.25899	5.27803
25	5.38427	5.58574	5.42353	5.306	7.32712	3.87206
26	5.92758	5.72967	5.07518	6.32251	6.29907	5.6419
33	4.19415	6.83367	4.88686	5.40003	5.52804	5.29198
36	6.86687	4.44876	5.99284	5.93988	6.53708	5.75027
38	6.36368	6.28374	6.49554	5.66948	5.39131	6.76657
42	7.94539	5.90729	8.35174	8.37181	8.18971	6.04031
43	7.14113	4.03117	5.82305	5.29656	2.40102	4.88371
45	5.88796	3.51538	4.70408	6.4187	5.47781	6.32647
46	5.23339	4.55524	5.50119	5.96139	7.21706	4.66123
46	4.74189	6.9559	6.92331	5.16266	6.14915	4.55324
47	4.81395	5.06603	6.42671	6.67357	6.27605	5.9428
48	8.05582	4.11745	7.97785	7.04425	4.74661	6.63557
49	2.89737	3.36552	6.06339	8.20529	8.44796	5.70613
50	7.18591	5.39719	7.44518	8.3998	5.66155	6.91079
51	5.22298	6.62277	5.41379	5.40319	5.46614	5.16495
55	5.16294	6.29126	6.58465	6.52728	5.86428	5.06629
56	5.72647	4.38154	6.06622	8.0009	7.88439	6.93492
57	6.30354	6.07589	6.08411	7.78007	7.89454	4.31961
57	4.6829	2.92317	3.84567	1.59428	1.21682	5.01164
59	6.45846	3.30832	6.32356	7.59327	7.67169	7.16509
60	6.63094	4.98063	5.51964	6.04582	5.07754	4.28374
60	6.12457	5.77934	7.52653	7.97312	4.87025	6.48633
61	5.56734	4.21168	7.34352	8.86377	4.09361	6.18104
63	6.10779	5.26404	3.86556	5.69124	4.67511	4.6166
64	6.10842	5.87447	7.84127	9.30028	8.29499	5.85184
64	7.7925	5.24526	7.04797	6.43979	6.27051	6.33647
64	6.83636	3.21399	3.88596	5.63595	5.52041	6.62137
64	6.94273	4.81229	8.18928	8.50553	3.32635	5.93987
65	5.78725	7.23368	7.9538	8.01528	8.75052	6.85063
66	5.59577	3.83455	5.23552	7.81055	4.87181	5.00648
68	5.21066	6.69832	5.44443	5.38709	5.46006	4.93984
68	7.21291	4.8233	6.00053	8.05986	5.62501	5.82848
70	7.45645	5.39468	7.30184	7.97064	7.44652	6.77233
75	7.7554	4.42296	5.15824	1.55618	4.88619	4.73263
75	5.94934	4.58705	7.71919	9.02945	9.23757	5.46691
76	5.3549	3.52355	7.32707	8.08856	5.43923	4.89217
78	6.10358	3.16029	5.58638	6.37447	2.87693	6.01563
39	4.69182	3.77751	6.50792	8.12871	3.56343	4.66367
60	4.40994	6.04943	6.04802	6.11417	5.09874	4.86625
64	4.3247	5.75787	6.38167	6.70033	3.95237	5.25199
35	6.76941	5.36619	6.88743	7.35837	6.70731	5.85229
38	4.86166	4.9364	5.60024	7.72643	6.331	6.02649
50	6.36328	5.71335	7.79937	8.66008	5.64691	6.29953
52	5.30525	6.58351	5.43659	5.40972	5.45209	5.18132
53	4.44912	5.64067	5.34242	6.56773	5.29472	5.42364
58	7.56556	3.19947	3.99038	1.75542	1.11474	5.4048
62	6.17256	3.71956	5.62598	5.27066	6.76113	5.71217
71	8.35349	3.42409	4.26554	8.50869	8.39379	5.62407
19	7.07311	5.20921	5.43887	7.24861	5.67316	6.26695
42	5.50422	5.36979	5.64797	5.5237	5.44874	5.40813
44	7.65834	5.49726	7.52349	7.78951	6.37395	6.44245
47	7.06986	4.58539	7.38687	7.77018	6.2669	5.88884
57	6.1177	4.74348	6.89944	6.18494	3.5721	5.97081
63	6.12744	5.68392	6.80584	7.88529	9.32231	5.84793
64	7.73339	6.95407	8.00212	7.877	7.93429	5.53752
69	5.8896	5.47583	6.43202	6.03359	5.18804	6.25258
33	6.76558	4.72272	6.41234	7.13645	4.94685	5.96644
39	7.18772	4.79797	6.61717	8.16374	8.55167	6.5175
53	6.69633	4.68058	6.53747	8.7763	3.26732	6.10568
64	7.08231	5.99015	8.09433	7.84405	4.22586	6.08983
77	7.82954	5.37885	8.0014	7.9498	3.24689	6.48328
78	6.57473	4.91783	7.64479	7.76019	8.37095	6.28707
30	7.06263	3.28172	6.19848	5.50803	3.10276	5.87358
53	5.70948	3.40029	6.30154	8.58077	5.24621	5.1864
55	5.65951	3.84495	6.05265	7.24754	5.66558	5.04657
57	6.85964	2.8174	5.9641	7.24591	3.94005	5.67318
59	6.35211	2.17907	7.1219	8.58286	1.78197	7.44654
62	5.44153	4.95195	7.30756	8.16207	3.61139	6.12865
63	7.92981	3.75799	6.99299	9.52262	8.74262	6.93352
67	6.18322	4.06584	7.31885	6.86562	3.00097	5.87405
67	6.61402	5.17917	8.72967	9.65685	5.86069	6.90572
67	7.28184	3.47876	8.39465	9.73283	9.26224	7.57567
68	6.50118	5.51162	6.67188	6.49301	5.95198	6.00188
70	7.13667	5.40288	7.48139	7.92025	6.32096	6.01195
71	6.89494	2.95904	6.03686	7.42616	6.84614	5.16133
72	7.6759	3.68266	6.96923	7.11373	5.45702	5.99933
73	8.15578	3.98293	7.08977	7.25066	3.96235	5.48659
78	5.5498	5.75409	7.76707	7.30164	6.56949	6.08203
84	6.85877	5.45538	6.82763	6.59242	6.63488	4.55717
67	5.74679	4.41032	7.34596	6.50938	4.94497	6.44305
56	7.65354	2.70863	5.61375	6.59006	5.86648	5.26691
28	7.85602	4.72816	6.79744	6.41626	5.6016	7.28455
46	5.70535	4.11509	5.76957	6.22032	6.95469	6.22082
54	7.21182	4.15633	6.40862	6.82913	6.64413	6.38043
57	6.60399	4.59627	6.93969	5.90342	5.14184	6.40327
57	6.81267	4.61855	5.98816	6.61752	3.88768	6.09522
61	7.4389	3.6924	6.76265	8.04294	5.48421	6.57451
66	6.42746	2.96662	5.3997	7.1638	8.18234	5.07417
69	6.89873	3.86456	7.64583	7.9442	7.6562	7.51598
74	8.86635	6.37597	7.94225	5.04169	5.50429	6.44742
76	6.97871	3.83059	6.91415	7.85146	7.42493	5.8587
82	5.96163	5.83479	6.57136	5.43729	5.37828	4.60358
28	7.83449	7.64613	9.04017	9.41697	8.83256	7.63934
34	6.32427	7.05723	7.18011	6.3429	7.16822	5.42034
47	4.06075	6.22537	4.82732	4.3716	5.50563	4.10948
67	8.14116	3.36071	7.16093	9.47052	3.80142	8.3242
68	7.36281	4.31544	6.54318	6.70178	6.96906	5.92678
68	7.333	2.01711	5.71748	5.67753	5.17674	5.81374
74	6.30521	4.41538	8.00526	7.45491	6.71609	6.60355
23	9.12246	4.41293	8.68255	7.7425	2.41515	6.13421
66	9.11033	5.47193	9.34997	9.64557	5.7037	7.90159
24	7.24855	6.77503	7.27733	5.61645	6.71674	4.953
24	6.11005	4.30066	5.359	8.32116	3.80865	7.9686
28	5.4301	7.34493	6.42877	5.64171	5.63748	5.70206
31	6.59512	7.59419	8.62881	8.16039	8.73185	6.45077
32	7.7844	4.67842	7.53406	8.58874	7.2603	6.26594
48	6.17249	4.98347	7.11488	6.15117	6.2525	6.02508
67	3.80666	2.2209	2.74672	7.24638	8.63562	6.19613
57	8.13091	1.98613	3.68605	7.01362	2.16094	6.35655
49	6.08871	5.09002	5.89779	6.71338	5.45949	6.70273
70	8.65097	2.97281	7.08871	8.04741	8.37739	6.96603
24	6.67635	5.35866	4.96873	6.34562	4.80201	6.63267
39	6.15841	3.42101	4.96555	6.42198	2.32789	5.54186
66	8.39949	2.83821	6.38092	8.92736	4.37599	7.09524
77	8.30847	3.75026	7.16607	6.96722	7.30887	6.00765
68	7.89522	3.64042	6.19727	7.80533	2.28328	6.73351
63	8.26552	4.14899	6.82252	8.91055	8.60593	6.37747
72	8.43098	3.18891	7.01868	8.43508	2.87402	7.63036
71	7.61405	4.85933	7.01135	7.58876	4.93764	6.08788
68	7.92908	4.19813	6.11429	7.65249	3.96533	6.99732
[truncated: 20,254 more rows]

## Sheet: Fig3a_S2
Age	Positive_traits	Negative_traits	Ingroup_preference	Interpersonal_morality	Material_morality	General_morality
61	6.15546	4.51609	6.72403	5.44644	7.17355	8.65482
27	6.3336	4.27459	4.83649	7.81389	4.49099	5.40361
37	6.81204	3.35679	6.18918	7.3452	3.75175	7.47958
19	4.61504	4.79756	7.46597	9.28118	2.3148	7.51489
44	6.9305	4.01313	5.10782	5.59301	9.15666	6.63386
38	7.52577	3.28138	4.18307	5.95658	2.61949	6.13194
20	6.82284	3.94184	3.67735	8.45351	2.27814	6.53349
64	6.42363	4.41327	5.70102	4.71835	3.55212	6.98268
23	7.61111	4.68203	7.30449	8.50855	2.22585	7.8858
73	8.81531	3.74426	7.50291	7.35147	6.41294	7.53819
28	7.95738	4.52206	5.69052	9.20171	4.81955	6.89133
61	7.64526	4.26176	7.33646	7.50011	5.60321	7.07582
23	6.12868	4.78822	5.88041	4.86324	6.98045	6.48131
31	7.3962	3.73741	6.35331	8.69253	7.53718	6.55558
64	6.4726	3.27422	5.37984	6.95572	9.4532	7.77648
32	7.80985	3.64061	5.58368	6.42503	6.02964	7.70576
51	7.73715	3.41739	6.61588	9.22205	4.0661	7.12301
34	7.87249	3.18494	7.67814	9.64119	2.3548	8.73651
39	4.94553	4.30189	5.46239	5.03263	6.60649	6.71426
48	8.39647	4.67611	8.74542	9.73415	6.51762	7.38856
59	8.26494	3.41984	8.28517	9.6207	3.71802	7.31035
67	6.76106	4.58718	8.52075	7.38508	6.20789	8.63203
37	6.73137	3.76073	4.22299	5.58716	2.48921	5.35203
35	6.683	5.53517	7.34956	8.54473	2.99244	6.79618
30	6.99853	4.41098	7.21866	7.99563	4.70017	7.06282
48	8.07727	4.31577	6.82899	6.66518	8.48973	8.28059
52	8.74394	4.31358	7.18612	8.45987	3.64472	8.02555
60	9.29216	3.73868	7.71453	9.69432	2.30582	9.13819
63	7.26894	2.11067	4.74289	8.0229	2.05272	6.53202
50	7.00919	4.06134	7.64316	8.3877	6.22462	4.64703
39	6.82578	4.21567	6.17449	6.94722	4.37703	6.84646
51	7.31154	5.08472	4.75578	7.54708	2.9767	6.1741
21	5.24422	4.84183	4.08088	8.55215	3.55543	7.06503
26	3.755	3.52704	4.09333	4.46515	5.34802	3.58984
47	7.73289	3.74494	7.53608	8.99258	4.11466	8.29921
25	4.26319	4.36954	6.99961	5.61325	5.42351	7.16272
33	6.73745	5.92253	4.37188	8.91026	5.17456	5.67606
47	7.51585	4.16718	6.79547	6.7619	5.51748	7.38285
49	8.19867	3.00975	6.29142	7.44188	8.16855	7.98356
50	7.11071	2.43783	4.39134	8.11996	2.36	8.29654
59	7.74778	4.03409	6.31123	9.19136	9.1965	7.69092
64	8.36568	4.62585	6.7083	4.44022	7.63045	7.08817
64	8.73073	4.52739	8.60755	8.41189	2.72561	7.28596
66	6.39941	4.04927	6.00549	5.04836	7.0649	5.47326
68	8.41938	3.71885	5.54418	6.45739	1.65685	7.65898
68	8.68427	2.95924	6.94391	8.76354	1.86402	8.70456
73	8.73689	3.93802	7.87233	8.28738	3.16296	8.45259
39	7.87055	2.46307	5.38314	6.79767	5.37392	5.52558
72	8.19541	4.50907	6.38639	5.74052	6.40567	7.06217
54	6.38038	2.42439	8.09901	9.29709	2.17455	7.53097
71	8.88327	3.07765	7.38926	8.65751	2.33279	7.30604
71	8.30184	3.47923	4.1545	8.21572	2.68129	8.33473
46	7.83516	3.21884	4.87697	8.13438	2.25818	6.66966
31	7.53314	4.11247	7.44549	9.42681	6.49059	8.36641
49	6.79919	5.3534	5.17517	6.47864	7.28109	5.6739
46	6.05224	3.5423	4.50469	5.3473	5.28152	5.01725
19	7.9466	2.42605	5.03397	6.24052	5.30673	6.54629
29	7.54794	5.52908	5.82522	6.39607	3.91218	5.64051
34	7.13737	3.45554	6.36403	7.27167	1.68258	8.29168
55	6.79958	2.57637	5.25338	9.17259	6.41911	6.76844
64	5.78334	4.50337	4.58949	6.50496	5.53609	6.69425
65	8.74017	3.18974	6.36724	8.67821	1.49273	7.89769
67	6.43336	4.20719	6.57171	8.09824	5.58341	8.01678
68	6.15992	4.20499	4.23298	4.66248	1.96387	5.71942
25	6.54507	3.61081	5.28877	8.72835	4.05788	6.91901
34	8.99849	3.34853	7.06176	8.73319	2.10354	8.59349
49	9.1472	3.19359	6.6418	7.84071	1.65937	8.71002
52	7.11339	4.47376	6.78311	8.11456	2.15359	7.83814
52	6.94409	3.62199	5.22603	5.80627	4.96419	6.71698
53	6.23779	3.60113	4.93135	5.82359	5.52405	7.06649
56	9.01769	3.66272	7.41161	7.82484	5.79777	8.62005
57	6.65322	3.08352	6.47103	9.22509	8.96073	7.77997
59	8.96204	3.62069	7.21634	9.02368	9.55138	6.95645
61	8.20917	1.99912	4.17375	9.33761	9.08502	7.3322
66	8.70013	3.72282	7.76372	9.21927	2.24829	8.30712
71	6.68872	4.15237	5.09003	6.34554	5.65253	6.74673
72	7.72197	4.28858	7.42944	6.53273	4.17427	5.38148
77	8.11721	2.5903	4.59843	9.06803	1.92165	6.21283
79	8.4634	4.94616	5.53312	5.57509	5.50945	6.02624
81	8.8446	4.57808	6.92675	8.73495	9.34834	7.38127
27	7.12162	5.46774	6.7906	5.78908	1.75652	6.93265
41	7.52564	2.73746	6.7611	9.39339	4.70218	8.67512
27	6.90751	2.81542	4.36886	7.78438	1.80477	5.57053
31	6.19634	3.11584	5.47992	7.26178	7.98198	7.37801
68	8.64102	3.43684	5.15491	8.17342	4.94853	7.75256
53	4.63253	5.89741	7.08085	8.85981	4.47527	5.74
42	6.77991	5.92531	6.7733	6.37011	8.81632	6.67715
60	7.95264	4.22155	4.44741	7.7775	7.50992	7.25526
52	6.86879	4.04496	7.57865	8.83547	6.38334	7.62057
27	8.12983	3.78622	6.80307	8.4408	9.41484	8.03475
24	6.47384	3.23069	6.01036	9.25469	3.92295	7.3659
28	6.59389	4.44125	6.92182	8.01001	7.58758	7.06128
36	8.61058	4.17824	6.53192	7.77661	5.8019	8.04513
67	8.90409	4.04423	8.4981	8.48011	9.22845	8.58598
27	5.83099	4.5212	5.34612	7.40971	2.28289	6.21461
25	7.73467	3.46406	5.77148	6.74651	5.03122	6.79859
40	6.75	5.27274	7.29649	6.9037	8.30633	6.77942
51	7.75745	4.6326	5.74859	8.87587	6.05914	7.59304
47	6.59217	4.12652	5.42184	7.25537	9.25019	6.36084
53	8.43613	3.91771	7.97207	6.72185	2.88509	8.48763
28	7.2239	3.48336	7.45163	8.62512	2.08077	8.15263
73	7.77419	3.29966	5.97135	8.06295	6.44993	6.90164
53	8.7359	4.29514	6.44906	7.7844	4.39606	8.28675
54	7.52184	4.13346	4.48159	9.55198	9.48672	8.13825
51	7.92956	3.80908	6.97616	8.81165	3.70079	7.90776
32	3.57002	3.7985	2.94688	5.41421	5.68443	5.72632
44	6.2204	4.18609	7.4718	9.5265	5.82328	7.5861
46	8.04359	2.4767	6.49032	7.37443	6.72221	8.02876
57	9.51034	3.65836	8.68381	8.36702	5.82579	5.52624
61	8.43187	6.09601	7.94511	8.04274	4.85262	6.428
74	7.31449	5.40299	8.36698	9.85071	6.70051	8.64595
33	7.69493	2.86174	6.57398	8.80192	1.75232	6.64388
32	9.17698	3.1368	5.42373	8.79869	1.48454	5.36065
52	7.88646	3.75274	6.92778	8.59346	4.36224	7.06463
54	8.89977	4.03329	8.14932	8.94492	2.75754	7.60987
51	8.79589	2.62255	6.86821	7.15749	1.40556	7.43317
34	7.16806	3.92619	6.32561	8.03007	8.63694	6.80991
39	5.25355	2.88908	3.3182	7.38175	3.43648	7.16417
45	7.86049	2.8889	8.00703	8.94494	1.51731	6.47982
51	8.31539	2.49799	5.30978	8.89524	2.02515	6.61207
77	7.45029	4.25898	3.35871	6.98168	3.23755	6.27992
54	6.892	3.42524	7.40235	7.41997	1.73004	7.37406
34	9.05921	3.90209	7.61966	9.39542	2.39313	8.34577
20	5.62452	3.57916	3.70303	6.23259	5.71306	6.96998
61	7.65762	3.36531	5.14875	8.54393	6.4099	8.74275
32	6.61844	3.50583	5.88764	5.83654	5.3232	5.5742
80	7.58315	4.72424	8.17639	7.2855	2.22173	7.65531
58	8.35761	1.7307	5.40228	9.4025	4.04082	7.1736
39	6.67446	2.42314	6.35849	9.69961	2.12282	9.24429
44	8.49393	2.17296	6.34089	9.47968	5.63204	7.33895
62	5.86349	2.52132	3.46789	8.78152	9.24521	5.72471
68	7.44143	4.3627	7.07728	9.54803	4.43169	7.85673
55	8.29202	2.55511	5.17654	9.38256	2.07452	8.2975
48	8.14598	3.25316	5.4855	7.81081	2.89277	6.49297
26	6.45708	2.94626	3.5838	8.71963	2.2298	6.00792
46	7.29554	4.5515	6.39934	8.13689	6.9006	7.32802
54	5.98665	3.86679	7.40762	8.04127	1.89502	6.85608
44	6.80622	3.71207	5.62747	8.01843	4.56529	7.25824
36	5.69083	5.40755	7.42768	7.2267	5.24898	6.64243
75	9.18267	5.1286	9.29026	8.79337	5.80268	7.65052
54	8.16851	3.44977	6.59451	6.89805	3.56109	7.40694
80	7.57908	5.45817	8.70686	8.51515	3.85293	5.31591
73	8.56697	2.34208	4.68976	8.6885	2.46075	8.37291
53	9.11566	5.38732	8.31673	9.43034	8.68959	6.6755
28	7.50612	4.02585	6.3607	9.12255	2.05886	6.81435
43	6.54115	4.9438	7.92957	8.90974	5.06677	6.81261
42	8.07203	3.3819	7.4187	8.3359	3.23682	6.50397
43	8.48315	3.7329	6.05197	9.25481	3.65564	6.76439
38	7.44863	4.14083	5.24988	9.47538	9.74973	7.39567
61	6.95441	3.10609	4.82971	8.2818	3.61898	5.5376
23	3.56792	4.21616	5.26394	6.70668	6.608	5.30669
75	8.44342	3.68941	8.40051	7.72234	2.44787	8.25343
36	5.84981	3.87823	7.18141	8.7105	2.24526	7.08247
60	6.58672	6.85779	6.52927	7.17834	7.09128	7.32524
41	8.73189	3.14177	5.32493	9.34162	5.78306	7.05874
48	8.29917	5.35315	7.33454	8.24806	9.76705	6.94518
62	9.08728	3.71506	8.87111	9.33206	9.61467	8.51541
51	9.10206	2.26643	7.72136	8.96988	1.41358	5.94032
42	7.15238	2.74905	7.56314	8.74197	2.18383	7.68319
66	7.27023	3.43843	6.22834	9.33861	2.41959	6.57307
41	7.16966	3.92375	7.386	9.20781	3.45525	8.6719
58	8.73107	3.70787	7.16611	9.69993	9.48617	8.75323
29	7.67445	4.4971	7.69001	8.87701	1.56439	6.68673
65	8.16822	3.77367	8.46345	8.79044	1.8907	6.97021
74	7.06884	3.61673	7.96674	9.18339	8.76378	6.69463
49	7.31875	4.82084	7.79581	8.72431	5.75044	7.29391
32	3.95867	4.62527	5.88219	8.95434	1.97964	5.85442
26	7.61048	3.63952	6.677	9.54854	4.60249	6.5249
55	5.75952	3.93465	5.92869	8.20473	6.26222	7.18862
45	7.58471	4.85169	6.46116	4.91407	7.19208	5.02089
20	5.35635	5.60185	6.79379	6.38525	6.00053	4.76291
81	8.0062	3.37099	7.16354	6.06034	1.65744	8.13009
30	6.4927	3.53742	5.41195	7.27029	4.80088	4.89036
50	9.25025	3.60837	8.49334	9.26355	2.01423	5.10318
24	7.6252	2.9689	4.94713	5.60974	5.31413	5.86228
45	6.71086	5.01715	6.24682	8.16977	7.13896	6.60514
29	7.77991	5.13501	7.15741	8.19842	5.97682	6.75114
51	6.6795	2.90644	4.81138	6.41263	1.71048	6.00952
30	7.37247	3.45858	8.48487	9.62854	2.32194	8.17009
48	6.68022	3.82806	8.31112	9.24091	5.49845	6.68632
69	9.02875	4.74809	6.84171	8.97949	5.77023	6.51069
65	9.07818	3.87562	7.31776	7.66936	2.12214	8.90947
59	7.92387	1.89308	4.09146	9.3979	2.26077	7.45894
51	9.27866	2.97032	7.04836	8.85993	7.79869	7.96109
60	8.5943	3.13901	7.69198	8.02334	8.96766	8.79751
73	8.18143	3.42781	7.52758	8.57231	2.75804	7.29431
65	7.72689	4.06048	5.56406	8.88121	9.69057	6.27677
37	8.73118	4.30933	8.39746	9.09904	6.74364	7.27318
39	7.78771	4.49853	6.01783	9.35098	2.14556	7.89533
18	8.31621	5.25671	5.74686	7.3106	6.38324	7.19869
21	5.26556	6.05787	5.34171	5.3431	5.55496	5.16578
47	7.24471	5.50738	6.77039	8.05809	4.75893	6.1687
28	6.51676	4.27007	6.97699	8.31409	3.51664	6.15652
37	8.15928	3.1356	2.95994	7.99673	9.55538	7.3309
60	8.41705	3.60914	6.70047	7.68042	5.5158	8.46752
59	4.33042	3.0875	6.1993	7.23218	4.81581	6.23271
54	5.32125	4.41008	5.69643	6.09957	5.46661	5.96796
41	9.01039	2.83595	6.26003	9.79736	9.47165	8.38004
28	5.6476	3.59989	6.86766	8.21333	6.34539	6.72902
30	5.71984	2.98673	5.17534	7.01506	5.26979	5.10447
61	7.10023	4.58719	3.16585	1.66426	1.53794	6.26572
75	9.2413	2.83282	8.80054	7.86146	1.53825	7.63828
49	7.84229	3.92657	6.50593	7.06907	7.30536	6.40324
31	7.55988	3.17976	3.76752	6.4059	1.74558	7.49555
28	6.28407	3.5604	6.6736	9.01897	5.7695	6.72861
49	7.27939	3.17209	6.60319	8.60789	9.68235	7.16138
30	6.84676	3.88438	7.43004	8.6414	3.29022	8.07069
34	6.78794	2.24376	5.95299	9.54273	9.38965	6.36525
42	7.76493	3.84136	6.45981	5.82103	5.54413	7.5082
44	7.79151	2.80514	5.77294	8.65265	3.11247	7.04127
46	8.17162	3.83774	5.79247	8.21801	9.2216	6.17172
48	5.849	4.33226	4.88947	6.85628	1.90623	6.9685
52	7.52625	2.75179	4.28247	8.14063	9.44696	6.61811
23	7.6048	4.69142	7.98523	7.21816	5.57371	7.73396
55	5.56872	3.91167	4.55377	6.98398	1.82278	6.13377
28	8.79177	2.80173	5.06842	8.94618	4.09119	7.68601
50	5.77479	3.26678	6.64495	8.37992	1.88969	8.44808
37	7.96106	3.08596	6.00323	9.76344	9.65766	8.36001
52	8.95128	3.66274	6.77691	8.39723	4.95336	8.10679
30	7.52896	3.28985	6.18563	8.96634	2.36213	8.00935
33	5.97593	3.40485	3.4434	7.0214	8.23278	6.73726
21	9.46542	3.3592	7.96851	9.87081	9.54766	8.67038
51	7.77573	2.07784	4.92467	5.59026	1.65145	7.41611
33	7.63669	4.56091	8.30148	9.45385	2.30836	6.87119
42	6.66556	3.65388	7.41869	9.67724	9.67878	7.33496
47	8.48947	2.17833	4.56155	8.25191	9.53317	6.50961
64	5.47551	2.34373	5.24683	7.61888	4.91047	6.39461
64	6.97632	2.69159	5.25929	7.14601	5.24224	6.3703
64	6.14471	3.0906	5.79122	9.41173	9.4387	5.75728
25	7.56066	3.53537	4.07931	9.58178	4.62684	7.37329
62	7.59287	4.93664	7.66683	8.72914	5.29438	7.21429
50	7.12881	3.82406	9.01187	9.85474	9.61974	8.34622
35	7.79409	3.4138	6.55604	8.90199	2.59554	7.59183
48	7.3062	5.26369	7.25551	3.40573	8.29632	7.34788
48	8.47924	3.14199	4.22684	5.96591	1.44125	8.58454
56	8.03286	4.21734	4.88503	5.31213	8.45651	8.71285
71	8.24042	4.14938	6.04987	8.89037	2.21576	7.80236
20	8.94641	3.60265	6.6287	8.92699	2.21532	7.56717
23	7.65247	2.73468	7.45433	9.34157	1.95607	7.65573
29	8.59071	5.1807	7.70246	6.30782	7.96807	7.47796
32	8.68263	3.87577	5.86468	7.37849	7.69727	6.62095
32	8.07165	3.57879	5.70489	9.64494	9.62401	6.96526
33	7.97262	3.37259	6.34483	6.37039	1.51547	6.42998
41	8.48012	4.96104	6.90196	8.10978	5.57053	7.71793
42	7.74825	3.91812	4.61861	8.52199	2.65277	6.79466
42	6.60428	5.14793	4.99639	7.22826	4.26704	7.07296
52	7.15628	2.80796	5.40927	9.26114	1.91583	7.16226
53	8.56871	4.29875	7.77241	7.26995	3.78913	7.29741
57	7.62186	3.89151	5.85168	8.4808	2.46553	6.60787
62	6.94115	6.02826	7.09933	8.23553	8.61163	6.81518
62	9.00543	4.31334	5.80845	8.36237	3.35956	6.74532
64	8.08655	4.04251	8.85769	9.05627	3.71719	8.93856
65	7.27212	4.95345	8.00338	8.00022	3.36604	7.30579
68	7.79317	2.21243	6.0184	9.13102	1.65871	7.68515
75	7.48325	3.75484	5.30685	6.48671	4.19371	7.57508
30	8.65842	3.64948	6.20952	7.5779	2.05543	8.00423
49	8.50449	2.95687	7.56559	8.66647	2.27774	8.55831
31	5.85164	4.93071	4.56916	6.24073	3.44887	4.42055
28	8.34687	5.09676	5.69975	8.59906	4.72887	7.69547
24	7.22344	4.13785	6.24735	9.04408	3.10712	6.61528
22	6.42556	4.26243	3.5565	7.44451	8.99625	5.85336
42	8.43618	3.9497	5.54674	5.69132	4.43688	7.78365
29	7.36137	3.62006	5.83864	9.51302	2.42173	8.31386
50	7.24513	4.35224	7.48786	5.7684	5.43771	7.55629
40	8.00002	3.64627	5.68573	8.61105	5.72217	6.57136
32	9.06786	3.67354	8.16878	9.90608	7.11195	8.62604
65	6.92449	3.86879	3.83125	7.19605	8.65148	5.49637
54	8.32095	2.7035	5.03646	9.30148	9.67792	6.68832
64	7.65016	2.68614	6.15129	8.0139	1.93069	7.265
32	6.85038	3.63457	6.18473	6.49421	6.23332	6.32053
37	8.18911	2.89797	4.85918	8.22682	2.17768	7.81302
38	5.65639	4.06049	5.9834	7.0492	4.91329	5.80925
40	7.8591	4.78734	5.60039	6.0619	7.17451	7.49885
41	7.51306	3.8225	4.70628	7.47437	6.42848	5.91535
46	7.36555	2.08643	3.67735	1.77136	1.35747	6.73165
53	5.82237	4.19546	6.2558	8.79957	2.32967	6.67402
56	7.7168	3.52473	3.01465	7.66009	2.8248	5.83235
57	7.67795	3.40391	7.08528	9.32598	3.99325	8.65695
64	7.3434	2.80317	6.63919	8.97252	2.23646	9.26453
69	8.6511	4.61059	7.67595	7.63667	5.76701	8.44152
74	7.9885	3.50264	8.22656	5.56338	8.05562	8.17412
75	8.85121	4.20001	7.87282	7.66796	7.61772	7.05407
47	5.17088	6.94242	7.81651	9.50266	8.15465	6.28889
28	7.85869	3.98982	5.17483	6.8488	3.44805	6.47748
57	6.09105	3.29986	7.66078	8.93873	4.16047	8.45883
42	8.37737	4.59474	8.99608	9.8199	9.634	7.9997
45	6.66885	4.38519	6.7013	8.27103	5.77039	7.82663
49	7.7647	4.01035	6.88897	8.64869	2.97009	8.02399
39	5.07646	4.0877	8.43242	9.33487	4.21483	7.05266
29	6.38179	2.13785	4.96185	9.21813	1.9959	7.52278
54	7.596	4.54581	6.15635	8.51286	9.44501	6.75416
41	7.80151	4.1086	7.63253	7.78203	4.69218	7.79664
30	6.2486	4.1421	7.64273	8.6964	1.92784	6.12323
30	8.36856	4.68852	7.69578	9.19999	2.62363	6.72028
57	7.37394	2.70299	7.14649	9.17393	1.62403	8.40778
23	6.78667	2.79233	4.59677	8.19875	4.42309	6.48769
57	8.077	3.95518	7.44508	8.41187	4.82483	8.1536
43	6.31851	2.91856	4.93942	8.07129	1.77888	7.34634
55	8.5218	2.86116	7.5034	8.02269	1.80976	8.2974
29	8.59702	2.99008	3.60844	9.24473	9.47766	8.51657
28	6.67327	4.64192	8.57743	9.66329	9.57222	7.93686
62	7.81413	2.65199	4.60492	8.64498	8.71989	6.78588
77	7.12255	4.71916	7.03373	6.60107	5.46326	8.26641
52	5.57096	2.66011	5.86705	1.56182	1.15164	5.13627
31	7.45109	3.19983	7.34675	9.54711	5.57948	8.68771
46	8.26025	3.1352	4.40639	7.65412	2.74658	7.61078
69	7.19578	4.95424	8.0723	5.95077	7.8617	6.59136
30	7.38234	2.32221	5.37391	8.9299	2.19486	7.34901
47	8.03129	3.72509	6.54068	8.78877	4.36975	6.9592
50	7.0862	3.73548	5.27387	8.39027	1.7008	6.70094
51	7.64659	4.24021	7.31318	6.28526	5.36558	6.53301
55	6.99687	4.3888	8.12236	9.38753	9.21462	6.48574
55	8.83622	3.99439	6.03024	7.77363	2.3441	6.71315
57	7.94486	2.31319	5.29056	7.92179	8.95434	7.90985
58	7.09445	3.86294	7.82029	5.74177	2.50126	7.91281
60	6.71998	3.59232	4.55366	7.45488	2.39791	7.8161
49	8.05705	3.24035	6.84342	9.17582	4.18388	7.45382
59	7.18225	5.19338	4.25244	7.35197	7.08799	5.13316
40	7.5265	3.37252	6.0385	7.45222	9.49414	7.54867
43	7.03289	4.45544	7.03884	8.63942	5.65682	6.99373
48	6.69944	4.25751	3.89203	8.59937	3.1561	5.85651
58	7.35205	2.06289	6.05644	7.62406	2.0351	7.24285
62	6.48308	4.19275	4.26667	5.45952	2.41051	7.70853
33	5.65088	4.07353	6.4235	8.67499	7.26207	7.11407
34	5.01687	3.20468	7.42449	6.93109	1.44073	5.20787
24	6.85763	4.18761	4.14719	5.10388	3.54653	4.38782
37	8.16491	5.38145	8.76698	9.65694	4.43164	8.12689
64	7.73682	4.34454	8.47762	9.70939	9.59454	7.72889
46	5.77209	2.6349	6.48815	5.5425	5.27883	5.38846
59	8.47334	3.32854	7.8425	9.0982	2.22045	8.07533
19	8.80059	3.1877	6.03324	8.04503	4.03792	7.77447
54	8.10681	3.86471	7.42555	8.95591	2.22549	7.31474
56	6.43513	2.66505	4.97466	8.78869	2.43552	6.65962
24	5.30312	4.00928	4.0837	5.82373	5.62253	6.28035
70	6.19627	4.03055	6.01705	8.36721	8.30009	6.32995
37	7.29267	2.37031	5.5414	8.71015	8.47361	7.32117
50	7.58773	2.64573	5.06386	8.14293	2.61766	6.03796
45	6.36188	2.36888	8.54613	9.65126	2.80234	8.83652
59	8.54112	4.00144	6.74393	7.38373	6.02717	8.15208
28	7.96861	2.77236	3.44943	6.97647	2.33783	7.52413
48	7.106	3.43705	7.21266	8.56674	3.01976	6.33351
48	8.94012	2.73735	4.73831	9.69309	9.59882	7.77339
38	6.22704	3.74404	4.79089	7.11542	5.44441	7.06663
36	5.10584	4.64767	6.93356	5.63401	6.79489	5.70895
68	8.02083	2.53146	3.84861	7.64782	9.6288	7.09075
28	8.26563	4.01799	5.52803	7.27159	2.71426	5.33601
39	7.63985	2.11942	6.70563	9.29387	1.79386	7.40219
43	5.26236	3.10309	3.43875	7.59933	2.33315	4.71765
35	7.77816	2.74233	5.3629	8.84203	2.42141	7.80574
52	8.90348	2.26183	7.77014	9.20189	1.49051	8.22942
35	7.45711	3.6301	6.92862	6.5126	3.54445	6.28133
73	8.20036	3.51793	7.69082	8.15938	9.08451	7.98045
28	6.29427	4.33099	5.92245	9.56316	9.68012	7.34898
31	6.63533	3.23468	6.09717	8.5478	9.44332	6.56232
26	3.35227	3.2184	5.42617	7.92701	1.63338	6.77539
39	9.03391	3.22189	6.28674	9.32774	2.15255	6.63885
50	8.44591	3.63437	9.20645	9.76188	2.23774	9.3786
23	6.64831	2.94656	4.55563	5.45732	5.39313	4.89403
44	8.6072	5.09191	8.51973	6.67345	6.8002	7.1087
59	8.45682	4.723	7.58714	9.5173	4.53484	8.20404
42	7.46308	3.47478	6.83061	6.65438	1.91186	5.33438
72	8.43873	2.86883	7.63836	9.41787	4.04872	7.90922
36	8.56449	3.96999	8.74381	9.63428	2.16595	9.43117
54	7.47723	3.43556	3.74595	6.43785	4.15179	6.59883
65	7.86206	3.72644	7.42408	9.54134	4.15093	8.46402
43	7.57854	3.68951	3.75378	5.4652	8.82587	4.72641
52	7.14523	3.43868	5.66863	8.55825	9.60378	6.59495
59	5.82269	3.82336	5.10806	6.9296	7.48906	5.44702
47	6.8948	3.12536	3.13475	7.02616	8.36928	7.33839
50	7.13787	3.71064	4.91869	6.00064	6.76204	6.26501
47	5.10197	4.05836	3.04286	4.5281	5.06573	3.00314
22	6.19375	2.93798	4.49078	6.12137	7.24519	6.07472
67	6.29312	1.82569	3.98859	8.62112	9.12341	5.69636
45	7.44057	3.22139	4.60531	8.94208	8.70187	8.52102
35	8.27701	3.04238	4.4026	6.495	8.75747	6.67871
22	5.88388	3.7605	4.43907	6.85142	6.51814	8.05553
46	7.09777	3.9466	4.45802	6.43342	7.07844	6.95217
36	7.59992	3.83354	4.15054	7.38536	6.57785	6.2371
26	6.69405	4.02408	7.82952	6.7274	3.05396	6.02802
78	8.3343	3.32946	2.6703	8.38104	5.51617	8.1427
32	7.24518	4.20767	6.44387	6.62766	5.66757	6.71813
49	7.50336	2.50796	6.20392	7.86572	5.15672	6.50165
58	5.64381	4.05597	6.45455	8.15255	5.62208	6.10402
57	5.70109	3.95429	6.00976	6.68527	8.27717	5.95796
58	6.19686	3.21579	3.88076	6.79175	7.11832	6.65458
35	8.20401	1.70416	4.58515	9.62132	9.40542	7.43407
62	7.62105	4.44972	3.99618	5.88297	8.96243	6.95223
74	7.93772	2.15584	2.17119	6.67348	7.57373	6.9231
53	6.70574	3.0307	5.18987	5.51382	8.17539	6.88489
41	6.03808	3.0352	3.32263	7.33773	5.60019	7.73915
18	7.18226	4.81618	4.6233	7.6893	7.44326	6.88868
58	6.15836	3.9416	4.27789	8.73738	8.83223	7.1938
71	7.3941	4.22129	4.44	5.81534	4.39147	7.06641
57	5.89593	3.65513	5.8864	8.86314	8.95372	7.69195
54	7.06981	2.66771	3.40126	9.01735	9.35728	8.07734
67	6.71711	5.01262	4.32003	7.85109	4.43786	5.76957
69	7.89616	3.2815	3.40019	8.20887	1.96302	7.9473
62	7.57588	3.3578	7.24066	8.49136	5.38189	5.2691
62	6.16137	3.5897	4.49292	8.66076	7.90744	5.56183
71	8.10521	3.1734	5.72589	8.22695	3.19237	6.12693
49	6.77583	2.93847	3.52312	6.97952	5.95613	6.52033
63	5.76548	3.97604	1.53846	2.34838	2.96086	6.21923
30	8.55298	3.29111	6.64597	8.12795	6.9447	6.73213
22	7.59886	3.42536	3.81605	5.25173	7.34855	8.10098
23	5.85625	3.92293	2.73403	7.24149	6.64251	6.88831
58	6.57126	3.98661	5.42995	6.42874	1.33833	7.23619
49	8.47323	4.00262	7.02664	7.38193	4.93578	6.90143
50	7.81991	2.93101	5.0982	7.45027	6.14593	6.79568
53	7.93727	3.61385	3.65625	6.68959	6.56579	6.80066
57	7.53646	3.04649	5.08137	3.65835	2.14586	6.78734
58	7.10733	4.48009	7.33435	1.77116	1.36811	6.31954
57	6.56028	3.49157	6.21068	7.29066	6.12672	6.40357
68	9.17772	2.89001	5.79266	5.88092	5.51502	8.43042
40	5.61769	3.77216	7.55218	6.88176	7.08162	5.68567
60	6.15786	3.93772	8.0675	7.1652	5.76162	5.05395
77	7.51741	3.52014	7.62042	8.79387	9.18012	6.75876
52	6.56326	3.59663	5.64768	6.84938	7.5548	5.01029
58	7.12959	3.81837	6.74744	5.46144	7.65795	5.01366
58	7.4772	4.28573	5.83776	7.3138	9.01951	3.90252
50	7.5588	2.96947	4.94392	7.77036	4.06736	7.05416
46	7.82772	3.52341	6.83974	8.46155	8.01138	8.07754
50	6.6188	2.48738	2.45062	8.8116	5.24107	5.86069
53	6.97825	4.02709	5.13368	5.65424	3.34877	5.8041
57	7.44172	3.95723	5.24064	5.8625	3.73072	6.54503
43	5.90077	3.895	4.0095	8.14772	8.56975	5.39772
62	8.24847	4.51754	6.77767	8.00858	8.36917	6.03976
37	8.1495	3.39059	6.07827	7.64363	3.45397	7.72996
67	8.74569	3.24283	8.46024	9.36576	5.31557	8.18054
46	5.9266	2.19551	3.9001	7.54353	2.58758	7.40186
28	6.08276	3.29282	5.161	6.9359	7.35779	5.92371
30	6.46998	3.0131	3.9806	7.21254	6.76914	7.01736
41	7.52647	3.39597	4.52845	8.29383	7.5647	6.93761
42	7.18867	3.0054	3.93189	9.0759	8.9194	7.22478
65	6.25625	4.42336	5.62083	7.84074	7.82513	7.17078
72	6.07917	5.06636	6.05397	6.87485	4.63607	5.82471
87	8.78127	3.90307	6.22168	9.28235	2.13959	8.1632
62	6.41895	3.75604	5.26413	7.04029	5.68237	4.84403
56	7.0347	2.96139	3.94323	7.51436	8.81097	7.41467
44	8.33154	3.43794	6.55469	7.4146	8.33056	7.20208
45	7.91856	2.75438	4.48152	5.61585	5.50263	6.46689
65	7.48702	1.81389	5.34129	8.97069	1.5394	6.4141
23	7.69292	3.48614	6.53185	5.11058	6.43048	6.0099
38	7.42	3.61646	3.58396	6.05842	8.02096	7.7916
51	7.24668	2.4956	3.63108	7.26739	8.56884	6.07359
51	7.46781	2.24679	3.79167	7.33164	5.72729	6.70973
55	7.15015	2.30381	3.34777	8.33979	5.74284	7.54046
57	7.94614	2.77835	3.03142	7.06431	7.80416	7.84472
61	8.1637	2.32599	3.03007	5.08414	4.56149	5.02872
55	7.41638	2.60392	1.97245	7.80079	7.45398	6.75907
65	7.2517	2.76524	4.3825	6.47771	3.97313	8.04946
60	7.51265	3.25982	2.60241	7.88159	8.41441	5.82807
28	6.63294	4.05934	4.71074	6.95823	7.88605	5.78468
63	7.26855	3.72175	5.02247	8.56002	4.60094	7.19372
35	6.6824	3.17143	4.01934	6.80859	7.06377	7.32502
69	7.6988	4.86203	7.19062	6.03297	7.13623	5.17374
33	8.02949	3.17865	5.89088	9.07013	4.12315	7.43486
50	7.94645	2.71912	4.52135	7.05413	3.15231	7.97682
39	3.57789	2.91186	5.88083	5.77589	5.11104	6.1094
59	6.91787	3.17658	3.84311	8.74807	5.30956	5.46241
57	8.10859	3.36872	6.23418	7.99666	8.1588	6.99935
21	7.68461	3.47715	2.50605	7.86001	7.96931	6.49418
47	7.12043	3.27734	7.7146	5.06671	3.06	4.96517
53	8.01235	3.204	5.85581	7.24356	8.45968	5.5773
55	9.36422	3.69473	7.75695	9.22833	5.1469	6.99093
58	6.03551	4.54821	6.44163	7.27293	5.81634	4.96399
81	8.8306	3.96664	6.97944	8.31031	3.68565	6.7535
45	8.05499	4.01689	5.27271	6.48884	6.30043	5.74495
54	9.03126	2.51337	5.42611	9.18726	9.08113	7.39587
39	5.75303	5.06718	5.55562	5.97751	5.83689	6.14976
61	6.86685	4.24793	5.98718	7.38407	5.56315	6.84073
39	6.59687	3.12738	4.65567	7.5438	6.611	6.08599
45	6.84402	3.67936	4.53397	8.06506	6.06846	5.8163
57	6.77297	3.96709	4.75399	5.59587	5.24763	4.56073
49	7.25183	3.16878	2.06048	7.08159	6.0163	7.13343
59	5.82604	4.52644	4.65822	5.80327	6.16791	6.0303
59	6.198	3.26335	4.10264	8.35344	9.09336	5.86573
38	7.63502	3.24421	3.29893	7.35793	9.11288	8.12212
55	6.62788	2.54152	4.99195	7.55665	8.65121	6.78725
58	6.38936	3.25259	3.85508	5.56057	5.45006	6.62588
56	7.33939	2.50108	3.59669	7.46571	6.10005	7.75833
47	6.97039	4.43442	5.06694	6.51258	4.63815	6.60512
56	8.66724	2.97016	4.50471	7.25948	9.27008	7.48759
42	7.82755	2.27999	3.91608	7.10086	5.24136	6.55823
39	5.67383	3.16109	3.0226	8.17866	6.87342	6.12935
52	8.10357	3.85073	6.76866	8.12244	9.09703	7.47916
64	8.89826	1.76534	3.51919	6.90751	2.55807	4.84083
55	6.15022	3.67571	2.39357	4.69719	9.37276	5.30411
43	6.54992	3.30076	4.86143	7.17117	6.33084	6.36272
27	7.37587	2.69176	2.25517	5.62757	5.5371	7.38956
53	4.60703	3.54914	4.21545	7.49336	7.47607	6.93158
21	6.21433	2.91635	2.70662	5.5594	4.00852	7.86067
69	7.41783	4.03352	5.73197	7.37092	6.44563	7.30773
66	6.9237	2.50332	2.03543	6.61639	6.88622	6.26844
36	6.6859	2.59802	2.16846	7.3177	7.10536	5.77667
46	8.11728	2.51832	5.58523	6.7727	6.21752	7.65937
61	6.86874	3.19548	4.00475	7.87747	8.05669	7.21001
40	7.27058	4.43828	4.33279	7.04853	6.84128	6.08522
78	7.35452	3.86989	5.93815	6.89362	2.30399	7.63204
48	8.42663	3.22117	6.52429	7.92433	3.7578	7.41518
29	6.41978	4.44296	5.09411	5.58189	3.25529	6.83411
55	6.52372	4.94879	5.93837	7.59474	5.21915	6.43704
56	8.22964	3.22287	5.42055	7.07139	4.76237	6.81067
29	5.65229	4.24703	3.8487	6.80689	5.38776	6.51772
61	8.82149	3.53116	3.41778	9.69026	9.76548	8.3157
50	6.4652	4.4905	6.9466	8.32189	8.89203	6.27309
50	8.99244	2.10611	5.66908	1.80996	1.25801	6.32825
64	9.5678	2.84199	6.8353	7.97019	1.51567	7.76627
49	8.12117	3.28826	8.25987	9.35918	7.14261	5.92722
57	9.53616	2.72588	4.73291	5.73946	6.53637	8.22184
87	7.36834	2.10653	5.38764	9.12387	1.96065	6.16531
49	7.62578	2.83119	5.68849	9.12091	3.73771	8.62264
33	7.00118	3.29717	4.47661	3.74189	6.31787	7.36059
64	8.33215	3.69052	3.17664	7.7662	4.13066	4.01389
42	6.43593	4.47243	4.14553	6.94128	4.4221	7.13206
56	8.32136	2.9913	4.46901	8.62891	3.35632	7.81576
61	7.75686	4.17243	3.92577	7.36318	6.37642	7.56749
90	7.94592	3.89955	7.00789	8.61976	6.06534	7.14135
74	7.80814	4.01331	7.47909	8.98194	5.02569	8.07917
48	7.25361	3.03277	3.74011	7.69637	8.56058	6.81841
44	7.0553	2.8287	4.79477	7.31506	7.03961	6.69515
61	7.61591	4.4116	6.31001	8.05525	7.20695	5.22169
53	7.47686	2.62858	4.53695	8.41656	9.51329	6.40915
51	8.62003	4.21816	6.27879	7.61578	5.32035	6.74895
48	7.65261	2.43981	4.27644	4.1237	6.71458	5.92014
66	8.33035	1.89527	3.94232	8.68092	9.0487	7.97403
55	8.68607	4.22502	4.91203	8.32217	9.38337	7.46528
57	6.84944	3.40755	5.36596	5.70706	5.51368	7.26347
53	7.81083	2.80975	4.4391	8.51531	9.72718	5.78234
52	6.83061	3.49259	4.49917	4.67537	6.89187	5.66841
26	7.41004	3.1945	2.38853	7.22653	6.993	8.43505
69	8.09458	2.61385	5.15	1.75045	1.3049	5.84039
56	6.26681	3.294	6.79407	3.00372	2.26132	6.03327
51	5.84828	3.9061	3.64012	5.91067	6.35246	6.42625
78	8.25351	3.19962	5.45088	8.2948	6.47963	5.09953
45	8.16117	2.86924	3.63982	7.9183	6.51767	5.85407
62	5.5343	3.69143	4.10884	7.64719	5.88795	6.98906
22	6.20605	2.68036	2.26167	5.97001	6.3515	4.83384
64	6.25667	2.0102	4.5594	9.22111	1.94679	7.72335
68	7.9842	4.13033	8.39609	7.24096	4.58689	5.73304
57	6.80705	3.24061	4.97979	9.08401	9.42507	6.51883
60	6.66376	3.56643	4.92454	8.80192	8.99468	5.14018
49	9.54083	2.51039	7.22433	9.636	2.28792	8.21461
64	5.77639	2.92666	3.19066	5.58908	1.75092	7.31817
44	7.17475	3.18116	6.50422	7.60718	7.50674	8.27772
46	6.76357	3.46455	3.57758	6.6755	4.79209	6.70505
19	7.00617	4.68196	7.78217	7.62707	5.47469	6.80348
22	4.6007	3.1474	3.05707	6.21583	2.91384	6.10536
66	6.74629	4.26315	4.85011	6.04837	7.20163	5.72869
50	7.54433	2.61811	5.20808	7.149	6.12042	8.48055
50	7.05194	3.58229	5.30202	8.29275	8.89587	7.89313
26	5.23959	2.07014	2.51379	6.54788	8.41746	6.57993
19	5.51321	4.00787	4.62843	5.77814	6.49857	7.87457
77	8.6156	2.42827	4.92052	8.65629	8.83313	7.09498
22	7.21396	3.45997	5.9771	7.50997	3.95797	6.69335
59	7.29703	1.92534	3.7496	9.11273	9.68067	7.53895
53	6.67766	3.05583	3.94387	5.5952	5.50494	6.49454
53	7.73658	3.07998	4.70001	4.80884	6.25819	6.02434
61	7.56204	3.77312	5.6619	8.71471	3.66316	8.23081
24	6.50642	5.39839	7.3736	8.1428	5.17613	6.13907
58	8.04775	3.52623	4.40709	6.5259	5.81552	8.73622
53	7.42036	3.08464	2.28019	6.77258	8.36614	8.49106
57	5.27789	4.24233	4.51796	6.55362	7.7302	6.48688
57	6.91378	3.56402	3.73547	6.76001	7.47409	7.65809
65	6.39736	3.53404	3.64042	8.22056	8.2918	6.77842
64	7.45433	4.2477	6.41974	8.90128	8.48187	7.90109
54	7.86174	2.98565	5.69465	7.89681	8.04676	7.0918
55	6.9711	2.30945	4.12057	6.27904	6.08429	6.18411
48	9.22041	3.45725	3.58937	7.16674	5.68033	7.76402
52	8.2708	3.96984	5.14939	7.2937	8.30986	6.77755
48	4.58128	2.19627	3.37011	8.7689	7.13734	7.77191
31	7.87109	3.49346	5.45131	8.20549	8.64703	7.12059
28	4.94447	4.05505	3.29935	6.15692	5.62905	3.92603
38	6.56836	4.07374	2.11872	5.42831	4.79578	5.22237
45	4.25779	4.09584	7.23461	8.87153	6.29976	3.69439
51	5.66315	2.84105	3.18787	6.96355	7.15665	5.64779
54	6.39066	2.82418	7.9028	7.83729	3.1164	7.92238
66	5.39743	3.63251	6.47506	5.73806	5.06654	6.24297
38	7.46904	2.18995	4.60666	8.23302	6.27132	6.60804
37	4.36933	4.41701	3.62789	6.64596	6.0567	6.53314
41	7.2863	5.33767	8.85931	9.52146	9.56132	5.23205
64	6.98445	2.77121	5.35675	9.12801	9.70373	7.00581
39	8.05114	5.58438	8.21896	8.21343	6.0711	6.31373
55	6.66995	4.24431	6.80676	7.73256	1.67001	6.63127
29	7.23698	4.02235	4.92387	7.60381	8.90781	5.87647
43	7.00995	3.8984	8.23929	9.38673	9.2712	5.74368
48	7.29191	4.28543	6.84574	7.27511	7.87789	6.81843
51	7.02784	3.81927	4.59037	5.05321	7.50871	5.20777
58	8.50698	2.56406	3.42667	8.73375	8.59738	7.73826
63	7.42013	2.15525	4.23262	8.79265	8.89396	6.0829
65	7.87818	4.43046	6.97642	8.65868	8.57676	7.48492
37	7.10511	2.70486	3.61294	6.20338	5.41191	6.37046
35	9.09702	4.46915	5.93889	7.67688	7.85724	7.51631
39	8.92749	3.28006	6.46367	8.92945	8.90441	7.29629
42	8.6312	3.77095	5.402	7.80162	2.21995	6.05402
50	8.79862	4.87783	9.02898	7.96111	5.95665	6.90975
55	6.21074	3.33729	5.06135	7.34135	5.47286	6.20839
55	7.44205	2.82798	6.0835	7.77438	2.01346	6.87783
56	4.5328	4.03418	4.76908	8.83479	7.75919	4.75426
60	7.27113	4.49831	6.28037	7.63877	5.67246	6.77473
65	8.40208	3.21308	3.74382	6.17395	6.28695	8.36998
58	7.43584	2.71794	4.99518	8.00784	7.73973	4.83862
24	7.72138	4.21063	7.10334	6.55613	4.07213	8.03839
48	6.69583	5.07716	7.63397	7.22218	2.80006	5.73076
51	8.33739	2.80844	5.85494	7.24963	3.28768	7.06494
52	8.57813	3.44884	6.04797	7.92409	7.24604	7.26239
60	8.41841	2.65756	4.9655	6.35987	2.54526	7.44028
52	7.84864	4.2391	6.71569	8.24683	4.73084	7.54971
54	7.70356	2.72042	5.08605	6.70251	2.54077	7.03503
58	7.2483	3.04222	5.77417	8.13306	7.6371	7.00133
61	7.69638	3.24116	6.67564	7.95928	7.63986	7.1566
41	7.70829	3.21705	3.29356	7.48773	5.0456	7.44555
70	4.94517	4.19384	5.75948	6.46373	4.84302	4.70262
29	8.09384	3.2679	3.74596	8.96744	9.1023	7.63182
48	7.70234	3.12942	5.68852	8.26772	9.28227	6.74335
39	6.84416	2.83578	3.49671	6.47154	7.20125	6.79534
37	5.60584	4.81241	3.16963	7.46464	6.72379	6.77704
37	7.85428	2.19363	3.41582	5.30343	4.59707	6.77266
54	6.89888	3.61706	5.10712	5.54521	5.30287	6.80299
45	8.08756	3.58613	4.58619	8.49446	8.76388	7.69224
54	7.45072	3.55772	4.9123	8.02692	9.48337	7.23952
56	6.0045	2.94122	3.96021	7.71362	7.21186	6.85685
69	6.57987	3.08543	4.53141	8.11756	8.51251	7.69877
48	7.48924	4.03638	6.33554	6.50802	5.53766	6.11687
60	8.14488	1.82726	4.51982	8.83987	6.55282	8.17148
75	7.09863	5.94681	5.44066	7.94074	2.77935	4.55083
28	7.09914	4.79177	3.98348	8.60463	6.51544	7.05135
37	6.14569	2.79384	2.76923	7.67949	8.35151	6.62776
57	6.55646	4.14071	4.34967	6.25541	7.02973	6.56343
57	7.67246	2.98814	5.27687	7.80829	8.70376	7.3689
42	6.38439	3.83658	3.64211	7.42179	3.35541	7.06603
45	7.08184	2.89123	3.49551	8.6089	3.59228	7.57865
51	8.24595	4.00772	2.94278	7.41556	8.30577	7.99879
75	7.85655	3.33259	5.53897	6.15109	8.27547	6.05084
65	7.26722	2.63871	3.70502	6.96247	5.8323	6.43808
47	5.83632	1.78407	2.78589	6.84938	9.29801	7.89361
72	6.55133	5.08391	5.39572	6.47611	5.43764	6.92273
49	7.1902	4.54163	3.69457	5.23704	8.82432	6.24174
54	7.74613	3.24543	7.48005	8.50217	7.609	8.09285
30	7.87833	2.87577	5.28367	6.86286	5.59425	5.25865
34	7.9224	2.9325	3.98565	4.43966	6.35388	4.81145
47	7.75957	4.09134	2.65473	7.39218	4.80012	7.08109
50	3.12823	5.26753	1.94249	6.44227	6.55545	4.42512
51	5.67457	2.83689	2.55123	6.83904	7.82965	5.92717
19	6.43443	3.58138	3.97048	1.87584	1.73935	5.62841
23	6.26603	3.13716	3.87664	7.57444	5.30416	6.97155
32	6.56277	3.22542	3.30006	7.67322	8.79368	6.99272
33	8.3011	2.72234	4.46847	8.95965	7.95747	7.43329
34	8.39735	2.58585	3.98842	6.39252	5.84427	6.15345
36	7.32597	3.53872	4.49566	5.2005	7.51989	6.76038
50	7.07539	3.01706	4.5207	8.45005	6.91535	7.33801
53	6.98162	3.4439	2.44465	6.82377	7.34764	6.34908
58	9.11335	3.43738	6.26652	9.1769	1.7461	8.74771
59	7.65088	4.22223	5.47062	8.88521	8.88743	7.27682
59	7.9967	2.50812	3.97164	6.36101	6.76276	6.72573
63	8.62573	2.17309	4.59964	6.30508	5.49547	6.53808
69	6.40604	2.20757	4.55396	7.48107	9.71495	6.66097
80	7.52707	2.93684	4.94725	7.09754	7.77345	7.16169
47	5.83011	3.14027	1.82238	7.18453	7.30805	8.72878
65	7.38034	2.01187	2.97268	6.77746	6.60946	7.66539
35	6.07252	3.55897	2.832	3.1818	3.57255	7.04566
49	7.17693	3.01038	3.11355	6.84407	5.94375	6.60783
56	6.96393	4.25743	2.23829	6.37891	8.11402	7.15067
73	6.3349	3.55368	3.62084	6.21213	4.84338	6.18263
20	7.0778	3.07586	2.61291	8.50395	9.05887	7.51266
23	5.50875	3.64331	2.61311	6.8017	7.7272	7.50176
40	5.20709	3.99518	2.03124	8.67653	7.33918	7.4562
49	5.29784	2.48984	2.05454	8.09923	9.51774	6.97963
59	7.49083	3.78892	5.04312	2.43222	2.09775	6.26339
62	6.62523	3.27066	3.32294	6.85268	1.6616	6.91718
70	9.00828	2.77033	4.07694	8.05645	9.7935	7.12967
60	9.55846	3.4981	7.27872	9.00623	6.22802	8.30416
29	7.49116	3.32928	3.58301	6.67869	4.49158	7.07297
39	7.13654	2.92559	4.53095	9.19318	7.81212	5.94646
40	6.79691	2.18499	4.30046	6.08839	2.82881	6.0745
44	4.8931	2.56396	1.51354	8.11909	9.54691	7.69007
69	6.5354	5.53786	4.97577	1.87388	1.45552	5.74786
82	6.57731	5.25282	7.55375	8.33381	4.40836	6.58072
26	6.74427	4.21824	2.54094	4.59189	2.76698	8.5469
51	8.11837	2.9594	6.46448	7.70039	6.12415	7.68992
46	7.34063	3.28871	2.36468	8.30048	7.63652	8.32755
50	7.28836	4.22042	6.61663	9.21521	5.41982	7.54927
40	7.25115	2.30318	3.346	7.38173	7.46347	6.86644
51	7.23279	1.93821	4.13499	8.03633	5.4516	7.656
56	6.70343	3.33007	3.65087	7.55213	8.33824	6.53999
32	4.42428	2.11446	4.62143	9.46812	9.50644	6.87864
63	6.66056	4.22347	3.67696	6.84361	8.18777	6.94266
46	7.39055	3.68827	6.32175	8.05595	7.70406	6.74232
42	7.76933	3.87396	6.01209	8.219	4.48967	6.63502
43	6.45006	2.39652	2.94397	7.02798	5.62983	6.53173
59	8.4426	2.60471	4.0385	7.02276	6.27788	7.68926
30	3.85216	3.06168	4.90462	4.48215	6.83687	3.2845
58	7.95838	3.23489	3.48698	7.25749	4.31333	8.65516
37	6.15228	4.06723	3.96663	6.34447	6.84867	5.76149
56	5.83217	3.86477	2.78963	5.44151	4.33711	6.90274
53	6.27365	2.4719	2.39379	7.4448	8.33266	7.03156
40	6.81501	2.92151	3.23304	7.871	9.47163	7.47477
69	8.37981	3.78187	6.72233	9.31303	7.43646	7.67639
32	7.79886	3.6792	4.61283	6.60879	8.07737	7.00881
21	7.36668	3.58606	6.67093	7.74301	9.10192	7.52747
45	7.57591	3.36609	3.55838	6.51537	2.27655	8.03167
70	7.17038	4.60024	5.95774	5.8282	3.08667	5.78741
57	7.62169	4.17473	5.4784	7.05773	6.69956	6.97622
18	6.7689	2.25211	4.02741	6.04777	7.17421	8.44793
53	7.36542	2.07415	4.31762	9.4149	2.31925	7.50002
73	5.42266	3.50066	2.16777	6.08143	8.35953	6.12755
42	8.98245	2.8956	6.3835	9.61561	9.38221	8.45619
54	7.35782	3.96799	3.63048	6.30995	5.04699	4.94837
39	7.66075	3.02163	3.93094	8.40255	7.66527	8.25271
40	8.66858	5.32431	6.52572	4.49787	9.40568	5.23845
57	7.48114	5.25475	7.26788	2.73721	4.17856	5.1629
61	7.84764	4.69541	5.73492	7.69276	7.75329	8.34325
57	8.91799	3.00837	6.55272	9.4849	4.92143	7.99467
58	8.88863	3.20404	4.6969	7.81952	9.32447	7.50041
42	7.07742	3.96013	3.45791	6.76911	7.16583	6.88424
58	6.98874	2.98398	3.32346	6.3812	5.39108	7.44484
58	6.96112	2.86168	4.27059	7.57761	7.50271	7.40927
41	7.63692	2.16994	1.98924	4.68742	9.08255	6.86385
46	6.48123	2.8242	4.07957	8.99839	2.58478	7.22117
54	8.51198	2.99525	3.93483	7.58052	7.43721	7.5258
61	7.18435	2.67167	3.73762	6.23508	6.32545	6.8308
35	7.3713	2.10756	2.89149	6.75769	6.69485	5.91951
60	7.29906	4.10652	5.36111	6.91995	4.90347	7.1807
49	7.47502	4.88669	5.94033	6.38597	5.87598	4.96078
57	9.43203	3.85754	8.3011	9.82325	9.64174	8.06311
62	7.83493	4.40747	6.68191	5.57155	5.49867	6.01832
40	7.69753	3.00009	3.39768	7.71252	9.08875	6.03009
64	7.62677	4.5744	6.80731	8.337	5.73534	6.39028
37	7.46934	3.12479	2.99397	8.76696	7.72637	8.73138
43	5.84945	3.21584	4.0151	5.59045	6.84343	6.28239
54	8.84237	4.97981	7.65471	6.27699	6.57372	6.88558
67	6.3681	3.79914	4.15482	5.51932	5.37706	5.81626
33	6.31597	3.74586	4.90621	6.86569	5.93109	5.87377
50	7.22188	2.59021	3.81013	8.07434	8.58254	7.4369
50	6.72642	2.29103	3.06728	7.56925	3.02384	7.91728
56	8.34685	2.47222	4.04504	8.1026	3.71758	7.63285
56	5.49888	4.54031	5.87991	6.70317	5.98963	6.20426
67	6.24832	3.58182	6.51797	7.82984	7.56276	6.43709
53	7.73476	3.30118	4.44508	5.88559	1.31762	5.70799
54	7.03855	2.16769	5.05984	7.23787	1.78297	6.70829
57	7.22252	1.93079	2.60028	6.62856	8.469	5.74732
57	6.36875	3.49514	5.84009	8.56628	7.67434	6.79019
40	4.24942	3.86382	7.16556	7.78865	7.25927	6.68604
60	5.86492	3.36059	1.83273	3.20996	5.84196	6.83651
26	5.74956	4.46347	5.03983	5.87592	7.06233	6.3293
63	5.35131	3.80434	3.37746	6.96286	7.81805	6.62689
61	7.99142	3.83867	6.59774	7.15476	5.63819	6.25256
20	4.19222	5.05392	6.22419	5.03638	5.50077	3.76095
20	8.17372	3.30791	2.54223	6.80383	6.41781	6.58432
21	3.87214	3.39675	4.01201	7.79447	7.22153	4.47401
22	5.37662	3.33057	1.28102	5.31003	6.0859	3.82019
23	7.69455	2.88836	4.58348	6.12543	8.55235	7.15865
24	5.54986	2.90428	3.38996	5.294	4.62607	4.73703
45	4.1987	4.71253	7.00015	7.9759	8.87226	5.43159
46	6.60053	3.26433	3.78576	6.66358	4.81968	7.27319
46	7.02991	3.93384	1.91945	3.54395	9.13701	6.42744
48	7.30024	2.8408	3.78476	5.97265	4.72461	6.02637
50	5.86771	4.17436	3.81121	8.10192	5.8667	6.56795
51	7.59859	3.3614	4.88693	8.43586	7.09056	7.80023
53	6.28586	3.58963	3.40321	4.22721	6.83503	5.96605
53	8.24439	3.2373	5.57031	7.34846	4.47566	7.41781
59	4.79864	3.52846	4.92992	6.15655	6.99345	3.74959
61	7.7161	2.14149	4.18255	3.16255	2.9931	5.95811
46	5.5295	3.49243	5.49333	5.55685	6.17829	5.65094
31	5.17971	5.60621	6.86735	6.76986	5.96745	3.58168
43	6.8928	3.73623	6.46812	7.16731	5.33824	5.9193
45	6.4052	3.4804	4.09676	7.92142	4.70136	6.60322
51	4.84185	3.1699	3.15145	6.90829	7.33122	4.33464
56	7.65283	2.99672	5.25709	7.91181	3.10843	6.72412
61	7.81945	2.54253	5.30006	5.49676	5.31476	4.58125
62	7.97894	4.05695	4.19096	7.86907	4.56614	6.66854
44	7.10188	2.53938	5.45246	7.94501	3.94804	7.23371
52	7.01963	3.46609	5.18632	6.49897	7.11386	4.29883
60	6.48257	5.59952	7.23936	7.8985	5.49413	5.3402
66	7.7263	3.58675	5.17827	2.59989	2.21286	7.61489
58	7.22892	4.17132	6.56966	8.70753	6.91525	6.67472
69	7.59849	3.89511	6.63667	8.70593	8.70458	7.181
26	6.33289	4.47638	4.1971	8.04329	6.83966	5.44268
29	6.61949	3.80968	4.05875	3.78462	4.01407	5.65958
62	6.78121	3.32681	6.67302	6.41799	7.45185	5.33271
28	6.52306	4.34554	4.09013	5.5725	4.99868	5.76067
32	7.9097	4.71864	6.28155	9.47205	4.33033	8.7925
49	8.73143	4.13863	7.42557	8.10593	8.85207	7.23633
55	8.14386	3.27836	5.65895	8.21851	5.78034	7.58419
56	6.07018	3.71639	2.96836	3.99103	5.81613	5.90283
58	5.07579	3.11977	5.55949	6.42385	5.89046	4.84948
60	6.47976	2.53006	4.28548	6.28418	4.77446	5.65393
77	6.67875	4.70077	5.54156	6.10788	6.6696	5.70564
53	6.6719	3.51543	5.78328	4.55211	4.69044	6.90543
55	6.77994	4.48881	5.24389	8.01252	9.46977	7.33174
35	7.05696	3.88062	4.05918	7.17693	8.7694	6.31587
59	6.72898	4.25052	8.37804	8.9749	7.70485	6.69494
72	7.28454	2.68344	5.02219	7.78067	6.6096	7.40887
72	6.83751	2.78166	2.90418	6.89947	5.21106	7.41143
44	7.59631	3.2836	4.64925	6.90859	7.96542	6.8927
25	7.32553	3.95176	5.52026	6.96298	7.22203	6.40136
31	7.71305	5.32175	4.83229	6.81579	6.70145	7.01314
32	8.09659	3.67302	4.1413	9.0817	4.48901	6.59787
40	7.14293	3.62511	3.81142	5.51951	2.94742	6.66254
45	3.68187	3.21774	3.03603	6.82535	6.72714	5.59914
46	7.9712	4.02147	6.48498	6.03853	6.23388	6.46922
47	6.8401	3.13202	1.92874	4.19253	4.91923	7.21055
47	7.50933	4.11187	5.9171	7.79274	6.55083	5.46521
50	7.86358	2.39641	3.32999	5.11221	7.94567	6.1335
53	7.02761	3.79561	6.50752	8.64061	9.18969	7.13147
55	5.80019	3.77516	5.52489	6.06738	5.29186	5.97307
58	5.84126	3.1118	4.49053	8.07864	9.45616	7.62907
59	7.60049	3.13177	6.47859	9.77878	9.67095	8.17378
70	7.59344	3.92761	7.36805	7.95035	5.6345	8.42567
78	8.97711	3.88821	6.32519	8.82686	4.35767	7.5677
23	6.84314	3.52685	2.53797	6.75918	7.00005	6.48734
25	6.14607	4.12972	2.15655	7.5479	7.84694	6.84476
56	5.78097	3.92906	4.78127	4.46361	5.28981	6.35689
62	6.29603	1.92623	3.99826	4.24957	1.73055	6.95891
60	7.74952	4.1857	7.29959	9.27898	2.53321	7.2951
69	8.09245	4.53578	7.76075	7.89735	4.0732	6.94064
70	7.78622	4.76549	6.33494	7.92506	3.73871	6.86303
44	8.41052	2.83057	5.8253	7.50806	3.48001	8.09271
65	6.82173	3.86086	7.6448	9.57225	3.04717	8.48801
53	5.73449	3.2379	4.48045	8.08385	7.77021	7.76609
56	6.12395	3.99928	6.15472	7.76889	5.80196	5.95671
31	8.58301	2.6152	5.51885	7.33105	5.51591	7.24956
34	5.3441	4.10756	2.03747	6.35231	7.91681	7.5547
50	6.65006	4.72238	6.60667	4.67124	6.72773	5.73876
51	6.72034	2.94416	3.69817	6.03114	5.40073	7.14458
60	6.69089	2.48399	3.20766	6.46487	6.40203	5.17274
72	6.81676	3.13617	6.50019	7.94603	5.50929	6.61395
34	6.8402	4.51406	7.24898	8.14064	6.77878	6.67241
37	8.13509	2.55996	3.69068	5.94349	3.99752	7.0062
77	4.70544	4.43815	5.6164	7.81782	8.15172	5.54705
23	6.80425	2.0694	5.86588	6.76017	9.01078	7.37695
61	6.23262	2.98948	4.90986	8.99483	7.7291	5.5281
26	3.82045	5.01259	2.86818	6.18523	7.314	5.58809
42	8.03755	5.0341	7.80852	6.91235	5.09857	6.42168
72	7.34747	3.03804	6.30221	8.4407	3.89711	7.02083
80	5.76925	4.7607	6.91401	7.09107	3.22219	5.07992
38	6.17374	3.10533	4.36748	6.87979	7.1993	6.37195
57	5.93367	3.49411	5.54673	7.51262	2.06704	7.02393
21	6.76313	3.56368	3.7284	7.18682	6.0637	7.30611
25	7.89695	4.04599	4.52201	6.00989	4.58996	6.67995
68	6.8139	4.67006	5.39771	8.57505	4.512	4.4049
37	7.14207	2.6206	4.51857	7.01887	1.80642	6.03271
20	6.50929	2.16011	4.05095	6.82688	6.29302	7.37931
63	7.55814	2.70841	3.35641	3.48568	3.87628	6.20701
64	5.68854	4.09893	3.25148	6.29213	7.72625	5.62083
31	7.39932	3.1	3.30237	7.08004	8.15194	7.2372
64	7.82382	3.59766	4.67648	7.50622	3.64455	6.7052
69	6.21338	2.50047	4.3123	6.35384	4.446	6.57768
59	7.12402	4.12301	2.31227	7.51881	6.50219	6.24214
39	3.38535	2.69156	2.14535	4.63807	2.03513	4.1448
52	6.91471	4.09165	4.7449	7.41632	7.29749	5.6179
65	5.46573	2.02097	3.42051	4.39968	7.89262	4.00355
83	7.41399	2.29223	5.07628	7.95176	6.16238	6.07559
67	8.64324	3.31758	6.85333	7.48417	4.91971	6.60601
35	6.33258	4.3658	6.62934	8.48431	6.75219	7.12259
47	6.64937	3.14695	4.57041	8.89632	7.96673	7.53593
59	8.34893	3.67463	5.38996	9.17988	9.194	6.60842
36	6.05727	3.40891	5.22466	7.81637	6.6232	6.03691
42	8.89432	2.45131	5.01327	8.55395	9.48739	7.78033
49	6.49286	3.23848	3.52087	8.0075	8.56053	6.52864
51	7.41665	4.10529	4.66707	8.80229	8.9765	7.37455
60	6.17149	3.89875	3.99001	6.34681	6.34016	6.70127
61	7.93502	3.21519	6.26149	6.74905	5.45891	6.85737
65	7.78725	3.24878	6.26072	5.4076	7.63336	6.88876
69	7.57028	2.96454	6.7199	7.77622	6.90713	7.26505
76	5.58491	4.09006	3.75894	7.72899	7.83594	5.75868
22	6.39741	2.58575	3.4054	6.89931	5.45544	7.33343
24	3.28689	3.13027	3.1943	6.49456	7.83756	6.85131
24	7.60894	3.71033	2.81916	6.47026	6.43433	7.39181
27	6.87635	2.87192	3.75236	7.07499	7.29619	6.50433
30	7.83612	3.39341	3.42354	7.46351	8.70844	7.92829
35	4.42497	4.54613	2.73731	7.32758	4.37525	8.30828
46	8.14162	3.43917	5.49555	7.01619	6.36324	7.63376
50	3.69629	4.67612	2.95099	4.55368	4.51039	5.04578
53	6.20655	3.0778	2.29836	7.04607	2.20298	5.68475
55	7.15982	2.7375	4.41032	7.2372	6.34714	7.83269
57	9.08327	2.18552	4.49147	8.83816	8.93325	8.449
62	7.11228	4.1678	5.21106	6.76472	7.5019	7.30937
75	6.36491	5.13621	5.99063	5.32471	5.47241	5.99452
47	7.10118	3.82846	4.6068	7.02608	3.38742	7.39621
48	6.82759	3.87826	4.639	6.85973	6.54118	5.80984
52	6.96713	2.17396	5.78656	5.65144	5.42795	6.23239
31	5.86571	3.84197	2.07904	6.42347	6.68018	7.53507
40	7.81014	2.33968	4.07527	7.50798	6.96819	6.62513
48	7.29124	4.26607	5.74906	7.22077	7.47335	6.91953
66	6.69332	4.32189	4.42654	7.84078	3.9556	6.6407
34	7.27816	3.04314	3.54052	6.85529	4.89516	6.19825
60	7.19636	3.58134	5.21036	7.99588	7.29867	7.78342
66	7.55141	4.9668	5.89322	7.76372	8.01584	5.93067
58	5.13926	3.60114	4.45527	6.56698	8.14238	6.46949
34	8.34637	4.02655	5.69133	8.0503	8.72154	6.90659
40	4.38382	2.85003	2.99231	6.28494	6.65094	4.44578
49	7.08537	2.7092	5.24838	6.91034	8.56307	7.37882
62	8.2487	2.70941	5.32576	8.13813	7.90024	6.95897
67	8.23726	4.02699	7.02826	8.99529	9.33313	6.50098
80	6.41763	2.47764	5.75152	9.1804	7.87253	5.94654
69	6.12481	4.39054	5.77212	6.45884	7.63094	6.04035
38	7.45553	3.08118	2.85428	7.88169	7.8071	7.48383
68	8.50316	3.4397	6.52253	5.88692	9.18547	7.44968
44	6.66448	2.51158	3.09133	5.59802	5.92761	5.69837
26	6.01571	3.04789	3.15451	5.22281	7.77097	6.31455
79	7.22619	3.80414	6.06094	8.59288	6.91651	7.99743
33	6.68172	3.48305	3.86881	6.85368	3.24317	6.70926
67	7.38187	4.10531	3.83344	8.87394	7.43146	8.1726
21	5.08307	2.00876	2.80729	4.82656	6.86228	4.90135
64	7.77738	1.8253	4.03201	6.13962	5.86458	7.29757
38	5.82409	4.06272	4.48617	7.34317	6.91903	6.3946
25	7.85954	3.19581	3.06047	5.16531	5.77376	6.93338
38	2.0202	4.10599	3.48567	5.5886	7.07098	5.46158
51	6.21511	3.49906	2.30494	6.83615	7.04459	6.85136
65	8.53005	3.43583	5.81118	9.2881	9.42547	7.65518
60	6.41944	4.08015	5.2297	6.83462	8.44905	6.55655
50	7.09385	3.6169	2.93154	5.89902	4.5128	6.50361
42	8.01138	3.3931	4.05729	7.07123	7.86011	7.91
51	7.31328	2.69281	3.47724	7.35301	7.14771	7.50519
25	7.21943	3.76935	3.36086	6.48115	7.218	8.1642
29	6.61233	2.9104	4.32711	7.34643	8.28864	7.25814
29	6.941	5.31073	5.29753	6.68528	7.10022	6.05376
35	6.83516	3.10287	2.94748	5.87815	8.3174	6.9164
37	6.44431	2.72001	6.0215	7.0778	8.777	8.96096
38	6.2477	3.32939	4.18314	6.38575	5.81798	6.3848
40	7.28074	3.19948	4.37998	7.47351	7.8259	6.66727
44	7.61576	3.77737	3.59835	6.08863	8.00578	6.66312
44	8.68823	4.59583	7.8672	7.65375	5.59991	7.7781
46	5.26728	3.74311	4.23155	7.82523	7.43919	6.70277
49	7.18858	3.11405	3.17361	5.49858	6.44872	6.55969
50	7.80987	3.07705	3.77894	6.52698	2.33232	6.81449
51	7.23468	2.98573	4.04695	8.03198	8.96661	7.91426
51	5.50453	3.98195	3.2743	8.01271	8.71745	7.64486
54	7.12724	2.39653	3.53917	1.46939	1.24627	4.96851
54	7.00653	2.72125	2.71957	1.3994	1.26277	4.76651
54	6.12549	3.28461	2.45555	7.28425	7.56558	6.16122
55	6.51215	3.78958	4.25175	6.972	5.47153	6.41786
55	7.00116	3.12297	4.69279	6.4988	6.19655	6.82761
56	8.05128	2.96437	4.27364	7.52817	6.16343	7.53437
61	7.25568	2.43869	3.14822	7.20884	2.59513	6.53626
62	8.27234	3.0426	5.21915	8.1333	8.98344	7.81119
63	8.3532	2.9475	3.99235	8.0906	2.37956	7.17471
65	6.6288	3.9867	1.69541	6.38862	8.52672	5.55345
66	7.35136	2.8889	3.83349	7.50624	2.80347	6.77255
67	6.26797	4.31686	4.9002	6.31511	7.23341	5.16303
70	8.283	2.7287	5.49487	9.05553	9.16869	7.92686
78	9.04374	4.05982	8.05351	9.49633	5.43005	8.03144
80	5.70518	3.08701	3.2656	7.44431	7.96884	7.07438
20	6.73417	6.46657	3.87728	7.07769	5.2531	6.80711
27	6.81494	2.99124	3.09403	7.24214	6.32253	7.74469
33	5.38664	2.49012	3.21091	7.03431	8.30112	6.95021
45	6.73298	4.44419	4.10483	6.44374	5.89928	7.07832
57	7.50159	3.33068	3.03256	8.68102	8.4744	6.61414
71	7.52091	3.85813	4.68743	7.28907	3.37366	6.22635
72	7.97272	3.42197	4.80665	5.39822	8.9866	8.34976
47	7.80332	3.27185	3.51747	8.61501	7.16035	5.36383
59	7.1943	3.60195	2.44261	7.4511	6.88048	5.76565
45	8.56834	2.07035	3.68112	9.07357	8.48558	7.80667
22	7.08953	3.18755	3.13949	6.32901	8.28198	6.31574
28	7.622	2.80874	3.35499	7.96359	7.72313	6.70192
33	7.12031	3.65567	2.57014	7.55644	7.31166	7.36036
35	8.42084	2.90983	4.00609	5.68002	6.2117	7.03887
41	6.56166	4.02457	4.64605	5.78584	6.86232	6.99525
46	4.20301	4.22635	2.6949	6.23968	7.43523	6.24056
48	7.5681	2.90821	3.67871	6.61484	2.08845	7.53663
56	7.62284	2.10942	4.52955	6.09985	7.73913	5.95964
57	6.02974	3.9682	1.90248	6.45417	8.15855	5.07185
58	6.58954	3.56108	4.54846	8.2167	3.12743	6.90423
60	6.92257	3.3555	3.99806	5.84567	2.74778	6.49238
26	4.18874	2.89445	1.95539	4.63381	4.81811	6.46122
30	6.03557	2.89451	2.57846	1.67062	1.45549	6.6239
34	7.56151	2.88927	3.47568	4.02726	6.5985	7.37581
45	5.44797	2.60061	2.83623	8.28772	9.58433	7.25589
50	7.85024	1.89887	3.3227	6.12425	6.52099	7.56486
50	7.86199	2.5939	5.10468	7.98544	8.3575	6.87714
60	8.1989	4.14977	5.31078	7.74516	8.91499	7.6799
61	6.42027	3.70151	2.74637	9.60637	9.62092	9.14364
52	5.73234	4.29728	3.56329	7.19762	9.28589	6.35746
30	8.65736	3.03762	4.73603	6.89478	6.88179	8.28084
59	5.9245	2.53171	1.85687	6.93008	7.94918	6.00208
35	8.72105	2.13527	4.11291	9.75068	9.58498	8.46697
27	6.58428	3.05476	3.52125	5.73359	7.77072	4.30694
31	7.18092	3.47455	5.40822	5.87075	7.56355	5.76287
32	7.87436	3.10693	3.54254	4.97404	6.43259	8.13207
39	6.28024	3.12433	4.21952	7.88976	5.44788	7.84703
45	5.76771	4.30135	2.75423	5.97001	6.40865	6.77019
46	6.62592	3.26462	3.64051	7.86133	8.9436	7.83507
51	8.40907	4.07777	4.20374	7.92727	8.13065	7.81241
53	6.89673	3.59985	3.95151	6.62049	7.12804	7.22245
55	5.71288	3.72559	2.6086	7.64093	5.56702	6.64186
56	7.6545	2.54985	3.27811	8.46087	9.04562	7.52444
64	6.41368	3.84143	2.4099	1.54918	1.37063	5.76693
65	6.1618	3.11024	4.41712	8.08949	8.49783	5.9938
78	6.38591	2.60602	5.04594	8.27869	3.01559	6.9077
40	7.10055	3.48846	5.24381	6.43062	3.28343	5.76292
63	7.46908	4.37804	6.28098	7.66317	4.48723	7.51983
45	9.77007	6.23822	9.76441	6.86058	4.47201	7.23044
60	7.67698	2.96338	4.45469	7.17336	6.63298	7.12086
55	7.86288	3.02249	3.60992	5.91832	8.06978	6.5121
19	5.19496	3.60354	2.9087	7.43169	6.48494	6.53287
39	7.81286	3.53983	3.993	5.80242	7.27225	6.49452
55	6.58336	2.16083	6.85172	6.86724	2.67686	6.05803
34	7.46487	3.50719	2.00608	9.04018	9.00371	7.66683
52	5.44572	3.22809	6.37209	8.5681	6.36182	7.27221
53	6.93205	3.38226	4.70319	6.76698	4.65261	7.20424
49	6.22932	2.59974	2.46569	7.97643	8.17216	7.07621
57	8.16447	2.00959	4.67848	7.54472	7.55484	7.70201
43	8.27701	4.30089	4.02576	6.90626	8.25004	7.21326
31	4.76571	2.5334	1.53109	5.74677	4.75544	6.29077
65	4.11059	4.5425	5.61176	7.58006	6.23577	5.33198
38	7.6241	2.11843	4.88957	8.5179	6.98935	6.91067
57	7.68662	4.77453	6.71817	7.41531	7.81341	6.06873
46	7.024	3.10066	6.01284	6.40902	5.32586	7.5012
73	8.46497	2.72576	4.30227	8.731	7.15416	7.41994
36	5.25256	3.57845	3.48849	7.49074	4.19834	6.85998
48	8.37889	2.00822	4.33159	8.1747	5.15194	6.05204
56	6.98742	3.03739	5.70556	9.11749	4.90363	8.33493
60	8.03841	2.38214	2.71865	1.6739	1.28186	6.47576
51	8.22404	2.80983	3.11706	6.71854	6.84813	7.19878
74	5.12727	3.33048	5.34221	2.81635	3.86039	5.15543
65	7.61271	2.15109	6.43645	3.60456	5.04842	5.39788
21	8.31279	6.43073	8.35278	6.47413	6.41812	6.16414
57	7.08247	3.68207	7.18852	7.39508	4.43383	6.74409
25	7.13516	7.00831	7.72097	6.85073	7.44152	5.95284
70	6.83803	3.48411	6.73236	7.60154	3.89419	6.07214
53	8.18	4.70527	6.99514	6.9227	4.90032	7.72265
28	5.57614	6.07447	5.60402	5.6113	5.85255	5.49136
45	8.18308	2.75878	5.99321	5.68817	5.46691	7.03135
42	9.40569	7.486	9.7353	9.67421	9.85949	6.8794
29	6.34633	4.634	6.71329	5.17376	5.49386	5.5344
60	6.09413	6.25301	5.96971	6.20617	6.4288	5.56795
44	7.60286	4.9565	5.76461	6.23649	7.58015	6.1673
29	6.15951	6.32611	6.54473	5.93893	5.60566	5.65781
20	6.47521	3.44938	5.05922	6.44967	7.0949	6.80232
55	6.52836	3.47332	6.09803	5.63394	5.52831	5.90217
38	6.34695	3.39769	6.54918	7.19683	7.14996	6.10996
56	6.41047	3.01541	5.95509	6.38407	5.71154	5.98803
19	5.01916	4.62702	5.25776	3.16158	4.76353	6.11344
21	4.04771	5.30395	5.1554	4.22346	6.59088	3.28869
37	5.26726	5.86968	5.19903	5.35958	5.56573	5.66335
44	5.88453	3.2096	6.01744	7.03915	6.69259	6.28073
44	5.22028	4.6913	7.29325	7.17609	6.72837	6.65368
60	5.77953	3.08393	7.11356	5.66924	5.39396	6.80644
64	7.09975	3.87041	6.57664	5.67689	5.1183	6.63069
71	8.42064	5.4706	8.74494	8.75248	6.37285	6.66101
34	7.15654	3.06398	6.83271	3.40578	2.95599	6.56791
58	7.81786	3.0796	7.32556	8.61863	9.44773	6.39059
68	4.04709	5.43624	4.15381	6.52749	2.82322	5.69256
30	6.19693	4.1184	6.76898	7.11306	7.07588	5.59265
30	5.77326	4.54175	6.29452	6.13959	6.7339	6.23042
36	6.99342	4.83538	6.69775	7.6619	5.74833	6.4249
55	7.91065	3.24026	3.72539	7.77838	8.64111	7.40801
28	7.77048	4.39565	7.10321	7.93468	7.05085	5.44641
73	6.71699	3.98729	6.89355	5.65042	9.10275	5.59384
21	4.80571	4.82022	8.24539	7.64103	7.64018	6.50489
73	8.83051	3.63907	9.01072	7.86201	1.68808	8.20687
40	8.39989	4.18082	5.78344	5.76272	5.58171	7.67145
28	7.12419	6.03241	7.45521	6.23169	7.26549	5.27487
31	5.75685	4.99819	5.24704	7.37999	7.80124	6.33192
39	5.66513	3.05003	4.74972	6.44531	9.26596	5.69336
39	7.81896	6.08933	9.37775	9.79361	6.61876	7.80327
46	6.46794	3.68738	7.23846	7.33087	6.80767	7.23903
51	6.92917	4.39378	6.82175	8.1342	5.54562	6.88257
57	5.84193	3.92701	6.03353	6.73647	4.01203	5.35638
29	7.58324	6.91921	7.70146	7.92496	8.11701	6.4502
62	7.90326	2.99434	6.18334	5.87189	4.62525	6.52072
54	3.51614	6.41268	5.72549	5.15456	6.10626	4.73295
77	7.55218	5.15743	7.34944	7.71146	6.22015	5.97501
19	5.26726	5.86968	5.19903	5.35958	5.56573	5.66335
22	5.49835	2.94148	6.22717	9.31908	7.88021	6.38202
72	7.87702	4.82345	7.47343	7.79521	7.89362	6.28652
53	4.93581	3.26963	6.47334	7.80214	7.39864	5.22223
70	5.66159	4.47979	8.3365	7.28312	2.10496	6.93101
47	7.09553	3.42993	7.1857	7.05365	5.5461	7.22026
24	6.6429	6.54453	6.97954	5.52804	6.14399	6.09178
58	6.31022	3.70224	6.83006	5.05599	6.37046	5.24397
49	6.71469	2.82507	6.10144	7.31919	7.12335	7.46782
21	6.88463	5.27652	6.2547	7.50616	5.16402	6.68614
21	5.76255	6.48901	6.75357	6.67454	5.04516	6.39572
29	7.36964	3.49413	5.35969	7.58637	5.76015	6.52881
33	7.07861	4.33763	6.68282	6.59972	4.60808	4.56893
40	6.63513	6.20411	6.83206	7.55051	7.61361	5.85923
26	6.69544	3.65613	5.91843	6.41948	5.1277	6.9581
57	7.75616	3.63173	6.01655	5.76086	5.77225	6.04266
21	7.37352	5.00244	7.16062	7.72427	6.73787	6.58893
29	4.82338	3.47078	6.03106	7.87597	7.03342	5.86012
31	8.37151	5.80084	7.67115	5.69275	5.52471	6.81845
55	7.17973	2.85331	6.71096	8.67488	5.61784	7.52036
26	7.91305	5.68989	5.03045	5.53989	5.56726	6.29524
55	6.95335	3.72057	8.44723	9.38914	3.65926	6.90598
64	7.15922	4.70164	7.06752	7.00447	5.1612	6.74991
67	6.8446	5.17461	7.33492	8.5408	6.07982	6.74351
31	5.50256	4.03066	5.70759	6.81261	6.12854	5.89226
42	7.74944	5.84528	8.55813	8.08186	7.89863	6.9775
20	6.04689	6.07943	6.38491	8.2602	7.7062	5.36914
19	2.39433	3.4189	3.24268	7.10182	5.42764	6.87535
64	7.29083	4.28789	8.13024	8.03514	6.40379	5.92421
49	3.13493	5.84587	5.6683	5.33115	5.54648	4.97496
67	6.36816	6.41136	7.82647	5.16912	4.68697	6.37047
49	7.45255	4.32999	6.56206	8.85277	4.60568	6.15461
23	9.56984	4.44168	7.95684	3.75673	1.97695	7.14611
50	2.93066	4.70703	5.97615	4.8441	6.1789	5.06234
55	6.02111	3.57358	6.39255	6.56297	6.10809	6.95107
67	5.90714	4.77396	7.75835	7.4976	3.06867	5.61576
41	4.44183	6.11162	6.13478	5.78798	5.84172	7.29974
30	6.25326	5.96521	5.90534	5.71422	5.64702	4.91928
19	5.94961	5.60953	6.20273	4.96271	6.23089	4.56684
19	9.02378	4.50508	8.79013	9.37225	7.70977	7.18587
36	4.74285	4.69496	4.0061	6.58856	5.5949	5.19145
53	6.24328	4.85586	6.68133	7.66121	5.75965	7.10995
32	5.92057	3.53081	4.08478	5.51097	5.51756	6.17241
31	6.93781	4.09795	6.34646	9.02839	4.56543	6.59753
46	6.32342	3.65423	5.34898	4.36636	3.46619	4.48934
38	6.70293	4.52876	8.64482	8.76277	8.08714	6.48065
67	7.64357	5.41573	8.29847	8.4057	7.25798	6.25394
67	6.22356	3.76429	7.38064	5.97626	2.96856	6.5174
70	7.42676	2.76712	7.7505	7.06139	2.39861	5.97256
19	8.48113	7.16725	9.502	9.22032	9.05957	6.67751
21	5.3241	2.60804	4.58511	7.17147	6.67939	6.96313
71	3.83523	3.00359	5.35541	6.63488	6.46038	3.76835
63	9.22099	1.89178	6.39504	9.33421	2.08633	7.61101
60	4.64676	5.01164	6.62013	6.90834	5.55568	4.80472
38	6.74332	2.90759	4.92261	7.26005	7.46915	5.90029
22	7.24293	2.99172	3.83719	6.42811	5.0604	6.93102
34	5.94881	2.82786	5.54654	8.56451	6.34856	6.51017
60	5.27195	4.32189	6.64293	8.2517	7.81859	6.13571
71	7.47798	4.93486	8.71815	8.19243	6.11804	6.26353
38	5.26726	5.86968	5.19903	5.35958	5.56573	5.66335
41	8.04311	5.48194	6.90918	7.22199	6.67199	6.58491
49	8.79273	4.15099	7.74286	9.21813	5.37723	8.52417
63	6.93733	3.46776	6.71794	7.96076	5.54365	6.51547
59	8.50234	3.7555	7.59283	8.46697	3.51802	7.34598
22	7.7352	2.51352	5.53803	7.91157	7.21924	7.03937
24	8.3971	5.82584	8.07394	8.10675	7.65363	7.56085
30	8.21424	6.21115	8.3886	8.41692	8.39892	6.95788
35	4.80171	6.41329	5.00031	8.58695	9.08066	6.76936
18	6.80448	5.68903	6.58809	4.9121	5.05858	3.77838
28	7.18058	4.9282	6.1084	6.84388	8.19748	7.2905
56	8.15689	3.39303	7.31226	8.48131	5.52936	6.98486
35	7.11965	4.42187	3.90179	5.88848	5.08719	5.6592
41	7.16651	6.58031	7.26582	7.22576	7.28017	5.97302
43	6.98935	3.87013	6.44109	7.55236	7.81282	7.3838
21	6.6218	2.0801	5.9172	3.10862	4.15178	5.68282
67	7.30047	3.06605	4.00111	6.4037	6.80057	7.8155
30	6.51931	7.03041	7.28532	7.46247	7.5977	6.23119
29	4.48147	5.89651	4.21071	5.38588	5.66451	5.41256
48	6.02512	3.16677	6.0903	6.85085	8.30404	5.97328
23	7.328	6.6677	6.9485	5.55007	5.49381	6.76526
64	5.75525	4.73591	8.12407	8.19316	8.2341	8.76754
23	7.11219	5.7894	6.21108	5.50541	5.66932	5.19954
27	8.52515	2.19651	5.38863	9.37329	2.77107	8.56959
36	5.96857	3.86032	5.69056	2.5868	1.94026	4.62556
44	7.71292	6.82367	7.77647	8.24408	8.35588	6.90578
66	9.1355	2.79558	7.43948	6.8581	4.87514	7.66338
26	7.56317	4.27587	5.76941	6.5418	7.14294	6.56544
68	8.26974	3.72467	7.35826	7.07379	4.09259	6.75461
25	4.84178	4.57125	6.08415	7.94153	7.14869	5.65547
38	7.97764	4.36677	8.83208	8.93907	5.44768	6.38689
68	6.72611	3.87081	7.17639	6.97893	4.54388	5.76271
59	9.16994	4.73569	5.82541	7.54733	7.67499	7.53975
37	9.54492	7.41787	9.79148	9.68934	9.8225	6.91577
62	7.05012	3.88115	7.51632	6.9934	4.90815	6.2342
40	8.08566	6.68671	7.17256	7.98585	8.19051	6.17707
60	8.25121	4.36685	8.72802	7.54825	8.71742	7.26174
53	6.00076	2.32097	5.91657	9.20705	6.80879	6.06404
67	5.93218	3.0884	6.34837	9.42879	9.54951	5.5848
35	9.12652	6.31477	9.30804	7.01619	9.13307	5.80673
68	6.51905	1.77504	4.63854	5.6011	5.35588	5.17386
31	6.53559	6.00556	6.37412	6.47591	6.79885	6.25219
41	5.1485	3.21988	3.78633	7.29925	6.79963	7.01961
34	5.44905	5.57243	6.51344	5.44884	5.54132	6.09066
44	6.14291	3.54653	4.42084	5.5722	4.3453	4.14025
69	6.42656	4.28314	6.08395	7.41515	4.09567	5.92838
31	4.82687	4.35468	5.65453	5.41651	6.35273	5.16432
34	5.82299	4.66256	6.19903	6.68758	7.13782	5.54048
35	6.89862	6.38717	7.67722	6.37321	7.48922	5.90145
53	7.97402	4.96956	8.00855	8.67008	6.11103	7.07604
58	2.92643	4.62922	4.5363	6.16991	3.96145	4.70059
63	8.0037	3.71843	7.55735	7.89751	4.7904	6.44388
65	7.33582	3.81215	7.15048	7.90169	2.77731	5.66787
67	4.15148	4.80548	5.3496	4.00625	5.09138	3.89595
68	6.98433	5.21599	8.35828	7.14781	4.29678	6.04543
69	7.37787	2.9539	6.05845	7.429	2.21602	4.89988
71	4.59487	3.58241	5.51752	7.00157	1.55568	5.82342
71	8.06254	4.5929	7.05353	7.98589	5.96193	5.53371
66	5.2735	3.90194	5.85022	6.75031	2.49607	5.31035
24	2.86949	3.64303	5.33294	6.01496	5.95247	5.90939
49	6.4866	3.21937	5.14639	7.65226	8.15348	7.12898
64	7.37439	3.96237	6.9674	7.83408	7.90515	5.62151
71	6.41716	5.6171	8.80757	7.69376	5.02647	6.16115
74	6.76468	3.27454	6.59691	8.32371	3.63019	6.59408
55	7.27623	3.71388	4.97095	7.63773	7.37774	6.26757
61	6.08747	3.88693	6.22242	6.19484	5.47812	5.61045
47	7.00531	2.78334	5.87815	5.82715	8.10336	6.8384
68	8.27403	2.48642	7.44003	7.78523	7.17966	6.40293
75	9.21513	4.34743	8.8971	9.17525	3.07974	8.73688
30	2.87188	4.43397	5.51004	5.53046	5.37281	2.95983
51	7.30526	3.10481	8.05229	5.75333	3.81289	6.68296
52	7.87545	6.05116	8.02187	7.08108	6.85295	6.5552
35	5.30601	4.39229	6.16082	6.63865	6.57167	5.50199
71	5.7016	4.42218	7.12756	9.19012	7.06172	8.30957
62	8.97731	2.32169	6.03115	8.22029	8.05389	8.06391
42	3.03518	3.65705	5.22153	6.44639	7.78647	4.73587
55	8.70993	2.39546	6.17104	7.42553	8.30429	7.26295
76	6.33247	4.94376	6.1958	5.29354	4.79175	5.82857
61	7.7816	4.0364	7.71204	7.65519	6.10879	7.35369
34	9.02111	2.34879	5.28299	5.7273	7.79483	7.68111
67	7.70483	3.05367	6.73902	5.62251	8.5361	5.66049
58	7.60179	3.32132	6.9221	8.43717	5.93219	6.7235
20	5.37391	5.45175	4.46626	7.36216	6.24513	6.98901
38	6.2756	3.52044	5.48744	6.86577	6.32122	6.77364
46	6.57602	4.01092	5.77049	7.32644	7.56269	6.4555
33	6.99328	4.15202	5.44199	8.08422	7.17946	7.1166
27	8.03453	3.60925	7.94673	8.66317	3.23625	8.02336
50	7.5083	3.11438	6.64265	7.68719	3.20728	7.47491
74	7.71857	3.9996	7.50187	7.08562	6.57934	6.24108
74	6.57404	2.50612	6.49809	8.90164	2.05878	5.88873
72	8.26026	3.6367	7.11397	8.61898	4.40153	7.66698
71	5.58657	4.37804	6.03764	5.4847	6.38813	5.73096
64	7.86235	6.05097	8.81458	5.95972	7.14759	5.51709
19	6.59356	4.51892	4.11556	4.88637	6.85427	6.15645
77	7.5472	3.23411	7.15312	8.2131	2.33406	6.5478
53	5.51109	4.35646	4.69205	5.56334	4.58154	4.82754
22	6.38324	7.15643	5.49665	7.8437	8.95699	5.3397
22	6.34409	3.62398	4.8683	5.60522	6.55189	5.38571
34	7.15238	2.70344	5.07521	8.66015	7.02798	6.48137
38	6.59202	5.84887	6.58231	6.7695	6.43373	5.11163
40	5.18181	4.17136	4.6122	6.68744	5.29804	5.9189
45	6.75394	4.6727	5.76379	6.29642	7.15859	4.54962
47	6.22329	5.6449	5.79044	6.99585	5.46282	5.64352
51	5.8554	3.13516	6.31031	7.29879	3.85366	5.61527
52	4.80025	4.37872	4.54231	6.83097	6.79258	5.12081
54	6.24687	5.42235	6.57193	6.45767	5.55342	5.52544
57	6.40267	3.55657	6.19881	6.60096	3.31962	5.20185
60	4.76476	4.65855	8.07454	7.49452	7.37219	6.32664
62	3.0221	4.86086	4.98828	5.09507	5.57106	3.77361
62	4.12817	3.37662	6.96377	6.45407	3.5859	6.22587
67	7.25006	4.7917	7.35018	8.851	6.07512	6.01321
67	5.66231	4.64878	4.10756	6.67277	5.65433	6.08486
69	6.012	5.3548	5.30988	5.77843	5.00435	5.78443
70	8.58353	3.09044	6.18987	7.88882	3.74405	5.94115
80	9.29263	3.65674	8.62846	9.64396	2.29153	8.07269
71	5.71991	3.02434	5.70228	7.20724	7.58953	5.24336
20	6.57141	3.54435	5.81469	6.64768	5.20828	6.89754
27	6.64018	4.94761	4.05134	6.56803	6.25054	6.14335
59	4.58217	3.47352	6.55368	7.26726	4.19145	6.73135
68	6.75353	3.47728	8.06646	8.06116	6.36465	7.62993
71	9.15074	2.77596	7.00117	7.08251	3.11241	6.83229
27	5.44654	4.36294	6.10757	6.59694	6.24396	6.65514
76	6.48604	3.15716	6.40499	6.48343	3.3848	6.22526
28	7.75713	3.91864	7.04063	7.39081	6.39717	6.12971
29	6.81558	2.38336	5.98744	7.10903	2.06998	6.96509
42	5.36046	2.96713	3.49278	7.77084	6.8616	5.57767
78	8.40023	3.66351	7.50946	8.90816	4.63327	6.69405
25	5.59813	5.51171	5.89906	7.06724	5.41134	7.38991
25	6.07115	4.05667	5.42556	6.82014	5.51428	6.40481
27	7.1626	3.49865	3.39052	5.98525	6.38249	7.0173
60	7.10801	3.61358	6.57542	7.48925	4.52535	6.95883
59	5.58496	5.46206	8.91283	9.59239	8.84412	6.75522
61	4.31972	4.11327	7.77945	8.04207	5.32999	5.911
26	3.35796	5.40423	4.96115	6.34585	8.30039	5.45819
31	6.75143	3.80496	5.75811	6.07375	4.64907	6.51146
51	8.57987	3.20702	6.38344	7.99859	4.03642	5.71567
62	7.52835	2.73762	6.26173	8.55003	9.48938	6.28701
25	7.41318	6.89811	7.81114	8.08406	8.16386	6.71371
35	8.94959	4.6611	7.56435	9.73465	9.675	8.11654
54	6.97619	4.20899	4.20861	6.86477	6.69467	4.06964
63	2.92109	4.06515	5.41036	6.4755	4.79026	5.78885
61	7.24812	3.42602	6.42017	7.90571	7.87532	5.85767
63	6.87192	1.65596	3.93559	4.58953	8.82444	6.13337
65	8.48843	2.64948	7.11738	8.49649	3.20311	8.13249
63	7.28987	1.87588	4.93967	5.55951	4.97743	6.5077
53	6.9484	4.05071	5.36286	6.14184	4.62325	5.70325
33	6.19346	4.60649	6.31601	5.81416	5.49726	6.32715
49	6.82012	3.90119	5.53161	6.79003	3.88519	6.54185
70	6.16066	2.52583	6.22033	6.83114	5.70302	6.6964
67	6.07899	3.5384	5.22089	6.14486	4.42832	4.5061
52	7.60208	2.28838	4.51442	1.61527	1.15774	4.36289
29	7.46511	6.28876	7.93223	6.93816	7.26793	5.55689
18	6.04741	5.78922	6.51161	5.91518	5.12986	5.44317
62	6.4899	2.78948	5.45425	5.55968	5.36516	6.04498
33	5.63506	3.31259	3.29366	6.08977	7.60588	5.7221
65	9.40369	2.89695	7.8929	9.62627	2.20531	8.48847
23	9.43905	4.92758	8.92056	9.01925	8.80762	7.95099
30	6.88531	6.11746	8.67131	6.92915	6.57589	6.23001
57	6.85971	2.61718	6.5671	7.07938	7.10545	7.08652
47	5.75816	3.32537	6.38657	7.11715	5.29701	5.39015
24	7.42137	3.89412	6.51866	7.07222	3.30806	6.83257
56	5.58755	3.26035	4.86954	2.95325	4.17719	4.5328
22	9.33607	2.78915	6.21908	7.37514	7.49657	7.71458
66	4.47338	4.21845	6.52911	5.72807	4.75544	5.09031
20	5.03176	4.61953	5.95999	6.31958	6.38505	5.35651
22	8.10341	2.75749	4.71623	7.71504	7.31595	7.86191
50	3.28362	3.0062	3.62273	6.57925	6.02467	6.70079
32	8.00427	4.13824	6.04963	5.65897	5.62103	7.0734
24	3.48711	5.35698	4.49439	6.42321	5.61805	5.80554
25	6.05558	3.10686	3.91144	5.38009	6.51526	5.39044
33	6.00227	4.27189	4.25896	5.80648	3.96492	3.89049
43	5.97506	5.27416	6.60179	7.33221	6.59459	5.92419
44	7.07718	5.98366	7.23831	4.77944	6.47057	6.1054
45	4.61624	2.42404	1.98079	6.86008	4.08437	6.34342
47	6.9107	3.24262	5.73557	5.92415	8.37164	6.60042
50	8.47546	3.77665	8.0734	8.58883	3.1956	8.34605
55	7.98873	3.13383	6.75056	6.54668	2.42793	6.97917
60	7.03211	2.86174	5.55918	6.96534	7.05993	4.48152
63	6.19752	4.08085	7.07932	6.90631	6.10596	6.12909
63	6.70806	2.87067	4.81906	5.65296	8.34202	6.55289
63	6.65978	3.55551	6.56291	7.11971	6.23131	6.16326
65	9.8455	4.80386	8.73208	9.36539	9.52629	7.82702
65	9.17789	2.1234	4.04004	1.73714	1.2539	6.74546
65	6.67357	2.80714	7.08458	6.4371	3.09087	6.47328
69	5.45386	6.2028	2.58509	4.95234	5.46765	3.05692
69	6.37514	5.23935	2.66862	5.11449	5.47264	3.36251
75	6.91403	3.08011	3.51999	5.29454	6.92815	4.26271
36	6.09933	6.3068	5.5391	5.47477	5.47636	5.72955
18	4.87958	3.86781	6.46792	6.47948	6.00283	5.95188
41	3.97305	4.10028	4.09321	7.70592	3.88105	5.82599
53	5.37053	4.11528	6.46385	6.76857	7.38885	5.55331
59	6.8474	5.44587	5.68394	6.00541	6.17205	4.83177
67	7.38652	3.56167	7.7794	6.19868	7.52139	5.99892
61	6.33518	6.05139	5.89538	5.46662	6.73806	4.65168
58	8.14754	2.56536	6.89872	8.86105	1.67945	8.07823
68	8.34697	3.1936	7.0935	8.28329	3.28992	6.48983
47	8.16033	5.15353	6.40301	7.26441	5.27321	7.37411
65	7.62683	4.93752	6.74914	6.97739	4.30947	5.72639
74	7.0893	4.86018	7.04136	7.42658	4.1386	5.91854
34	6.69824	4.1794	6.32629	5.16203	5.03687	6.48623
34	8.74719	3.18393	7.0581	8.24564	8.27479	6.4608
53	6.61413	4.91922	5.85005	6.07889	6.33787	6.63803
69	6.86322	1.95684	4.78368	5.46722	3.56348	6.69827
69	7.223	2.36478	5.65416	7.73727	7.98367	6.97726
30	6.88614	5.38598	4.77872	7.58095	8.13576	6.88229
19	6.41423	3.82426	5.526	6.56038	5.71356	4.05806
53	6.34118	2.92062	6.66737	7.71678	2.57905	6.82504
35	8.29723	4.64112	6.72052	7.42415	7.21595	6.50429
60	5.08255	4.37496	5.81982	4.30787	4.02143	5.53627
71	6.8074	4.3936	6.31505	6.65517	5.94823	6.56798
26	7.69341	4.11841	6.10422	7.61984	7.58105	7.52247
28	7.30017	3.38215	4.31831	5.47481	4.88177	7.51814
37	5.29486	6.22767	5.6753	6.19471	6.85464	6.36893
26	6.12359	6.03171	5.38175	6.5273	5.52085	5.74195
46	6.39067	5.51836	6.85014	6.91815	7.1129	5.98857
31	7.18211	6.44316	7.56586	7.81569	8.41215	5.98807
58	5.50601	3.1211	5.2332	6.63673	2.65274	6.94391
18	5.6173	4.92527	6.19353	7.61211	9.48328	6.29887
29	7.15584	6.623	6.83861	7.25707	7.59197	6.4239
25	7.85917	3.21512	5.79639	7.22018	2.25593	7.8827
34	8.19374	7.1693	8.58191	8.79871	9.40927	6.60494
24	5.14595	6.42389	5.95841	4.69915	5.69409	4.75883
26	6.84408	5.08045	4.29082	6.86493	5.4366	7.44527
34	5.9981	2.19493	3.50525	6.29498	5.42583	7.50741
18	5.18161	2.90126	4.08395	6.85523	5.15662	6.29376
29	4.23519	5.25135	4.70047	5.7112	5.67027	5.08171
18	5.37852	4.33361	6.58814	7.19291	4.37242	6.29923
38	7.34214	6.67082	8.24252	7.63889	6.77348	6.28155
36	5.41658	6.15128	5.36224	5.34959	5.56015	5.17478
62	8.33275	4.21941	6.51304	5.67117	4.57077	6.94921
36	8.08127	6.98496	8.35876	7.60548	7.34389	6.12555
53	6.99634	5.80134	7.55207	3.97881	3.09852	5.26223
69	6.13731	4.23329	6.74538	6.95131	2.37359	4.96033
29	5.70753	3.42137	7.10362	8.58036	8.50978	6.40471
64	4.20828	2.60496	4.95745	4.50466	2.10896	5.80118
78	6.61276	4.18379	6.55836	6.63142	6.17058	5.63045
69	5.01591	4.69528	6.39276	7.52243	4.3144	5.36388
77	5.95933	4.0281	6.80893	6.94485	4.03767	5.6031
22	9.21296	7.37248	9.62896	9.68873	9.86744	7.30189
43	6.34934	2.24394	3.63415	8.10596	5.00403	5.21858
48	5.51826	5.45366	5.1367	6.40454	5.54847	6.0151
53	5.53147	3.3467	5.66583	9.17496	7.88008	7.24259
18	6.88237	3.32449	6.55361	8.54353	6.41739	7.33148
57	8.51841	4.02537	9.12605	9.55358	2.09895	8.72777
44	5.41684	6.10293	5.41814	5.34135	5.54724	4.97956
22	7.12529	3.00015	5.54488	6.24101	5.98392	6.81512
64	6.46574	5.96437	7.05697	5.38298	5.49478	5.05635
49	4.54392	3.61396	5.71622	7.66307	6.32732	6.74464
49	5.11275	3.27497	5.89505	7.73492	3.51737	6.32884
34	6.73617	4.82462	6.6171	6.95712	5.64976	7.19638
75	7.5751	2.06385	6.80655	8.83858	3.45347	7.07945
72	5.71454	4.66279	4.55284	5.39786	5.38081	5.36065
28	2.84446	4.23729	4.73554	5.07213	7.98524	4.91637
42	7.22049	3.16822	5.62276	7.74532	7.38033	7.41907
35	5.58425	3.86952	7.22954	6.34965	6.28066	6.53586
72	8.28095	3.73346	8.3924	8.32487	4.70981	7.11952
18	5.15084	4.67386	6.16966	5.46777	6.86046	5.26461
37	7.43029	5.4134	7.56554	7.08733	5.78214	7.50037
22	6.10618	5.59479	6.0078	6.19279	6.29919	5.72024
45	7.23851	4.29217	8.7025	8.56183	8.55148	8.46345
42	7.92353	3.39178	7.79984	8.51067	7.67286	7.26261
71	7.41762	3.59157	6.23531	7.90726	2.83458	6.6087
42	8.36643	4.29798	6.99984	6.13525	6.2941	6.97054
28	5.226	3.77107	6.72791	8.42025	7.95939	8.09768
77	3.75578	2.66667	4.39897	5.43207	5.31097	5.91045
53	4.78785	5.648	6.83901	6.92862	6.74348	5.23926
27	6.62192	6.12498	5.87565	6.1239	5.60328	5.47735
23	8.42827	7.18307	8.21716	7.74763	7.35844	6.74578
31	7.51011	3.04225	6.50873	8.99769	9.16353	6.73021
72	8.78704	3.63862	6.89093	8.63097	9.24802	6.88943
49	8.06842	5.2387	7.40528	8.21087	8.93919	6.65169
53	5.87539	5.17776	6.70607	6.53303	5.15222	5.73943
31	7.88336	4.00734	5.20817	7.04037	8.16875	6.26753
19	4.11818	4.01613	4.27066	4.99456	6.09218	4.27286
42	5.68437	4.55571	5.03467	6.77318	5.48381	4.95503
68	7.98513	3.71224	8.26393	8.59261	8.72818	6.69797
68	4.69532	2.13998	4.39155	5.02561	1.14646	5.63402
58	5.7731	3.78112	5.28048	7.78851	7.97648	5.89473
33	6.06966	5.01506	5.53312	6.75218	5.3771	5.54751
73	8.63375	3.24165	8.29382	8.42496	4.22718	6.72617
41	8.6335	5.34928	8.1629	9.20081	8.91065	6.88778
24	5.71994	4.28795	5.30835	7.90099	3.47428	6.15734
46	5.30131	4.87033	5.13885	4.40491	4.71653	5.641
73	6.53227	3.76602	6.90265	7.4285	5.12005	5.95226
77	7.13186	3.80815	6.88628	8.76297	4.18352	5.80204
43	7.52358	5.75081	6.87392	6.30095	6.34421	5.55784
86	7.09925	4.14949	8.6092	8.25498	4.71134	6.7811
32	5.0252	4.93147	5.6969	5.57302	5.4935	6.61629
68	6.2708	4.25468	7.38418	6.37404	4.0948	5.06652
71	6.65462	3.28475	5.41837	7.10654	3.68727	6.25921
62	3.4432	3.7154	6.63373	7.53497	3.09234	3.42968
52	6.96744	6.77583	7.22992	7.4081	7.34597	5.72559
71	7.73158	3.91638	7.30974	8.88464	3.15025	6.43517
62	5.30512	5.31691	5.4152	6.244	6.38473	5.94472
19	8.0156	4.17197	6.17921	6.83894	5.56908	6.22724
45	9.23433	2.27495	6.70316	9.6214	3.54679	7.75748
70	6.5393	2.67226	6.48618	6.90395	1.63176	6.83448
64	6.31824	3.33931	8.71113	9.93907	9.29138	9.68629
36	8.98033	3.91867	7.57645	7.34042	7.22243	6.68652
69	8.84774	3.4381	8.9984	8.77769	3.44984	6.75835
64	6.74681	2.34136	6.9161	6.9903	6.17936	7.3421
83	7.82342	4.11845	7.57474	7.12798	4.31017	7.01463
59	5.69265	5.58559	6.09663	6.90599	5.763	4.9339
33	7.95021	2.51796	5.01894	1.81472	1.37685	7.10808
57	8.32479	3.46134	6.398	6.98829	5.47601	6.90455
57	7.37047	3.09045	6.7891	8.41065	4.18005	6.92885
39	7.56126	6.6484	7.72499	7.99593	8.275	6.46967
43	5.28227	3.91367	5.00926	5.3909	5.40766	5.33663
47	7.72552	5.55515	6.13145	7.9816	8.18753	6.80226
57	8.43397	3.10409	6.70041	8.12598	7.70018	7.13866
21	7.28615	6.55867	5.65932	7.85958	5.40847	6.93849
61	4.39609	3.49075	6.58592	5.82234	3.87172	6.19684
73	8.73392	3.38999	8.27762	9.26922	5.80905	7.39395
61	7.14772	3.7212	6.73403	8.51851	7.7317	5.79754
41	5.3148	4.44009	8.04137	8.35516	2.22548	5.14501
18	5.27011	5.90794	5.20365	5.36144	5.57172	5.67731
37	7.49659	6.6053	7.30901	7.66434	7.4005	6.37605
43	6.84666	3.51446	5.11952	7.90683	6.32719	5.60263
40	3.47363	2.22393	4.00444	5.39792	5.43443	5.36866
65	7.94891	4.24162	6.739	5.584	5.45867	6.84855
60	8.06482	4.05432	7.60212	8.54557	2.01702	6.77819
74	7.01539	3.68733	7.38733	7.77513	5.08512	5.62932
25	6.67414	5.57122	5.77049	7.42245	5.55826	6.12779
51	5.26509	6.10919	5.38062	5.3386	5.55202	5.03007
30	7.14416	4.90182	7.51118	6.33842	5.89095	5.82977
39	6.28667	6.356	6.4515	6.2332	6.73622	5.64201
46	4.87553	6.68297	6.55199	5.77774	5.53585	4.2908
66	3.06916	4.32305	6.20727	5.26567	5.39013	4.24488
74	7.86332	3.70156	7.09956	7.403	8.62729	5.95332
56	7.43168	3.24204	6.28989	7.95934	6.878	7.20783
47	5.11799	6.67815	6.84404	8.50056	8.88587	5.5937
29	6.80238	6.34109	6.26332	6.55294	8.00572	5.60325
26	7.89554	4.26632	4.58722	7.83298	3.37686	6.70601
25	7.82438	6.77613	9.30394	7.93824	7.58373	6.62612
21	6.20966	6.59445	7.80095	5.77662	6.9794	4.6066
38	6.32306	6.28257	6.30539	6.29853	6.4521	7.05865
25	5.26283	6.69695	5.94276	6.21797	6.08933	5.73951
30	5.37978	5.61934	7.26342	6.13132	5.1963	5.42628
59	8.03319	4.6875	7.77787	8.11409	7.04146	6.60349
47	6.35407	5.15418	6.61503	8.08981	5.94529	7.1717
73	5.52653	3.54317	7.83069	8.66464	5.58027	6.93293
57	3.40626	4.81366	5.27202	7.27258	3.4532	4.83147
63	8.47312	3.3117	6.11718	9.35295	7.91922	7.51343
76	7.28256	3.80874	7.97105	8.15241	4.51544	6.27888
27	6.64032	6.30946	5.85323	6.57903	6.21406	6.25145
28	6.56401	4.16197	5.55978	5.4687	2.22135	5.6172
34	7.98693	6.1096	8.18182	5.81598	7.50034	6.03909
23	8.48697	7.00231	8.28647	7.31354	6.9512	6.14835
34	6.10015	3.47111	4.26712	7.28112	7.29905	5.55083
40	7.72866	5.76796	7.91806	7.44857	5.56289	6.94444
19	9.54492	7.41787	9.79148	9.68934	9.8225	6.91577
20	6.79447	6.99496	6.59186	5.55427	7.08397	4.57474
22	6.7124	6.35277	7.18864	6.31796	6.4148	6.10808
33	6.35712	6.05912	6.48465	6.97184	6.86104	5.74098
87	7.44533	4.15429	7.72873	5.64767	5.43887	5.99509
58	6.32595	5.21194	5.73114	9.33249	9.57919	5.459
70	6.63169	4.81711	7.353	7.39346	3.38041	7.16663
20	5.44254	6.71472	5.17478	5.85787	8.37893	4.62545
36	8.56306	6.4613	6.09075	6.90209	6.65383	6.98756
57	9.47434	3.10642	8.69074	9.77784	9.45974	7.70785
45	5.34742	5.11947	6.82726	6.47493	5.63214	4.33907
47	6.9048	6.59333	7.89643	7.30462	7.79059	6.33349
38	8.96983	7.00323	7.84918	6.82935	7.53076	7.24089
35	8.01172	7.0738	8.36883	8.61122	8.6397	6.41435
23	8.37984	6.30276	8.30971	6.40971	7.5367	5.58307
19	4.75088	6.07608	5.16726	5.3333	5.55108	5.20016
46	6.54062	6.75028	6.91386	6.46007	7.56457	5.11276
50	7.20641	3.50375	7.68839	8.02664	7.40415	7.0157
39	5.83988	6.25276	5.96598	5.78932	5.56232	5.29846
46	7.33243	5.78214	7.2251	7.20987	7.59493	6.5658
49	7.01663	5.42309	5.95637	4.77716	4.59224	5.09173
57	7.65244	6.82986	7.25686	7.83591	8.53642	6.52037
62	5.2654	6.07497	5.35468	5.3416	5.55398	5.12054
67	6.64701	3.66748	7.4236	5.45318	3.74843	4.81389
74	5.73849	4.68669	6.44167	6.84262	4.81382	5.64959
52	5.99957	4.81009	6.3278	6.44103	7.69648	6.57522
49	4.17577	5.84675	5.83607	5.34518	5.55667	4.26612
31	7.54145	5.38829	7.1979	7.36494	6.43205	5.73174
43	6.97909	6.481	7.64749	7.60474	6.54007	6.36277
71	8.40671	2.34054	5.83433	9.56067	4.37212	7.90306
42	5.3209	4.06128	5.85294	7.99843	5.42709	6.29612
69	6.39675	4.48492	7.19363	7.4561	5.98161	6.08516
34	4.54913	5.8873	5.6154	5.46967	4.01542	6.4417
28	6.99367	5.91869	7.5228	7.85723	7.31893	6.59131
28	8.12183	6.20721	6.56197	3.0731	5.63735	6.52565
47	8.01166	4.79323	8.43539	9.76081	9.81184	7.35916
29	7.70895	6.35113	7.6019	4.5827	7.37611	4.53401
26	7.89773	4.83588	5.95213	7.93013	4.37177	6.82223
45	5.26711	5.88678	5.212	5.35809	5.56475	5.61812
30	8.64353	4.62014	7.46381	7.36197	8.39921	5.52443
25	5.54477	6.34551	6.05681	5.7027	5.47513	5.81631
79	7.387	4.35484	6.97706	6.09966	4.28331	5.94158
72	7.92462	3.13556	8.61784	9.54907	6.52005	7.55434
29	6.16898	6.15054	6.34579	6.43077	6.3761	5.83787
46	9.00651	3.9696	8.03906	9.01986	6.73956	7.36268
61	5.98096	2.56212	4.75705	6.68387	2.44219	5.27624
34	6.95665	6.11632	6.91687	6.37219	7.06211	5.56286
33	5.22163	6.10447	5.35447	5.33209	5.5536	5.03911
39	6.09954	6.06617	5.6899	5.77643	5.50416	5.54244
53	6.19213	3.83795	6.63278	4.736	4.89699	5.82502
25	4.89916	5.28044	5.55425	6.86093	6.92282	5.70414
81	5.42603	5.23538	6.1132	6.42363	4.62288	6.30981
60	7.11166	4.05579	8.41484	7.22826	6.32148	6.53757
18	8.21298	3.94572	7.51044	7.59138	7.25836	7.21023
29	3.09024	3.43886	4.42431	7.83684	7.84427	6.31417
23	5.34304	5.85102	5.89532	5.37217	5.54581	5.35051
79	4.63955	2.63928	6.34396	6.21209	3.20993	5.00648
56	6.73216	5.48747	6.91487	6.24951	5.05615	6.53046
54	8.98268	3.68255	6.95362	7.63558	3.59788	7.83653
59	8.23947	3.62095	8.13813	9.15634	8.4537	7.83154
20	5.33029	6.45151	6.03647	5.8842	5.52705	5.59719
44	6.099	6.6977	8.18091	5.5107	7.10051	6.30621
27	6.39502	6.27113	4.35897	6.41058	5.86035	5.53487
42	7.24889	4.81662	7.27725	6.97928	8.65383	6.79567
52	5.32044	5.85631	5.36131	8.66536	8.91105	5.7454
54	7.91368	3.89451	7.37605	8.05266	6.40126	6.6704
59	7.53683	3.76242	6.18792	8.76754	9.05386	7.70227
33	8.67001	6.89095	8.79247	9.18978	9.53048	6.58491
31	7.45612	7.0929	7.39183	7.60579	8.11688	4.84963
26	6.41683	6.41054	6.85568	5.72633	5.92225	5.4018
25	6.35969	5.89481	6.50746	5.98741	5.07918	5.54714
47	4.6339	5.99313	4.06185	4.43169	4.38145	5.04998
33	5.30024	5.91961	6.35023	5.95819	5.4956	5.28945
21	5.27983	4.9437	6.30984	5.48691	5.36703	5.08987
21	5.36747	2.7324	4.78854	7.67932	7.87708	5.52765
33	2.04462	5.33292	4.91975	4.76294	5.12794	2.40451
65	6.31985	4.75162	7.49461	7.12016	5.44491	6.31543
56	4.77018	3.92989	7.11147	6.61339	5.3057	4.99974
33	7.03369	3.30318	6.78963	7.54504	6.79446	5.94834
58	6.04732	4.21784	7.88264	8.57914	2.81796	8.21529
55	3.73434	2.61241	6.76138	5.64009	5.38357	6.78997
64	7.71074	3.29751	7.30509	9.04626	2.44235	6.84597
52	4.80798	6.59129	5.30629	5.22728	5.56112	4.53262
67	8.16256	3.83088	7.80603	5.73063	5.37504	6.76575
79	7.50874	5.16679	7.18059	7.11206	6.55777	5.84441
46	5.67443	4.01162	6.84204	7.40519	7.02949	6.12543
56	6.85888	3.84478	6.21621	6.58198	7.33173	6.42557
53	5.88291	4.08379	6.17244	5.62399	5.46773	7.19217
77	4.90964	6.04763	8.15636	5.40885	5.44398	5.01331
77	4.97985	6.07151	7.97852	5.40478	5.45367	5.03647
37	2.81871	6.00496	3.97382	5.04505	5.43107	3.79958
39	7.46723	2.94142	5.59472	5.03587	5.61079	6.03466
40	4.76921	2.21411	5.42399	7.28273	6.14702	5.49408
19	7.08757	4.55522	5.94765	5.83834	5.52517	6.21689
20	5.35997	6.01202	5.84218	5.96647	6.34238	5.48755
21	5.3528	5.38394	4.53844	6.4068	5.71049	6.25177
21	7.8236	6.19957	6.93705	8.16579	8.72561	6.01407
22	7.24115	6.56096	7.50346	7.50363	7.70308	7.123
22	5.39722	6.17212	8.41589	7.41265	8.40053	4.79929
24	6.87079	7.86027	6.47269	7.39047	7.44061	7.44622
25	6.77989	2.95564	7.9841	9.26611	8.72982	6.00033
26	5.29047	5.85832	5.2084	5.36211	5.55956	5.66942
28	6.42086	6.58604	6.13482	5.86121	5.27211	5.10231
29	6.29239	3.94425	3.15282	6.78515	5.79303	6.49403
29	6.59862	5.14524	6.86585	7.4059	7.61833	5.91225
30	7.4906	6.05334	7.63628	8.18413	6.29122	5.51304
30	7.41307	3.95253	6.54603	6.95782	5.582	6.92104
31	6.55091	6.05937	6.84695	5.01912	7.3327	6.1317
31	6.89708	5.35157	6.53748	6.30559	6.58108	5.58212
31	8.38507	3.16458	6.09121	7.6338	7.64827	7.56209
32	7.08085	5.91796	6.23758	7.13862	8.45016	6.43925
32	3.31466	3.39664	5.92197	7.33804	5.86407	6.56559
33	5.36711	5.21325	7.2734	7.03802	8.71733	6.32351
34	6.05405	6.16386	5.66737	5.91524	6.78708	5.66204
34	5.26726	5.86968	5.19903	5.35958	5.56573	5.66335
34	6.31896	4.33344	7.41914	6.26195	7.35668	6.49417
35	7.8587	6.36594	7.54793	8.42723	8.06951	7.94336
35	4.98675	6.1297	8.80775	8.67189	9.24322	7.11124
36	7.74355	4.47716	4.51945	8.66674	7.5926	7.95278
36	5.30671	3.11498	5.17426	5.47608	5.4536	5.52107
37	4.03268	5.40266	5.37752	5.29645	5.57725	5.12869
37	6.26283	4.63901	5.74164	6.85359	4.78873	5.66382
37	4.00909	5.37331	5.47832	7.05898	6.74805	6.06583
38	7.99547	7.44736	8.11223	8.61077	9.39594	6.08944
38	5.14247	3.8363	5.41433	5.8421	3.56435	4.85096
38	5.43479	5.66253	5.48398	5.3986	5.54865	5.82728
38	6.97844	6.21944	7.14316	7.11578	8.10179	5.64704
40	5.41443	6.01571	5.71201	5.79131	5.93767	5.26311
40	5.46653	3.93399	6.02834	5.79573	8.08701	6.10878
41	4.63455	6.03971	4.95464	5.27052	5.54603	5.495
44	5.21683	6.03957	5.27853	5.34552	5.58195	5.31343
44	5.65436	3.84499	5.4771	6.22941	7.25969	6.50953
44	6.50807	5.04169	6.65593	5.70971	5.74946	5.27089
44	8.10194	3.7084	5.79363	6.40561	6.28872	7.0226
45	4.53953	4.15834	5.37142	6.47313	3.93533	5.67835
45	9.41307	2.69106	7.34731	9.62503	3.4564	7.5725
46	2.32322	2.38746	3.10957	8.84697	9.16559	5.89015
47	5.2885	2.65008	5.36806	6.20182	7.72075	6.38954
49	6.06817	5.4752	7.52705	7.91346	6.55318	5.52756
49	6.76307	4.38276	6.00484	7.55643	8.03341	5.68601
49	2.93394	5.44784	3.35251	4.60127	6.26531	3.9868
50	8.04819	3.70654	5.91903	7.88763	8.03052	7.96779
50	6.43312	3.56944	6.76912	6.97927	5.54609	6.92494
50	8.28845	3.15775	6.57515	5.71487	5.45717	6.69856
51	7.16543	4.52507	6.79359	6.59056	6.3703	5.98553
52	6.0003	3.89068	6.39008	7.62205	5.60025	6.82878
55	8.69203	3.37064	5.1438	3.92305	1.50578	2.57372
56	5.78162	2.86528	3.93538	5.35457	5.47258	4.2483
57	5.12477	4.68161	9.05193	9.71172	9.45225	7.35467
57	7.48684	4.07134	6.92113	7.67401	7.27977	7.48896
58	5.88814	3.65868	7.16253	4.64721	3.58377	6.43763
58	2.08136	3.24506	4.4266	6.70879	4.87983	4.39426
59	5.7462	4.79229	7.6727	7.68246	3.80247	4.89804
62	6.82518	5.74046	7.72762	6.94935	5.45759	6.12497
62	6.89407	4.46725	6.87207	7.1202	5.59306	5.50412
62	8.49697	3.32491	6.76441	5.67287	5.37893	6.8261
63	5.6258	3.6756	6.69892	6.21891	6.02237	4.67647
64	7.69222	3.57599	6.08966	7.19891	3.9268	5.03343
65	5.86683	3.51645	4.44157	5.92352	3.66331	5.24766
65	5.23496	4.14997	8.25019	9.54887	7.03427	6.24707
66	5.05037	5.44864	5.31989	5.34875	5.54254	4.85369
67	6.96315	4.5107	6.64042	7.74752	5.50501	6.00076
68	6.11764	4.72329	7.50612	5.85978	6.74315	6.19723
69	6.20966	5.55824	6.73936	5.95558	5.38589	5.02905
70	5.5518	3.93786	6.35351	5.43896	4.0771	5.58904
70	8.52292	5.5835	8.9864	8.0022	5.1212	6.0632
74	6.89447	4.65846	6.34759	5.46771	5.43921	5.58354
27	8.16863	4.58268	7.58731	6.76235	5.56305	7.0583
44	9.24434	3.64355	7.62114	8.58112	6.14022	8.09823
47	7.59106	3.17363	6.30116	9.13664	7.84924	9.03011
52	7.09382	4.18862	6.49211	6.01836	5.39601	6.27917
38	5.21187	5.96546	5.6922	5.35742	5.54235	5.22793
67	8.01534	4.21242	8.25642	8.47099	6.39266	6.29434
69	6.91093	3.56511	5.91412	9.2001	2.03006	6.86102
70	7.14941	4.39014	6.14801	7.03781	5.0765	6.18111
75	6.13064	3.21953	6.05308	3.23031	3.96071	4.34831
21	7.54998	6.41121	8.87418	8.95287	4.70942	7.75819
24	5.62428	4.72769	3.65504	6.06292	6.10202	6.41872
32	6.22061	4.7487	5.94879	6.4986	5.33816	5.83477
33	7.34807	5.96922	7.42903	7.31151	7.96094	7.08062
41	8.7708	3.97483	7.26098	7.78113	4.90011	7.285
47	6.09651	3.74729	7.1617	7.10029	4.54354	6.67438
56	3.61864	2.94865	7.15904	8.13323	1.88719	6.80381
56	7.36327	3.74193	6.79707	6.97252	7.19706	6.36553
59	9.52809	4.93015	8.67759	5.74809	5.38279	6.83699
67	5.94079	4.36	5.31479	6.46704	4.85207	6.25797
33	8.70538	3.57936	5.71197	7.72406	5.49763	5.92406
47	8.08226	3.82539	6.98907	6.58648	5.7268	6.6237
59	6.76055	3.01067	5.33128	7.8658	6.82957	6.58996
63	6.38679	4.225	7.87787	5.85741	5.21066	5.71067
78	8.09734	4.14791	8.12087	9.14973	4.34956	6.99434
23	5.44128	3.57948	5.46441	6.53284	6.69864	5.58127
38	5.9906	5.52836	7.53846	7.35094	8.0581	5.40335
42	6.74343	4.98997	6.93401	7.837	7.08101	7.51163
44	7.3175	3.82688	6.4822	7.63702	6.91469	6.38682
49	6.00754	3.6559	6.6672	6.28356	6.22024	5.16559
49	6.0481	3.99226	6.71021	6.31104	6.25432	5.57416
71	7.15486	4.52405	7.72597	5.51131	5.36362	7.01266
26	3.10846	2.37397	4.91574	4.87046	5.5427	4.60319
32	5.818	3.73365	6.16378	7.79524	7.81964	5.6185
33	8.88168	3.01791	7.37797	5.77889	5.4047	6.54016
33	7.25422	4.37687	7.50443	7.41127	4.30088	6.22917
36	8.89683	3.3906	5.94106	8.41176	3.68492	8.05583
40	5.9604	4.5014	6.58632	6.84012	5.58531	6.07721
53	5.91953	4.35948	6.74896	7.29221	7.8373	6.28997
55	6.44968	4.42323	7.69871	7.15202	5.54554	7.60889
60	7.83469	2.49077	7.56748	7.4524	6.14499	5.65973
68	6.81194	4.5675	6.11171	6.85114	5.28577	5.88513
79	6.54228	3.88696	6.26504	6.44721	6.55079	5.97065
83	8.64953	3.51476	7.72897	8.92664	2.5379	8.30245
86	7.25348	4.88588	8.37072	8.13776	4.1138	5.32641
43	7.86472	4.70223	7.03958	7.32531	7.22171	6.9958
61	5.53266	5.06147	7.55313	7.6077	3.88983	7.30057
67	5.13793	4.21546	6.48992	6.38586	5.14057	5.26938
68	8.40415	3.77809	8.6338	7.24801	6.3182	7.55757
35	6.07761	4.33453	7.07141	6.76864	3.63316	6.03218
67	8.51849	4.31381	7.7617	7.8506	4.64245	7.89077
68	8.26307	4.09846	9.29141	8.34381	5.9453	7.05927
47	6.40971	5.05735	8.26952	7.16922	6.8223	6.00219
61	9.24915	3.58822	8.25431	9.10672	3.05166	6.31255
63	8.83252	3.28845	6.64355	8.67917	9.27113	6.98623
71	6.50593	2.41598	6.66554	8.19735	2.2589	7.2944
83	7.00273	3.63761	8.82815	8.78471	3.30862	6.92262
18	4.68086	2.79976	6.12712	7.7141	8.39594	5.18387
30	6.43867	3.53914	7.64287	7.34221	5.4128	6.66595
41	6.61684	3.0321	5.81968	6.70565	8.04618	5.90961
42	9.69304	3.80835	7.835	9.85676	9.64913	8.8584
56	6.0877	3.73958	6.56392	6.4564	5.51864	5.23336
58	7.26682	2.62934	5.5148	5.52334	5.44773	5.32326
59	8.91335	3.50631	6.68841	7.10202	5.20005	7.55428
64	6.7708	3.23623	4.08088	5.51604	5.50295	6.67146
65	7.90435	3.34689	5.66579	5.7545	8.35101	5.23814
66	7.99383	3.7039	6.79449	8.71893	3.44965	6.30634
69	4.3803	5.00325	5.22088	1.57824	1.45945	4.24338
69	7.12797	4.84685	7.34029	7.81943	7.93499	5.39454
70	7.74997	2.24887	6.81963	8.38722	2.85696	6.78247
72	8.50538	2.60124	7.13081	7.90572	1.88767	5.90471
54	5.29153	6.02548	5.86744	5.34916	5.54107	4.95891
36	7.05632	4.01771	6.96085	8.03331	2.55611	7.03248
51	2.57422	4.32238	2.40073	5.58697	7.01336	4.88777
65	6.45299	4.60163	5.76362	5.46775	5.49437	6.00904
73	8.6201	3.16412	6.12622	9.53893	9.4847	8.11991
26	7.51952	2.97544	5.3844	7.97852	7.75094	6.45892
33	7.14072	4.54799	7.9939	5.614	5.40062	6.03104
47	6.84118	4.20569	6.64083	7.60203	7.46682	5.97716
50	7.84134	6.98864	7.99516	7.53043	8.12439	6.0806
52	8.91487	3.38787	7.02098	8.42888	3.75518	7.87672
73	7.29376	3.94855	6.75362	7.55762	3.03966	6.65488
52	3.16183	4.08846	5.15177	7.124	4.31469	6.78784
64	6.91768	3.73853	5.97992	7.77954	3.2363	6.47172
21	5.29422	5.60604	7.31146	5.48303	5.41743	5.82073
20	8.53144	5.65531	7.50777	9.4523	8.74162	7.28569
22	6.78211	5.90223	6.09254	7.30337	6.30717	6.2243
25	9.55169	6.55657	8.32857	5.09693	5.68954	5.79944
32	5.53164	6.13106	5.27652	5.33225	5.54566	5.2433
32	8.34841	6.78384	8.51086	9.22105	6.95416	6.73703
32	7.32598	5.31766	6.61927	8.30464	7.55146	6.49833
36	6.47595	5.89319	6.58951	6.13931	6.52144	5.57265
40	2.56038	3.80946	3.41493	7.15712	3.04208	5.47418
50	6.7264	5.87128	8.37742	7.08671	7.12622	6.07323
59	7.13621	5.65758	7.66847	5.6062	5.59152	6.57618
62	7.58014	3.47726	7.41546	7.46105	2.67179	6.65676
66	5.76861	5.9563	7.5112	7.83598	4.20249	6.86559
68	8.8127	6.8606	9.0076	8.50218	9.00953	6.24702
69	7.76452	3.81799	6.85321	8.44101	5.80367	7.87632
70	7.83669	4.28297	6.77936	5.76798	5.44307	6.20856
32	6.90857	3.24606	5.03493	8.07277	3.59207	7.47978
18	5.48401	3.97627	4.9609	6.23347	6.32226	5.48343
24	4.31229	6.28246	5.99932	7.5367	7.62846	5.50494
27	6.36476	5.87238	6.89487	5.37335	5.0857	6.59991
58	5.78228	5.99117	7.25029	5.59212	4.87019	5.78749
67	8.88383	4.3191	7.65767	7.36931	6.31859	7.04995
39	8.18128	4.11005	7.23834	8.53314	4.92993	6.60116
60	5.29486	4.41233	6.45999	6.84851	5.6138	5.78597
22	7.62432	4.60427	7.66994	7.89694	6.17935	7.01467
37	6.08078	5.63386	7.3375	6.52256	7.4401	6.61096
37	7.67008	3.43687	6.45096	7.26453	3.82384	7.17831
37	7.85327	3.38183	7.29972	9.69178	9.52334	7.4237
39	5.51199	4.61145	6.9653	6.1191	6.81146	6.53071
41	7.48681	3.76906	7.81516	8.23957	6.42074	6.37068
43	7.24259	4.07917	7.70728	6.2264	6.30115	5.69469
50	8.18299	3.49932	6.06669	8.01442	7.54294	7.41103
51	6.56776	6.3459	7.35102	6.29787	6.45067	6.18205
58	7.58336	3.77197	6.66046	7.19073	5.5485	5.89295
72	9.30235	2.91488	8.69231	9.81617	9.38702	8.13529
77	7.82622	4.60515	8.52836	8.47098	6.41492	6.95223
24	5.2502	6.09824	5.40058	5.61284	5.53754	5.17508
46	6.47359	4.03098	5.49301	5.88328	7.92924	4.8512
53	7.31134	4.19237	5.7308	6.80852	7.86815	5.63762
36	6.16818	5.67077	7.3427	7.78476	5.98701	5.06333
45	9.42651	2.82556	6.04153	8.63233	7.57909	8.23992
38	8.41745	5.61393	8.71849	8.89485	6.23062	8.25077
40	7.30915	3.69851	6.28388	7.39392	6.53383	5.84753
52	7.72975	3.92549	6.31138	6.44013	6.45831	6.3473
70	5.99424	4.73613	6.30057	6.24499	5.23481	5.73791
28	5.70684	6.18546	5.80965	5.69999	5.88898	5.23946
25	6.02674	4.27045	4.51464	6.40725	4.4436	5.75776
75	8.08056	3.7725	7.17392	7.61632	3.95256	6.74225
31	6.70499	6.23887	6.39301	6.83465	5.69183	5.77705
36	7.33271	3.66569	6.47654	8.95081	3.02377	6.87872
45	3.32145	4.45689	7.46575	7.26101	4.02484	6.21477
60	6.90173	5.14251	5.21424	6.78802	5.79036	6.05863
35	8.06388	3.83159	7.03581	9.70019	9.56909	8.31064
38	7.88849	6.82706	7.08633	7.88359	6.01268	6.10671
69	8.05667	4.13042	7.6177	8.65163	4.03423	7.48426
76	3.72304	5.2124	7.10915	8.92369	9.35603	6.27065
33	9.05704	4.46388	8.85845	9.31117	7.44166	9.00986
63	8.28998	6.56914	8.35218	8.83268	7.97515	7.17561
25	9.01866	7.13098	9.55835	9.49368	9.8291	7.29035
72	9.17761	2.78149	6.64457	1.90695	1.36418	6.29312
66	8.01716	3.34716	4.59155	6.79484	8.48825	7.27106
53	4.78162	4.87645	4.72315	5.9966	4.17212	6.47675
18	5.29412	4.50059	6.40574	6.47739	5.48725	5.7991
19	5.26602	6.00654	5.3028	5.3476	5.55789	5.30148
20	6.46606	4.33891	6.05737	7.17778	6.32285	6.85635
28	6.88442	4.12543	5.7432	8.02272	8.00069	8.30801
28	6.91835	5.17028	6.43377	7.56862	6.86576	7.63469
30	8.71737	2.44794	5.96406	7.56986	9.47676	8.39402
35	7.407	6.50296	7.14289	7.11114	7.28833	6.13244
40	6.85441	5.09362	7.8285	7.14924	7.18877	5.7039
41	8.28265	4.9118	7.9451	5.84753	5.47541	7.62023
24	7.43694	6.3165	7.37535	7.52279	8.09697	6.00381
30	7.12696	6.82812	7.63986	7.30587	7.2541	6.14221
18	5.69832	4.3907	4.84162	7.19898	5.88341	6.71211
18	6.40746	4.2969	4.87849	3.869	6.00132	6.94881
27	6.28079	2.549	3.36787	7.90728	7.04854	6.01604
43	6.78194	5.67529	5.96927	7.8729	7.75239	6.31378
54	6.77032	3.16851	6.3225	7.35312	7.94343	8.24034
20	6.46869	4.68706	6.34878	6.1599	5.79238	5.95895
31	9.52523	3.11283	6.85953	9.85395	6.60132	8.34967
74	8.00108	4.05294	7.89468	7.39065	6.68296	6.27575
64	7.29215	2.45588	6.51362	7.82606	3.50782	6.44953
76	7.22821	3.46272	6.08523	7.32177	4.95325	7.74541
39	6.34708	6.37418	6.31715	7.80112	6.95562	6.03698
54	6.62764	5.16288	6.39285	7.06889	6.57443	6.24744
73	7.2327	2.47374	6.22633	2.06174	8.00709	4.76159
21	4.92729	6.0563	4.50104	3.98749	5.05855	3.84818
30	8.78307	7.04313	9.15076	9.06101	8.98711	7.06158
65	7.4558	6.62136	7.7214	6.92267	7.24068	6.75261
25	5.69011	4.35862	5.37579	5.89038	4.67251	6.2304
25	8.91157	6.44768	9.03563	9.40408	8.94875	7.23109
27	8.34788	6.01982	8.28532	8.81043	8.49155	6.30185
25	7.00541	6.54433	6.56555	7.26908	7.33338	5.9312
39	6.38989	5.51309	6.45613	5.37177	5.57816	5.4526
42	7.52234	7.09235	6.35063	7.03147	6.93084	6.1937
47	7.40866	2.56843	5.54054	8.66687	9.11093	6.28619
48	8.6649	7.28956	9.43804	8.6955	9.36494	6.28221
49	6.07536	4.81513	6.30666	5.88391	6.19007	5.94813
53	8.6967	7.01784	8.80732	8.15223	8.22905	6.17744
33	4.96859	5.90217	7.43073	5.40992	5.73508	5.12575
34	7.15678	6.60352	7.53365	7.60565	7.28825	6.237
45	8.78627	6.5931	8.49276	9.626	9.75742	7.15225
32	8.77719	2.8959	6.21684	8.25127	5.44458	8.68011
49	5.60007	3.97155	6.36096	6.32208	6.3993	5.8946
45	7.05305	4.62922	6.4361	8.39929	6.46453	6.95281
19	5.12781	4.19849	6.01644	6.27925	3.99004	5.16287
64	9.12897	3.2403	7.90425	8.43233	3.62359	7.77042
20	6.32896	5.25663	6.0661	6.58262	7.20427	6.10464
53	8.70359	3.39506	8.56006	8.00394	4.63895	5.6933
48	6.93326	6.4011	6.78097	6.95976	7.67689	5.96127
26	7.0354	5.36412	6.22877	5.45437	5.62817	5.2762
32	7.9187	6.80217	8.20275	8.50417	8.63458	6.51906
45	4.79405	5.39684	3.88155	5.16731	8.46975	3.26691
37	8.20179	5.88209	8.11985	7.5979	7.56262	6.55923
32	7.08382	6.25294	7.29425	7.57426	7.94589	6.31853
39	7.49775	6.70289	7.15535	7.3211	7.73731	6.13129
51	7.21578	4.52253	6.41188	6.83918	6.44919	6.65842
71	7.56664	4.10809	8.24501	5.78339	5.37788	7.69034
71	6.72846	5.0384	8.64031	9.51728	6.48201	5.09849
51	7.21325	3.34651	5.97443	6.60201	5.45569	6.28889
35	4.34994	6.5889	4.09021	4.45421	4.42545	5.11244
37	3.43777	2.32797	4.34842	4.19542	1.5379	3.67301
51	6.44957	2.91038	6.50855	5.56788	5.26672	5.38261
61	7.4758	5.11093	7.57392	8.10363	6.76284	7.08401
33	6.03126	4.31981	6.60191	6.89052	4.75658	6.84553
61	9.33106	5.3855	9.52665	9.60671	9.61861	7.81796
78	8.38543	3.00897	7.43043	8.26048	7.11414	6.9137
57	8.37371	5.05041	8.5423	8.59154	6.59686	4.75817
33	6.77025	6.7221	7.37593	7.67736	8.54486	6.05641
51	8.35739	6.88668	8.93602	8.61162	8.86623	7.12955
65	3.98644	5.28545	6.67859	5.58884	2.41026	6.41489
19	6.00376	5.489	5.69177	6.09977	5.53392	5.68885
26	9.13209	7.13099	9.41232	9.17865	8.65991	6.82687
70	7.70577	6.5848	7.7371	8.07618	7.53883	6.25472
27	7.61757	6.18979	5.492	8.83451	4.08605	7.30296
33	6.53347	6.38511	7.97218	8.26981	7.91262	6.82427
30	7.86711	6.78376	6.68342	4.32051	6.94385	5.49377
35	8.25413	7.18018	8.40275	8.94226	9.3682	6.60051
52	7.56866	4.21425	5.67617	5.73143	5.58043	7.13833
30	5.34848	6.33771	5.93248	5.57571	6.0419	5.06228
75	7.80669	2.86088	6.17158	6.56645	3.8549	8.06818
36	3.46682	3.7547	3.84801	8.24584	4.3496	6.95924
23	5.26571	6.04076	5.32874	5.3446	5.55594	5.21101
41	7.42311	6.72748	7.44072	7.45307	8.37593	6.25301
49	5.27486	6.08711	5.29071	5.35616	5.57783	5.43381
57	3.82016	2.94525	6.04713	7.57643	9.36677	6.13749
75	7.98115	3.38647	6.99439	8.36565	4.11638	6.72424
77	6.09705	3.59154	6.98359	7.21902	6.61294	6.65286
72	7.72831	4.44293	6.83954	5.64092	5.51353	6.54544
82	7.79443	4.5638	6.72958	7.84931	2.1484	6.3221
18	4.85775	2.48241	5.69848	6.91729	1.59426	4.988
65	7.67983	2.57816	7.12543	7.76974	6.48578	6.14989
63	7.10501	4.51312	6.4534	7.98058	7.96177	6.76548
63	6.23259	3.13099	7.37001	7.05641	8.33106	4.98213
58	6.39955	3.25209	6.99499	8.88549	3.23078	6.97202
40	4.69509	6.85285	8.1203	1.50636	1.355	5.2913
62	7.52986	4.81281	7.64168	6.45397	5.96511	7.21849
48	7.87765	2.78614	5.05974	5.92153	5.98151	6.92289
66	8.60553	2.71147	3.12853	8.76349	2.3963	5.63614
33	4.05205	4.40473	4.94028	6.34152	4.47936	5.77314
53	7.30045	5.73495	6.50133	5.45014	5.59787	5.35529
59	7.38033	4.53356	7.25875	8.88602	5.26606	6.33946
51	5.54989	3.23244	2.5772	6.23871	5.65975	4.96848
74	5.95903	3.17449	5.14868	8.03122	9.42251	6.8415
23	7.82089	6.82359	7.88841	8.36396	8.95514	6.60212
27	6.72781	5.35596	6.87593	6.88875	5.88975	5.92989
28	7.75505	3.56342	5.42332	6.82403	7.648	6.94036
30	9.3676	3.75803	6.41802	8.88312	6.76093	7.05882
32	5.27308	6.25448	5.80501	5.59145	5.45239	5.81328
32	4.5309	3.6	6.09556	6.80069	3.43911	6.32499
34	6.75221	5.38036	6.09277	7.32312	7.9782	6.07105
39	8.04417	3.47269	6.27287	6.73528	7.68311	4.88696
39	4.52596	3.05414	2.76497	4.60401	4.67104	5.85775
45	1.85798	2.57969	2.58815	5.92156	5.55454	6.44416
45	3.78585	4.04231	5.73747	8.57286	1.94473	6.98045
46	6.07952	4.16518	3.98289	5.6458	4.94814	4.45457
47	6.7867	5.15705	7.86445	6.82564	5.79113	5.4182
48	4.75011	3.25039	1.76943	7.17486	9.34793	6.01072
49	5.35091	5.15136	5.46828	5.76093	5.65055	5.54563
49	6.96116	4.00366	7.08748	6.13438	3.60934	6.04034
49	5.83632	2.64153	5.09295	6.73117	5.5038	7.54194
50	6.21988	3.42241	5.54899	5.52868	6.97097	6.66463
55	7.81465	7.67482	8.59571	5.97224	7.73501	6.57885
55	3.20065	3.9388	5.76451	6.6517	6.87749	6.56101
56	6.02802	3.90048	6.01296	7.24935	7.91056	4.60048
56	6.56873	3.43109	7.20282	9.41534	7.316	8.16606
56	5.56997	4.94894	7.54803	8.67477	5.12736	7.2873
56	5.98082	4.46632	6.15691	5.79514	4.63341	3.93441
58	5.65779	5.24289	6.07738	5.42414	5.46941	5.40958
58	6.56631	3.64775	6.42925	7.1125	6.98377	5.3215
59	5.33608	4.11167	7.21302	5.53573	5.29531	5.64491
59	5.8015	3.77929	4.2348	7.13669	2.8465	7.31994
60	4.73908	4.26832	6.58238	6.90008	4.07108	5.66084
61	6.83637	4.84798	7.19544	5.48823	4.99479	5.1065
62	7.70902	4.36734	6.78547	6.05537	4.30681	3.80165
62	4.27021	2.94569	4.54791	7.30739	1.85142	6.64048
64	6.721	4.12483	6.79918	7.68223	6.47128	5.96279
65	8.18864	3.95117	5.4954	7.16327	7.24118	5.9601
65	7.70006	2.10655	4.01727	7.43711	2.13398	6.3184
65	6.21738	3.92143	6.34089	7.91848	2.05568	4.59786
66	6.05011	5.75773	7.03232	5.49853	5.52673	6.40273
67	4.75884	4.53477	7.33012	7.78455	4.2516	6.10411
68	5.84923	4.26781	6.15424	7.75208	7.04322	6.09437
68	7.71258	2.74488	6.35237	5.81313	7.68141	5.11138
68	8.35408	3.31621	7.86714	9.02526	4.23252	4.75258
68	5.78912	3.26396	4.6816	1.65994	7.23454	5.22993
69	8.49484	3.19137	7.35745	4.44089	5.55159	5.51178
69	5.90664	3.52972	6.13643	5.39849	5.34144	4.54404
71	9.18648	4.66427	9.07841	6.68519	4.89675	5.19524
71	7.74119	3.95884	6.87762	5.71817	5.51821	7.32917
71	7.11803	3.95777	6.81176	5.60616	5.41393	6.01221
72	7.81223	4.01418	8.31316	6.62912	1.98127	5.89752
72	7.67918	3.88145	5.52299	5.98142	3.16708	6.13117
73	3.47732	5.42224	4.50831	4.43435	3.90033	4.47866
73	8.20746	3.06701	3.32691	5.28512	8.5121	7.54005
76	7.184	4.27038	6.29826	5.75834	3.90184	4.51262
77	7.15049	2.92528	6.09143	7.69362	3.43945	6.63207
43	7.48553	3.44744	8.84252	8.82849	2.37514	7.98168
62	5.64548	5.04758	6.6223	6.677	5.62652	5.80512
74	6.91006	4.28475	6.69574	8.05276	7.45452	6.55505
25	5.54153	3.79032	4.01625	2.7759	3.50993	5.35854
28	6.5633	2.97112	7.61373	5.41037	3.81995	6.78597
29	7.21203	5.61128	7.6993	6.44298	6.22483	5.50764
32	7.20765	5.29138	6.50487	7.64303	7.1021	6.67977
38	5.77848	5.38264	5.43773	5.75731	5.49402	6.14706
48	8.31039	4.64927	6.62333	6.64574	6.0008	6.90279
51	6.93978	6.82402	6.91407	7.28938	7.64544	6.14493
53	6.14638	4.02196	5.96304	4.61008	3.81433	6.44994
59	5.83602	5.46204	6.88102	6.03048	6.02548	4.66133
67	6.12531	4.152	7.68271	7.30268	6.50035	4.98991
82	7.7253	3.06678	6.45467	8.48315	5.89036	6.2785
38	5.13323	6.1277	5.5011	6.67494	6.12227	5.14189
73	8.40766	1.81622	5.54893	6.70015	3.15032	7.37278
39	6.4952	4.58107	8.59014	8.46787	4.632	6.68123
54	5.94953	4.19104	6.76638	7.52227	9.01702	5.59142
50	7.54799	6.22794	7.32959	7.52326	7.44574	5.57411
64	7.3909	3.05457	6.01119	5.10025	3.7128	5.83293
66	7.41031	3.96687	7.58603	8.01506	5.85744	7.1062
72	7.58355	4.14857	7.21974	7.46968	4.17521	6.5185
73	8.52271	3.98915	6.61884	8.7374	3.92228	7.13291
39	6.05767	4.68423	5.80919	6.67397	7.75527	5.85282
56	4.40798	3.69168	5.37925	7.00667	6.30709	6.61386
68	6.52776	4.15564	6.74708	7.0629	4.87204	6.53226
75	8.49654	2.72694	7.05878	8.49153	4.35075	6.81891
79	6.27214	4.57954	6.21283	6.71084	6.78267	5.48369
35	3.89471	4.85285	5.74753	6.051	7.08874	5.29688
25	7.75069	3.36142	4.10689	7.22093	6.91118	6.7627
44	7.1005	3.85456	6.52504	7.33922	6.13671	7.19415
52	6.41763	3.32502	6.3827	9.68514	9.52849	7.71736
54	7.81416	4.20098	6.49872	7.00245	3.99368	7.90937
57	7.54947	4.53504	6.44402	7.34439	4.55607	6.68077
58	6.09265	4.1091	7.73913	9.51337	9.63443	5.56827
64	7.53048	3.37832	7.38426	7.07477	6.56094	6.89813
64	6.73395	2.64631	7.0849	7.76992	7.04126	5.46516
67	7.44732	4.43366	7.67366	7.52676	3.65903	7.17734
71	7.91554	3.61245	7.59226	7.3311	3.28519	7.17206
71	8.12949	3.8666	6.78453	8.56434	8.47384	5.72766
73	7.64947	2.48987	4.80474	7.34463	6.82284	5.93981
74	4.10412	3.6288	5.28569	5.38736	3.68557	4.63913
77	8.09081	3.30297	7.14523	6.87336	3.92217	6.20955
60	7.12384	4.36642	6.42649	7.3953	5.63023	6.6931
76	7.05924	5.08968	6.2815	4.85581	5.24378	5.62865
58	6.29096	4.02658	6.37102	6.71439	4.84911	5.6873
61	4.09169	2.85552	5.23665	6.71553	6.89456	5.66492
68	8.02178	3.78623	7.10723	8.09073	3.21757	6.92527
74	8.36234	3.5155	7.64623	7.92709	5.09823	6.16355
31	9.08335	6.30021	9.3409	9.53872	9.66187	5.93833
35	6.10781	5.76814	6.45051	5.65127	5.64691	5.38635
36	7.76597	6.39514	7.41072	8.38324	8.28565	6.56328
62	6.03117	4.68519	7.89314	7.74751	5.60021	6.77132
33	5.74977	5.77399	5.97588	5.97588	6.62826	5.57271
71	9.21188	2.01621	6.80688	4.21735	2.29231	6.23452
64	8.74106	7.01482	8.8417	8.83493	8.9615	6.85956
51	6.43027	2.96876	3.81152	8.95899	9.51187	6.8561
25	8.00604	3.72353	7.17146	7.20349	6.85407	7.75475
36	5.02135	6.03112	5.51009	5.39456	5.50195	5.78282
58	6.03968	3.85059	6.21384	6.29761	4.95339	7.01965
[truncated: 20,276 more rows]

## Sheet: Fig3b_S1
Distancing	Positive_traits	Negative_traits	Ingroup_preference	Interpersonal_morality	Material_morality	General_morality
6.75	8.02362	4.2894	7.92746	9.01976	8.4894	7.48625
10	6.50415	3.29902	5.87281	9.15499	2.29038	6.78142
8.5	7.30599	5.28033	6.82959	6.97233	4.45721	6.77909
7.5	7.51672	4.01092	7.62919	8.71174	5.35627	7.46732
10	8.46709	4.88665	7.31538	7.00004	8.97713	6.87139
7.5	8.63061	3.75704	5.67749	7.66387	1.55555	7.5729
10	5.22662	3.38173	3.80788	5.35224	8.82538	4.175
9.5	8.37406	5.73241	6.80309	9.19339	2.08907	7.13421
6.5	8.37106	3.40431	8.19687	7.94832	4.15687	8.50753
10	6.57901	3.09667	5.49862	8.49915	2.78394	6.76265
9.5	8.3012	4.34152	6.2755	6.81826	5.56221	7.09731
9.25	6.58211	4.31904	6.02131	5.40493	7.5274	6.0037
8	7.28476	4.79757	5.36251	6.35931	4.40253	6.1872
9.5	8.63793	1.65123	4.75249	7.53781	2.11866	7.25296
1.75	7.79288	4.86698	8.4335	8.36721	5.48198	8.09636
9	7.26725	3.40972	5.32784	8.00637	9.06529	6.9263
7.5	7.27987	3.59872	6.45447	7.08251	8.54554	7.09389
9.5	6.9366	3.6756	6.00999	7.13461	5.97808	6.98212
10	9.38985	3.61585	7.03188	7.80767	2.02673	7.2227
9.25	5.72856	4.2553	7.95286	7.22799	6.26776	6.79915
6.5	7.8528	5.50598	7.85162	6.55268	5.47281	7.14554
10	8.55052	2.19539	5.42384	6.75099	1.40434	6.49826
8.75	7.69235	3.61855	5.11638	8.28809	9.1026	6.19537
9.25	7.33046	3.36467	8.20247	8.52325	1.43705	7.51305
8.5	6.75593	5.68234	7.33305	9.56891	4.98456	8.78244
8.5	9.11483	4.68213	6.33026	8.94277	1.77475	6.78424
9.75	5.88895	3.73943	4.99489	8.22761	8.20437	4.91865
7.5	4.25495	4.4827	5.16598	8.16323	8.6813	5.9985
10	8.6583	4.1237	7.56772	9.43395	5.76157	7.19774
9.25	5.98996	4.44017	6.497	9.48381	2.42509	7.46269
10	6.25597	5.8035	4.1497	8.42625	3.88424	6.05986
10	7.49381	3.63689	5.25376	9.22741	9.09512	6.1318
10	8.94449	3.12804	7.86382	5.64429	2.27109	7.3837
6.75	8.16206	4.00962	4.81085	5.48721	6.61855	6.40055
9.5	9.19379	3.12701	6.8603	8.80895	5.6549	7.73894
9.75	8.65049	4.90972	6.80229	7.51218	5.18596	5.97821
3	6.74285	4.14242	7.57096	8.71429	8.75525	7.00753
10	8.26526	4.32684	6.64874	7.78405	6.86517	7.67683
8.5	6.88364	3.40057	3.93125	8.37689	6.87929	6.21991
10	7.47955	2.78456	7.54753	8.97755	1.69115	5.48184
9	8.76287	3.82635	7.83686	5.95935	7.83305	7.27684
10	5.81378	3.11575	4.7446	4.85442	1.77959	6.74675
9	8.03373	4.37766	7.90216	7.91435	5.26928	8.05653
8.25	4.71438	3.95122	4.68914	6.57554	5.97128	6.80239
9.5	7.67801	4.94695	6.8906	6.48614	4.44318	4.99965
10	7.08803	3.41583	5.78216	6.57765	2.15403	5.26381
10	6.84324	5.10752	5.61986	8.68459	1.68914	5.12699
10	7.05122	3.7303	8.39271	9.48212	2.26427	7.04266
10	6.92483	3.95091	6.14086	9.58239	9.57115	6.77999
10	8.13071	2.28968	4.44851	4.2521	1.06755	7.60065
9.25	8.10505	2.81776	6.23847	9.3312	1.81624	8.07479
9	6.70669	3.84268	5.94389	7.45637	9.26569	6.62722
9.5	6.80654	4.74583	5.5337	5.53697	7.93359	7.1745
10	5.25971	3.67502	5.72359	8.65401	6.46943	6.28701
10	8.74713	5.52936	8.29258	7.92947	3.93061	8.27381
9.25	8.6675	4.3805	6.95852	6.78777	2.97122	6.75639
8.75	8.70572	2.73323	4.88592	7.32049	1.72472	6.81281
8	6.46742	3.77892	5.88998	7.24591	2.03997	6.99202
10	7.92859	2.81399	8.18953	7.85445	1.79969	6.65339
9.25	7.92146	3.91284	7.02695	7.07147	9.24765	7.43273
10	9.2561	3.08102	5.8279	9.34166	2.29445	7.9309
10	7.18579	3.55669	7.94227	8.90513	2.85753	8.20958
10	6.3086	3.52019	4.90766	8.04128	4.98222	5.97082
9.75	7.71023	3.95453	5.17437	7.47494	8.96864	5.68504
9.75	8.57158	3.87141	6.62187	8.21043	9.37552	8.28691
7.5	7.95129	4.48226	6.57027	8.92126	2.43646	7.20726
10	8.17336	3.22141	7.03005	9.35019	2.28117	7.73162
10	7.58669	3.00157	6.32449	8.85403	2.3108	7.36419
9	5.95937	4.92758	6.80201	7.34353	8.82089	6.9831
10	7.87637	3.19015	7.60953	7.88543	4.58628	6.33825
10	7.01951	3.15124	6.49996	9.14571	1.76576	8.13825
9.75	7.13692	3.61333	7.46566	8.14691	5.00471	7.03455
8.75	6.18783	4.25944	5.30988	5.37953	5.38912	6.50715
10	8.37754	3.72372	8.38739	9.0044	3.79807	8.13556
8.5	6.09659	5.15936	4.36615	8.8131	2.78182	6.09209
9.5	7.28827	3.5028	7.02427	8.35151	2.90105	7.81404
10	6.8211	5.35843	4.59411	2.39757	8.9399	7.47487
8.25	7.69821	4.68181	7.22123	8.93622	2.37774	7.2914
10	5.918	3.84725	7.69241	8.75463	2.43341	6.09965
10	6.8933	4.99485	5.25271	7.12169	2.22547	7.00433
10	6.15324	3.68653	7.9618	9.27205	1.87826	7.37242
10	9.07419	4.35994	9.00475	8.3241	1.88967	8.21809
9.75	8.18833	4.69522	6.53125	8.41148	8.70426	6.50794
10	5.71413	6.46739	6.06616	6.12041	4.30333	7.06934
10	7.97869	5.20471	7.64718	9.435	4.67567	7.37033
8.5	5.20519	3.39999	7.04516	9.35303	2.18679	5.35796
9.5	6.57784	5.53915	5.95095	8.46209	5.34154	5.98991
8.75	8.73997	4.22786	8.42098	8.51366	5.79399	7.76924
10	7.57638	3.11119	8.36241	8.16654	2.18666	6.86806
10	8.5694	4.53138	7.82766	8.28508	1.63558	7.94048
10	6.26386	2.99152	5.56825	8.93532	9.34287	6.23773
9	6.28703	3.59108	5.44564	9.19414	2.30623	7.55209
8.5	8.01081	2.41108	3.21873	7.53247	7.67071	5.83825
10	7.92693	4.38249	7.22096	6.39285	3.8909	7.07647
10	9.04742	3.72292	8.34278	9.23739	1.99539	8.54897
10	6.26248	3.88357	6.28232	4.43079	1.73327	6.14989
9.25	8.30629	4.33527	6.9788	8.04843	3.69092	7.63047
9.75	7.07227	3.67524	7.63112	8.73091	2.70638	6.85646
9.75	7.52304	4.2402	7.06271	8.97583	3.60652	7.02684
9	7.03564	3.74318	6.23393	9.11473	6.84343	6.84161
10	7.20978	3.3969	6.94167	8.61413	9.20285	7.50226
10	7.70902	3.47028	6.39589	9.21346	2.63799	6.67226
9.75	6.32977	4.63447	6.97482	7.17719	5.86419	7.54987
8.75	6.75065	4.28243	6.25433	6.37707	6.18385	6.36425
9.75	7.81633	3.44087	7.35084	9.00873	6.01614	7.07959
9.75	6.5556	4.96029	5.92727	8.75558	9.14552	6.90949
9.75	7.19979	4.96655	7.79226	8.21121	7.16363	5.83042
9	6.71755	3.04674	4.79285	7.16172	2.24065	6.52872
10	8.04376	3.74544	5.96784	5.88239	2.24	5.98258
8.75	7.62698	5.04483	5.29558	7.73153	9.06067	6.95559
8.5	7.10396	4.52903	7.35316	9.62469	7.74848	7.85605
9.25	4.69817	4.36084	5.9314	8.14181	7.29821	6.01103
9.25	6.59009	2.95246	7.11447	9.1188	2.56252	6.33025
9.5	6.28138	3.27269	3.76921	6.52433	1.69526	5.33146
2.25	7.21113	3.53289	3.15608	5.36336	8.95062	6.22091
9.5	7.68906	3.16229	5.31545	6.04809	5.28077	5.86723
8.75	8.2754	3.70179	5.61778	8.87589	2.80729	6.69857
10	7.33491	2.58905	5.49061	9.10949	1.8883	6.42687
8.75	6.47401	4.94768	5.8654	9.23988	6.64181	6.16999
10	8.16979	3.17888	5.99936	9.01886	2.0626	7.52179
8.75	7.5214	4.22878	6.24379	7.70722	5.4472	6.75013
10	6.17647	3.18536	5.82717	5.70927	4.09042	6.81808
10	8.3145	2.42492	5.54127	9.09929	5.07214	7.1552
9.25	6.745	4.38281	5.5267	6.56935	3.02156	6.18485
9.75	7.07749	4.23092	6.10222	1.80593	1.33736	5.85814
7.25	7.09464	4.94869	6.80077	8.03323	2.71445	6.64043
10	5.0447	3.37125	2.77432	2.54089	8.28011	5.46007
9.5	8.95661	4.04374	6.29036	4.36132	1.90615	7.18555
10	6.12752	5.47755	7.03602	6.6959	2.81433	7.00783
10	7.06626	3.95185	6.52676	8.55419	9.10888	7.08465
10	8.22765	5.8293	7.00715	8.92696	9.44663	7.28143
10	8.94023	2.62962	8.31384	9.07827	8.40386	7.41885
9.25	6.19101	4.81835	4.52043	5.93608	7.53838	5.81395
10	7.19421	5.37563	7.35201	6.85442	8.17613	7.00595
4.5	5.27524	3.87742	7.00635	5.13085	3.1921	5.41562
10	8.86163	5.13763	6.9468	6.80136	1.78235	8.28518
9.75	7.72532	4.15296	8.20879	7.45584	6.29845	6.98628
9.5	8.26207	3.03104	6.87645	9.04086	2.40138	7.90741
8.5	5.20354	2.90621	6.54913	5.99128	4.04001	5.05327
9.5	7.50385	4.88941	6.42948	6.88694	7.18981	7.26101
8.25	7.40412	5.32519	8.38223	8.1749	3.2114	7.47749
10	9.1021	3.85407	7.30406	8.15622	8.77268	7.69844
7.75	7.05951	2.88829	3.6451	6.89646	5.48793	6.00169
10	7.4635	3.17336	6.42313	6.48325	5.13465	7.27857
10	5.99733	4.04674	6.70183	7.71597	5.62941	7.13738
8	7.03862	3.08297	7.36531	5.74584	6.00962	6.79488
10	4.9982	6.04097	5.93929	9.43197	9.76069	6.83102
7.5	6.87904	3.66533	6.11815	8.2688	3.867	6.26837
10	7.94766	4.36588	8.07032	9.29561	1.96985	7.90244
9.25	7.35503	3.99601	5.39379	6.12154	4.4672	6.58849
10	7.84916	5.51599	6.34203	8.9669	2.51998	6.45339
10	7.3637	4.34984	6.89911	9.30469	2.12903	8.22058
8.75	7.49721	3.32318	6.37608	8.3052	1.78616	7.34843
8.75	5.92664	4.54177	7.93697	6.28251	5.60464	7.28067
9	7.6499	5.3137	4.3844	6.13481	8.03716	8.27048
10	4.39305	3.99957	5.34298	9.33198	2.24038	6.95928
8.25	5.49906	4.52715	3.35721	6.46947	7.08116	5.7703
10	6.79926	3.94307	5.28248	8.28925	1.58359	7.05816
7.5	6.00957	1.98601	4.35159	9.4246	3.34541	6.0039
8.5	7.37049	4.54023	6.46832	8.57914	2.56148	5.53841
9.75	7.62496	5.01637	8.63502	8.3914	5.37443	7.63819
10	7.41987	4.48242	7.46201	8.08952	9.14109	7.26326
10	8.35541	3.01799	6.78468	8.85467	9.20889	6.22775
9.25	7.73952	5.7939	9.2631	9.11114	4.08357	6.81762
10	8.62806	3.58193	7.41328	8.67679	3.65687	6.9195
9	7.24813	6.36133	7.50595	7.20421	7.50388	6.40078
10	5.85439	5.7078	6.46186	8.76249	4.15019	6.99208
9.75	8.03693	4.39107	6.72727	7.98462	2.40067	5.9571
9.5	8.56258	3.53371	5.80791	8.73932	6.91938	7.41288
9	4.03581	5.64874	5.65719	5.78303	7.4888	6.00884
10	8.12858	2.18258	4.34918	6.25796	2.38512	7.26494
10	5.5042	3.10163	3.61917	8.12866	5.37737	5.28782
10	8.29903	4.72043	5.44323	5.54498	1.68753	7.02296
9	7.20651	4.20207	5.60628	7.28911	8.98563	5.91409
9.5	5.22074	4.40207	5.39211	7.21717	7.53007	6.24694
9.25	6.57891	3.82075	5.23287	7.65377	5.93895	5.58547
9	6.8953	3.75308	3.20318	6.96716	3.32501	6.14059
10	6.74109	4.33682	4.07973	6.97435	5.39795	6.61076
8	6.78656	4.50916	5.02251	4.32441	8.30448	5.40149
10	8.95014	2.22751	6.6448	9.24088	5.3269	5.94574
10	8.50262	3.86542	4.73305	9.5161	9.6279	6.51333
8	7.89364	4.44924	7.84368	7.54785	5.32363	8.17975
10	6.20693	4.38889	7.01555	8.33191	3.35957	7.09274
10	7.84375	2.45891	5.33366	6.00786	7.07715	6.91944
9.5	5.95683	3.89338	4.07154	7.5563	7.74627	5.37653
9.75	7.33564	5.37559	7.09227	8.18638	7.69041	5.62782
9.25	6.11269	4.50227	6.50117	8.65808	2.68741	7.03237
10	8.04698	3.95084	8.80264	9.56706	3.57097	7.72268
10	7.49727	3.42845	6.78559	8.8289	3.66969	7.81244
9	6.69905	3.09194	3.26293	5.51977	5.39445	5.48657
10	8.19425	3.5732	6.93796	4.58966	8.60494	7.35606
9.5	7.07024	3.974	5.81636	8.00055	5.05087	6.64704
10	7.32395	2.92273	5.84768	8.09375	8.50639	6.82355
10	8.63402	2.52298	8.47293	8.04638	2.07477	5.78785
10	4.88341	6.45207	8.57792	9.74434	6.04088	7.9577
10	7.53651	3.70324	6.44887	5.91342	5.45839	7.45155
7.75	4.98736	4.65711	5.09021	6.27194	7.25644	6.65966
9.5	7.51066	4.16337	6.50084	9.49399	3.09454	7.14696
10	8.65183	2.35422	5.82567	8.17017	2.30458	6.93611
9	8.56201	4.3978	7.5532	8.75686	9.35004	8.34337
9.25	7.18022	5.11806	5.37829	6.46566	6.55979	7.4301
9.5	7.3906	2.54661	4.47653	8.63338	9.23867	6.56841
10	6.36329	4.65596	5.93486	7.06494	5.37687	6.64889
9	4.97547	5.19467	5.26811	7.80042	7.46575	6.82377
9.5	6.93469	2.85697	4.57372	7.28187	7.73276	6.41194
9.75	7.78039	2.37574	6.01422	7.91532	8.97058	6.06258
9.75	4.49941	4.32279	4.48383	6.85535	3.28436	7.02879
10	7.16368	3.03224	5.05074	6.21492	1.72352	6.20634
10	8.58268	3.68303	8.4143	9.33042	7.05157	7.39607
8	6.83459	4.77874	5.59945	5.73913	8.27237	6.58055
9.25	7.67282	3.6129	6.3918	7.57699	1.98763	7.49808
10	7.9375	1.65992	4.86588	9.46955	2.38433	6.71304
9.5	7.90535	3.02729	6.29968	8.50165	3.19722	6.59003
4.75	7.42605	5.46343	5.0503	5.30129	4.92519	5.60732
10	9.05743	4.93868	5.94106	7.30949	5.69261	6.33384
10	7.35245	2.93157	4.73211	7.21628	1.81619	5.87633
8	7.03828	5.74022	5.08663	6.68262	7.02477	8.22746
8.75	3.90742	4.00289	3.78186	6.24099	7.72573	5.40254
9	6.50236	5.30266	5.35389	3.95739	3.29399	6.75288
9.25	7.53244	3.99564	5.91251	6.93548	5.51212	7.08727
9.25	6.53378	4.74638	6.8238	8.64556	2.0372	6.40237
9	7.33058	4.38732	6.98629	8.90012	7.42282	6.62109
8.5	7.85819	5.52959	8.33572	8.9549	2.40442	7.35043
9	7.4154	6.91734	8.09984	7.18957	5.97143	6.5902
10	7.28496	2.6459	6.20243	8.87647	9.09626	8.40998
7.25	7.21803	4.09914	5.70597	5.0604	5.44496	5.82136
6	5.6734	5.30258	5.94867	9.07981	2.23142	5.06032
10	7.77383	3.77825	3.66801	5.31441	6.02018	7.35066
10	8.04441	2.84545	6.73682	8.96875	1.55773	7.04346
10	8.13646	4.65013	6.52168	8.12396	9.1288	7.49284
10	8.0627	4.15215	7.30168	4.90936	7.61376	7.52809
9.75	7.13242	4.81729	8.21225	9.4336	6.21332	7.56668
9	4.9807	3.95235	5.25446	6.35557	1.70317	4.59889
10	8.82007	2.76344	4.12285	7.83401	8.92828	7.57544
8.25	5.43779	4.50664	5.50055	7.31575	5.70035	6.94261
8.75	6.81402	3.28378	6.95588	7.30914	1.59643	7.41065
6.25	8.83373	4.70281	7.62922	9.20784	2.01417	7.0334
7.75	9.22381	4.51207	6.6752	9.63682	4.08918	8.03755
10	8.94576	5.0831	8.59576	9.51369	5.62891	8.1246
7.75	7.61454	5.55939	7.04083	8.46296	3.25804	7.01332
10	7.10745	3.12884	4.87518	5.56871	5.27514	6.09316
9.25	7.08603	6.07589	6.54361	6.57993	3.14131	4.56627
8.25	7.54809	4.01969	8.34925	9.3326	3.34068	7.65879
10	6.58473	4.41844	6.68875	5.16396	6.49547	6.99176
10	7.2066	1.6701	5.53804	9.29328	2.22418	4.85828
10	8.24334	5.05315	7.68493	9.16384	8.76775	7.1132
9.25	6.89195	3.15659	6.28668	9.36978	2.36994	6.85585
8.75	6.32969	3.52454	6.24923	8.65097	1.91827	6.10652
9.25	8.17255	4.04911	6.98364	6.48794	7.7167	6.35067
8.25	4.75817	2.78283	2.46991	7.80141	5.58681	5.63683
9	7.77065	4.12201	7.94934	7.99209	7.28476	7.32073
9.5	6.96484	3.80713	5.30923	6.49936	6.48987	5.35328
10	7.5338	3.12564	6.91164	9.02772	2.19447	7.97528
9	7.31672	2.71523	6.19616	7.13038	9.08192	7.05058
10	7.51605	2.87582	6.87947	7.37685	1	7.39703
8.75	8.18755	3.46017	2.65203	6.63338	8.41786	6.3305
9.75	7.97743	3.53969	4.89365	8.02045	2.84537	8.15956
10	7.00402	2.62966	4.13034	7.59846	2.0841	5.65969
8.5	8.80464	4.74866	8.49356	9.81204	9.47746	8.11976
10	8.4878	3.21016	6.38938	9.15653	1.69389	8.14503
9.25	6.66336	2.79692	3.63437	8.3963	2.05786	6.94333
8.75	8.2058	3.51734	5.85615	5.85255	7.05203	6.53759
5	8.09593	5.03385	8.94539	7.50061	3.64612	8.14812
10	8.44169	3.70299	8.62397	8.45991	1.5137	7.99037
10	7.4705	5.28161	6.47789	8.14679	5.63102	6.22967
9.5	9.12033	3.66561	7.73126	8.07494	3.35327	8.25961
9.75	8.01281	4.23408	6.33148	8.63814	6.56981	7.19502
10	4.99159	3.85112	6.68167	7.9089	2.56578	5.03404
9.75	8.78992	4.02563	5.01854	8.6857	9.25705	7.30786
9.75	6.21902	3.84524	4.40788	6.9815	5.05055	6.10327
8.75	4.25376	4.81995	6.13855	7.37604	7.55293	5.08886
10	6.55856	3.69758	6.82766	7.55645	2.22281	6.34765
10	6.83917	4.66869	7.17272	7.24303	5.40519	6.40336
9.5	5.22687	3.2362	6.77718	5.60354	2.19012	6.51485
8.75	7.83237	4.50466	6.64133	8.37725	8.47326	7.03741
9	6.18957	4.92963	7.87983	8.19315	2.01957	7.17841
9.5	6.12385	4.67204	6.06647	8.0767	2.29395	6.45825
9.25	7.33923	4.90721	7.24587	7.52866	4.71528	6.72509
8.75	8.83051	2.5913	2.99168	6.0642	1.64994	4.92519
9.25	6.29412	5.0827	6.99178	4.02564	6.13534	6.5712
10	6.34357	4.73274	4.97273	7.83266	5.51404	6.00227
10	7.97992	3.974	8.03474	9.77465	4.12131	8.13787
10	8.75732	4.09466	5.31714	9.0672	1.75902	8.11955
10	8.08552	2.35129	6.8079	9.01298	8.4513	5.25295
10	8.04675	3.81086	7.01284	9.51415	2.5185	7.84899
8	7.77817	4.40901	6.99501	9.25384	5.60954	7.06986
8.75	5.99609	4.62611	5.10312	7.20205	5.65822	5.06615
9.25	8.04541	3.76329	5.5989	8.05992	8.11068	7.08448
8.75	8.88205	2.97097	8.1769	9.61896	2.22037	7.51067
9.75	6.59054	4.49779	5.48612	8.00509	8.36278	6.22597
9.5	7.86187	3.63589	5.47298	6.76975	3.42397	5.75353
10	8.20257	4.04735	6.57571	7.20534	7.91722	7.57741
9.25	7.13592	3.24836	3.97037	7.63769	2.86337	6.00862
9.75	6.82978	2.93635	5.02564	2.66266	5.7758	7.36435
10	7.98612	4.91585	6.20179	6.39053	5.68868	8.01847
9.75	9.04385	2.49547	5.72832	9.07512	1.5559	7.6626
10	8.63554	3.82901	5.03755	7.72192	5.12136	7.06943
10	8.81695	3.00199	6.90825	8.41711	1.73512	8.65671
10	8.45688	3.67682	5.72884	9.27205	8.93888	7.18698
10	7.11468	4.96315	5.93397	8.05795	9.30695	6.77397
10	8.58001	2.73036	4.19284	8.37039	2.26862	5.60681
8	7.97116	4.30267	6.93822	7.75451	5.37654	6.65643
9.25	7.13485	4.36968	8.58138	7.08227	4.14229	6.44196
10	8.45949	4.70201	7.64322	9.35498	2.08356	8.01079
8.75	4.66728	3.64897	2.89774	6.24134	7.14638	6.46131
5.5	8.3436	4.57574	7.59807	7.8614	2.15432	7.09246
9.75	6.72443	2.90167	5.76912	7.3781	4.87475	7.92395
10	5.94675	2.70774	2.87074	8.65922	2.28785	5.81028
10	5.79023	3.79987	3.96572	8.50467	5.83323	5.98076
10	9.06898	2.85657	4.26028	5.65672	8.6987	6.9976
10	7.51039	5.62477	5.80899	8.48034	5.52365	7.57011
9.25	8.59207	3.37155	3.02555	9.01654	9.18859	7.7269
10	8.38653	4.80144	6.98111	8.49796	2.76963	6.99232
9	8.22411	5.0334	7.32777	7.73819	7.41238	6.61346
10	4.17267	3.28423	5.3497	8.65037	1.7342	7.40398
8.75	6.32646	4.20474	6.28498	7.31737	6.0995	6.30881
8.75	7.33723	2.95287	5.7421	5.29557	4.58958	7.5917
10	8.10523	5.45282	7.42551	9.41842	4.76461	6.22739
8.25	5.94403	3.35989	7.04696	5.22854	5.86706	6.84438
8.5	8.86577	4.98508	8.57004	9.29198	7.35125	6.69605
9.75	7.70096	4.2375	6.77338	9.14412	2.03516	6.88733
10	8.69388	5.01496	6.81799	8.13507	7.31726	6.99492
9.5	4.98522	3.57215	5.75289	8.33675	9.08487	5.40133
10	9.29268	3.65217	7.70374	9.38805	2.35553	7.35331
9.5	6.40608	3.45681	4.29068	9.2677	5.5719	6.47826
9.25	7.31841	2.92267	6.51066	8.30546	2.26551	6.68365
10	6.22104	5.72049	7.2003	8.11846	2.11138	6.7327
10	8.24444	3.87112	4.65379	5.76941	8.85443	6.61948
9.5	7.23285	2.70618	3.05431	8.80818	9.1557	7.61102
9.5	6.50175	3.53974	4.26509	5.91062	5.1983	5.10996
9.5	7.26287	4.68173	4.1391	4.20344	3.05862	6.44196
10	8.24172	4.25902	7.50109	8.46482	6.00441	6.89317
9.75	6.17536	3.26664	3.84162	6.38601	1.76446	5.6062
6.25	6.58504	3.64659	6.04288	7.80103	1.68663	6.80574
7.25	6.76834	2.96121	5.63486	9.4304	7.42408	7.29929
10	7.75336	3.31708	7.12054	8.50916	2.22559	5.48936
7.5	5.45977	6.48107	4.01621	6.45024	5.94354	6.988
10	8.10153	3.53881	6.70264	8.98905	9.10335	8.21826
10	7.02698	3.67101	5.15801	6.87682	1.9851	6.74934
9.25	7.74763	4.74125	7.75413	6.83736	7.54745	6.25074
9	7.55988	4.20592	7.52349	9.43989	9.0964	7.14243
10	7.96743	4.68573	6.23595	4.18192	7.98865	6.65148
9.75	3.9063	3.5368	3.28178	6.17131	6.12765	5.80207
10	6.36053	3.46969	5.64591	6.72775	7.62061	6.3187
7.75	7.50369	3.68318	4.05038	6.64612	7.69001	6.80799
8.5	5.19351	3.47239	4.18308	7.50969	7.43462	6.45963
7.25	5.1157	4.07561	4.25315	5.23215	4.86649	5.35653
10	6.41883	3.13125	3.47588	7.13135	1.82245	6.19092
10	7.49239	2.56102	4.2047	6.82274	6.56266	6.41984
8.5	6.14163	5.38404	5.67282	7.31543	4.58812	5.95017
10	6.7086	3.93264	3.99558	7.07128	8.67789	6.07531
9	7.44718	2.93851	6.18391	7.88307	2.83113	6.78619
10	5.29758	4.97564	3.03374	4.89648	8.22989	4.20322
10	8.6488	4.711	6.07495	8.82477	5.25628	4.98878
8	7.61588	2.95216	3.70215	8.07115	8.88359	7.42833
9.25	7.69618	2.56436	3.48789	8.56249	8.34189	7.99996
9.25	7.6785	3.40839	6.46264	9.20024	5.38492	6.45059
9.75	5.93553	5.69914	4.20038	7.02374	5.45686	5.12348
10	7.07492	3.71337	2.92514	8.2202	7.93953	6.49936
10	7.01442	3.16375	3.24407	7.86606	8.96025	6.88144
8.75	8.79927	3.8158	4.6393	9.05591	9.42192	7.49149
9	6.51452	4.60308	5.30897	7.05519	5.37043	6.53942
6.25	7.44072	2.15586	3.69164	7.49677	3.89031	6.5355
10	7.88784	4.19957	6.35801	8.36214	9.38825	6.98234
9	7.76952	1.88405	4.81215	9.55766	7.02609	8.23177
1.75	5.46148	3.44662	2.61296	5.92811	6.92469	5.89174
8.75	8.08292	3.58679	5.42	6.05998	6.7341	7.55861
10	8.24148	3.17383	4.35746	7.08803	8.45163	7.14249
10	7.06074	3.28717	5.14843	9.39329	8.7731	7.67243
7.75	7.57532	2.15592	2.60032	6.34601	1.36321	7.48419
9.25	7.46253	2.31488	4.02701	7.2578	7.6932	6.25082
8.75	7.59072	4.56475	4.61862	7.75907	8.13886	7.25117
10	7.20732	2.65521	8.80288	9.6575	2.75336	8.17705
10	6.0515	3.7949	2.63321	8.07503	1.8414	6.69257
7.5	6.21839	3.95391	4.3932	6.46563	5.08026	6.48239
10	8.44821	4.32637	7.25414	8.82098	3.20824	7.42396
9.75	7.00685	3.07156	3.72665	9.31942	9.32434	5.86017
9.25	6.25839	3.53151	5.98221	8.22109	7.56875	6.8053
8.75	7.43495	4.47989	3.36269	7.30909	7.06811	6.42541
8.75	8.05033	2.16294	4.89188	8.40683	6.2173	6.84866
9.75	3.61584	4.98761	3.65975	6.67025	7.14153	5.9971
8.75	9.10387	2.15465	4.36486	6.82452	5.24845	6.97826
8	6.50415	4.19346	4.41298	7.11568	5.52519	7.10142
9.25	7.69246	2.55781	4.56709	7.99712	5.52856	7.31743
7.75	7.31739	2.89127	4.37531	8.91416	1.88756	6.04358
7.5	7.65968	3.68821	3.95976	8.55916	3.54585	6.90976
8.25	5.57693	3.42805	5.70764	8.00613	5.78628	6.41008
9.25	7.16309	3.27625	5.14068	7.5783	8.06263	7.06718
9.5	9.06941	3.88459	3.34016	9.55578	9.49341	7.53261
7.25	6.83195	4.0704	6.22407	8.05522	6.64983	6.65144
8.25	5.42863	4.73183	5.49364	6.44801	3.11082	4.98374
9.25	8.09129	3.31974	3.50123	8.30411	5.37251	6.74466
9.25	8.1134	3.28168	4.52541	7.66398	8.65142	6.7829
10	6.9588	4.13394	3.97061	7.06781	7.72162	6.38756
5.75	7.02005	4.2559	8.19415	8.95815	4.76046	7.04679
10	6.8515	3.12806	3.16054	8.66977	8.51755	7.17014
10	6.90374	4.77402	5.36176	7.9201	7.53868	7.1604
10	8.45807	2.46344	7.57494	7.73414	6.89165	5.93768
8.75	6.9097	4.59893	6.33842	8.55482	8.6334	5.04383
9.5	7.73631	3.56065	4.49728	6.9433	6.40319	6.70324
9.5	7.09775	3.16208	3.65309	5.81893	5.22604	5.76028
9.25	5.64387	4.52053	8.51222	7.45355	5.62353	5.59568
7.5	7.71965	3.34883	6.16629	7.841	4.60738	7.27144
8	8.61023	3.67459	6.05289	8.489	5.78949	6.04418
10	8.67053	2.99513	4.52567	7.69064	6.27987	5.66664
10	7.10665	4.05614	6.20242	6.06936	7.05142	6.01137
5.25	7.47082	5.02428	7.47267	7.68173	6.89948	5.52271
10	5.08109	4.80207	4.69167	5.93839	7.41278	4.30507
8.5	8.78907	2.82605	2.89361	5.46811	4.84957	5.50253
10	6.49646	2.55382	4.44527	7.35663	8.80839	5.60031
9.75	7.70525	2.96549	4.98372	5.7621	4.63212	5.78482
10	9.17206	3.23458	4.29454	9.55649	9.51358	6.95142
10	5.16508	2.59029	2.37155	6.72407	6.748	6.21897
7.75	6.17812	4.26729	5.16572	7.05353	6.06484	6.22161
4	6.77327	3.19577	4.63509	7.8074	6.33123	6.12364
7	7.15188	3.63565	2.56795	6.97538	6.97726	6.40371
9.25	7.26047	3.24149	7.21583	8.44311	5.52884	6.9234
8.75	7.00326	5.06904	5.52593	6.60516	6.57675	6.15739
9.75	6.90797	4.86297	5.30476	8.52967	7.12698	6.29578
9.5	6.60216	3.15605	3.95704	7.27548	6.07065	6.42928
10	6.65595	3.91703	5.43053	7.31419	7.35968	5.02873
9.25	6.5965	4.53528	4.82728	5.61841	5.53642	6.667
10	6.77783	3.21443	2.71032	7.66394	8.66479	6.44172
9	6.49544	2.48013	4.27003	9.2004	4.22734	7.06503
10	8.39987	2.18221	3.40154	8.60711	8.62131	7.97672
10	8.14208	3.24955	3.65629	6.30698	6.08795	6.5438
7.5	8.35521	2.81364	4.78475	8.17064	2.17991	7.4595
9.75	8.10834	3.072	3.76003	8.23571	8.42268	7.22201
8.5	7.79058	3.22801	4.05874	8.7646	5.42592	6.78094
9	5.38133	2.94858	3.17239	9.09172	9.56193	7.24474
6.5	7.23685	4.13224	6.85228	6.90854	6.54606	5.8816
8.25	7.58747	2.73568	3.69914	7.83988	2.34584	7.41784
9.5	7.80836	3.87015	4.87681	8.64666	9.25904	6.197
7.5	8.14095	3.89337	4.19737	6.59734	5.38382	6.85808
8.5	7.83715	3.1213	2.65579	5.64516	8.98428	6.28681
3.75	7.11454	2.96511	3.46714	8.55032	6.38465	7.5712
7	6.31206	3.9407	4.55231	7.12807	7.02872	5.34871
10	6.84188	3.43492	4.65797	7.90165	2.82817	6.38394
10	7.30265	2.51056	5.68519	9.26646	3.87935	7.69358
6.5	7.31488	3.83373	6.27609	7.39781	8.45967	5.64338
8.75	6.35247	4.75307	4.61964	6.5581	6.43146	6.29979
7	7.32151	4.54658	4.15433	8.25827	6.50102	5.82949
8.25	6.83959	4.34787	2.6397	5.75465	5.40249	7.61508
9.5	8.61282	4.49047	6.92743	8.7984	5.9958	6.16763
9.25	5.32641	4.10295	2.97529	5.37515	7.8924	4.58869
7.5	8.27909	2.34568	3.81503	7.80893	6.69937	7.70927
8	7.33303	3.90714	3.68914	7.64243	6.43802	6.90365
9.25	8.263	2.70789	5.12097	7.24861	7.24752	6.05536
9.75	4.43204	3.6437	3.50386	5.73894	6.4641	4.70638
9.25	7.60579	2.02945	3.10669	1.68889	4.78859	5.47899
10	6.67093	3.9942	5.68313	6.91741	8.95564	6.49224
5.75	8.25949	4.59328	4.01497	7.21186	6.98962	7.28114
10	4.3412	3.31904	2.81425	7.40724	9.30731	5.96894
7.75	7.42635	3.04451	2.55122	7.47667	5.0821	6.46858
8.75	4.01482	3.35214	2.85152	6.81742	5.25486	5.77422
10	9.28442	3.59426	7.77404	9.04923	9.28257	8.61548
6.75	6.47987	2.76944	4.5726	7.79039	8.50244	6.97262
9.5	7.00431	4.03037	5.51781	7.75031	8.30633	6.53452
6	5.345	5.88169	7.6762	6.56063	3.99447	5.00003
10	8.71082	3.95346	8.87173	8.80624	2.69415	8.06878
10	7.05371	4.66878	4.09031	7.95887	3.85769	5.54616
10	8.30638	2.85024	2.6684	8.24685	7.58454	8.04786
8.5	6.02205	4.49733	4.31565	6.22051	7.21398	5.75984
9.75	7.65274	3.47713	6.05437	9.09444	1.91114	6.9538
9	8.20934	3.83629	6.33437	5.72044	8.2586	6.01631
8.25	6.88547	4.51989	3.01657	6.40313	4.83928	6.34151
9.25	6.2151	3.82931	3.67206	6.5908	6.11788	6.25204
10	8.17761	3.52635	4.26354	9.62365	8.98866	7.74591
5	7.1705	2.43772	4.427	8.46522	7.18896	6.29409
10	5.38684	3.83898	2.94342	5.86215	9.74959	3.01095
9.5	7.72398	1.95047	3.5319	8.1	1.49982	7.46671
10	6.57506	1.53584	3.56813	7.9497	2.03082	5.5677
9.75	7.7103	3.04879	2.48183	4.00999	4.12574	7.04649
9	7.699	4.33605	3.57823	7.14126	7.22938	7.20937
8	7.12945	4.28674	3.45338	8.57037	6.01818	7.22152
7.25	7.6311	3.92968	6.28252	6.68798	6.82328	6.1037
8.5	6.44035	4.82508	5.14101	8.34576	6.30834	7.01401
8.5	6.67867	4.1526	6.03632	7.24024	6.90886	5.55098
8.75	5.36209	2.62781	5.12109	6.37963	3.35623	6.41845
2.5	8.14382	3.42597	5.13907	8.8731	8.54656	7.64064
8.5	4.28207	4.62483	6.23405	7.74925	9.03964	4.70703
10	8.45442	5.39695	8.48498	9.39114	9.11399	7.06702
9	8.11601	3.43377	3.60647	6.909	6.87488	6.93631
10	5.94911	3.81117	3.78559	7.03315	8.53874	5.84293
8.25	8.32932	2.20624	3.44721	5.60537	5.36131	6.04555
8.25	6.75407	6.05721	5.98702	5.48823	5.45084	5.69376
9.25	8.35003	3.61701	6.54935	5.69144	6.38566	6.27977
10	8.21832	3.63295	4.89268	7.89445	8.87855	6.36048
8.5	6.64122	4.66777	5.88731	6.52121	5.96828	5.64113
9.5	6.32839	5.36055	6.9928	6.1474	6.84183	6.80578
7	5.78642	2.67311	4.59079	8.15783	5.74512	6.47083
7.5	8.45524	2.95771	4.92722	8.77891	6.76127	6.45905
9.25	7.16399	4.67822	3.17025	6.75384	4.52041	6.68297
8.75	8.19772	2.93083	3.41894	8.50963	8.95994	7.44557
10	8.07678	3.58715	5.94039	8.1026	8.37046	6.12001
8.75	8.40444	3.55036	6.11065	9.01213	6.94497	7.11217
7.25	8.06182	5.36539	6.63239	7.13496	7.75119	5.97152
10	7.32807	2.8887	4.09489	8.16673	6.13725	6.25787
9	5.74113	3.96853	3.17266	5.21263	6.72765	5.74377
10	6.53666	4.10949	5.7124	8.89445	9.38206	7.07776
8	8.24499	4.48898	3.75766	6.57788	5.53594	6.90234
8.75	7.06971	4.56147	5.03889	8.89916	9.48125	7.21475
6.25	8.61174	2.06896	4.2853	4.07426	4.456	6.83641
9.75	8.23128	2.59133	4.49892	7.99977	8.54552	6.60136
8	7.75234	4.97194	6.41399	6.20683	6.61297	6.37898
10	8.59573	3.51027	4.87035	8.65877	8.79847	5.79004
9.5	7.87736	3.91706	6.31997	9.35577	8.99405	8.00995
6.75	7.62348	3.73268	3.88525	8.67829	9.53281	7.04682
7.75	7.93172	4.86338	3.94434	5.81552	4.86708	5.43942
9	8.56779	3.03706	6.13317	8.67693	6.19105	6.56108
6.5	8.04232	4.44853	5.89154	7.65264	4.64627	4.85499
3.25	5.30723	5.52319	7.80065	6.32755	7.47212	6.05683
6.75	7.15151	4.80464	6.44522	8.07739	6.31232	6.17731
9.25	8.1608	4.8473	7.77519	8.38188	3.40826	6.59883
9.25	7.10627	5.81546	3.98433	7.57692	5.81072	6.51668
8.25	6.59301	2.5794	4.26933	8.35829	4.60271	5.92702
9	5.79364	4.01747	5.00811	7.11821	8.02744	5.98037
8.75	8.04147	3.40542	3.60742	7.28451	7.3041	7.554
8.25	7.02895	4.00198	3.4401	7.392	7.02115	7.31968
5	7.63583	3.15357	4.49661	8.30393	3.91438	7.42437
8.5	6.93435	3.34684	2.88902	6.38616	5.58438	6.37106
9.75	7.90365	4.04894	6.98986	9.36462	8.73206	6.73422
6.25	7.10157	2.77736	3.45548	6.68928	1.67483	6.90834
10	8.02684	4.38934	6.26281	8.89985	9.17151	6.85493
5.5	8.12206	2.71689	3.19916	8.99114	9.44865	8.07879
6.25	7.54461	2.67184	3.17265	5.6117	5.75959	6.13372
6.75	7.82966	2.5451	3.05352	4.96395	5.24236	5.49325
10	6.35151	3.57954	3.87807	5.94744	4.47813	5.44151
3.25	7.94829	3.7311	6.55127	8.41995	2.04509	6.6315
6.75	6.50723	5.04883	5.17926	6.48781	7.54788	6.30376
6.5	6.79899	4.79333	2.54873	7.50215	7.08913	8.1419
9.5	6.63598	4.13271	5.22076	8.01404	3.24263	6.24538
8.25	6.93757	2.5559	2.51439	6.28466	5.19465	6.73287
7.5	6.08295	4.77873	3.99642	8.43044	8.14159	7.30708
10	6.64097	4.40626	4.93738	9.09154	8.64084	7.5247
5	5.21077	6.62743	5.39903	5.39339	5.46254	5.09426
8	6.13393	1.74958	3.46463	6.00899	5.27344	6.15437
9.75	8.31655	2.06079	5.0212	7.62273	5.46241	7.62147
9.25	7.18759	3.11295	3.59564	6.22672	5.21627	5.69542
9.25	7.05756	4.05383	4.20216	7.94609	7.12074	6.85999
2.75	5.81768	4.19653	6.88439	7.47493	4.74507	6.35599
7.75	7.4896	4.46906	4.90501	7.75413	5.24602	6.79237
8	5.76213	3.06763	2.91351	7.01718	4.64384	6.08885
10	7.70677	3.14619	4.91644	8.20237	4.18559	7.28968
10	7.72497	3.59103	3.60536	7.23563	5.14826	7.57891
7.5	8.25897	2.37009	4.01607	7.44559	8.62243	6.9095
10	8.78144	3.33088	4.9097	1.94902	1.42627	7.1041
9.5	7.89202	3.4213	1.66448	7.0547	8.83833	3.87024
9	7.49705	4.74731	6.63915	6.25291	7.23555	5.24963
8.75	8.10212	3.77532	5.66618	7.70675	6.59462	6.45685
10	8.47988	4.11751	3.71888	6.75454	5.65406	6.7372
9.25	8.38801	2.99611	3.53336	8.71509	8.83642	7.27897
9	7.25374	3.66492	4.25609	7.40202	7.16678	5.8456
6	2.66357	3.07113	2.19338	5.28633	6.63563	4.30276
9.25	4.70466	5.20463	4.58835	6.96049	6.28913	6.16556
3.75	4.19116	4.31272	3.74222	6.64459	3.41952	5.03948
6.25	7.92792	2.82972	6.22996	9.1452	8.62146	7.17159
10	9.17151	3.79957	8.18107	7.85548	5.0326	6.72016
10	7.06122	4.56725	5.04128	8.68979	8.5688	5.78118
7.5	7.65162	3.84221	6.26493	6.81482	8.79825	4.06064
6	8.49514	4.51878	8.51039	7.70617	7.21351	6.11895
9	6.72243	3.99376	5.8527	6.37749	6.50205	6.40568
10	5.67446	4.24518	5.8969	7.32495	5.25913	5.43069
6.25	5.95088	3.50953	5.62897	2.64367	2.388	4.64659
8.75	7.7281	4.79871	6.76553	8.40959	6.12772	6.90163
10	7.18822	4.3348	6.40639	7.10205	4.19764	7.16646
6.75	6.6577	4.49156	6.60586	9.03747	3.86326	5.93214
10	7.22801	2.98194	4.80616	6.35699	5.92561	6.14155
10	7.38545	3.55986	3.76862	6.67433	5.54175	7.30518
9.25	7.88188	3.84972	4.3418	6.65441	8.10054	6.34286
10	6.83125	4.75419	3.82705	7.55498	8.62095	6.02079
10	7.69732	2.3803	4.29172	7.51821	7.73842	5.69091
10	6.88079	3.79784	4.40065	6.09289	6.3226	7.64935
6.5	9.28186	4.15393	6.47608	9.49527	9.66261	7.81367
9.75	8.70323	4.68424	8.10728	5.68484	5.22565	5.83032
6.25	7.91524	2.65041	6.03753	9.47329	2.29847	6.87102
8.75	6.99073	5.15687	5.17848	6.40753	5.50561	6.03359
10	5.90703	3.54647	5.72529	6.78255	8.32329	4.99256
8.5	7.76851	3.33762	3.77177	7.32593	8.04732	6.49908
9.25	7.20739	4.3797	4.20635	1.46515	1.30862	3.53606
9.25	7.45048	3.19541	4.79119	5.64738	5.42133	6.16855
7	7.49195	4.17435	6.42389	5.70062	6.67483	6.26208
9.5	5.396	4.10205	4.07657	7.54939	7.91359	6.70593
8.5	7.68244	4.00579	3.54315	6.44671	8.28335	6.15476
7.75	5.56557	3.66004	2.64471	2.05977	1.57892	6.30636
9.25	7.86187	4.63563	5.47475	8.27939	7.39024	6.99501
7.5	7.75061	4.29517	7.22342	9.24406	9.00476	7.08904
9.75	8.70138	3.81374	5.65624	5.73281	8.87693	6.01579
8.75	7.38724	4.01454	6.23832	7.76933	3.45642	6.1688
10	8.39069	4.80489	7.59619	9.23868	9.40481	7.13473
7.25	7.30923	2.42256	2.94981	8.47994	2.71692	6.6351
10	6.16825	3.93527	4.38528	8.18383	7.95072	5.95822
9.75	8.82385	3.79145	5.54988	7.74654	5.11082	8.30269
9.75	5.44332	3.53537	3.87378	7.3624	5.55868	5.8599
8.5	8.02304	3.45124	5.00264	7.17278	7.22931	5.43167
7	6.00691	3.56489	3.04953	6.10999	3.8429	6.2072
8	7.78055	3.63327	5.77589	6.21254	3.09017	6.57172
10	6.51971	4.47372	4.33182	6.57354	5.09782	5.92581
10	7.76622	3.1454	5.13392	7.49646	6.81278	6.24745
8.75	7.40459	3.85479	5.79198	3.94986	5.22146	8.12894
8.25	5.02999	3.67046	3.35795	7.89192	6.40946	5.58425
10	4.69269	3.90373	3.36842	4.32826	5.72573	7.09016
9.5	8.44845	3.35729	3.93753	6.80995	8.03117	7.08024
10	6.63364	4.03658	2.42997	8.79011	9.31363	5.89895
6.5	7.18481	2.80164	3.23311	7.3985	7.31579	6.50029
10	8.52239	3.50206	5.81521	8.84531	9.4233	6.22522
7.75	7.82522	3.95499	4.44453	6.93938	6.38983	7.41682
8.75	5.40926	3.61856	3.96267	6.42725	6.7419	5.35441
8.5	7.4063	4.32804	6.88937	8.56606	8.56339	6.92857
8.75	6.80744	4.4631	6.09476	7.58699	6.64703	4.98053
10	6.24622	3.14701	2.92065	6.96815	6.50439	6.18304
7.25	6.47376	2.75696	5.16604	7.55256	2.94416	7.06809
8.75	6.91932	3.60152	5.85584	7.18342	8.43092	6.48244
9.75	6.83661	4.21551	5.34433	7.42176	8.97386	7.07664
10	7.85024	4.14092	6.27457	9.13607	2.90863	7.23392
9.5	8.73097	2.60474	4.44061	9.16084	7.17858	7.39572
10	8.15385	2.49885	5.23071	8.37021	3.99586	7.45512
7.75	6.1096	3.8092	2.37068	6.9885	7.59236	6.52802
7.25	5.60871	3.80603	2.05948	5.59384	5.14121	6.1043
10	5.48927	2.74311	3.61399	7.39908	5.71521	6.52495
9.75	4.42849	2.686	4.0649	7.13279	7.45078	4.72144
9.5	7.35291	3.79498	3.85406	6.9809	8.3074	6.79022
7.5	6.90615	2.67744	2.18683	2.44103	2.0356	6.08049
7.5	6.58695	2.95504	4.0269	6.77667	7.79494	6.5351
10	4.65848	4.83796	3.8243	7.21862	7.34331	5.62419
9.75	8.17681	2.28334	4.34527	6.76141	7.32429	4.87526
8	6.75107	2.50036	2.30936	5.89236	6.52351	5.99664
8.5	8.08576	3.45115	2.72622	5.81132	5.08173	5.63866
8.5	6.37205	3.86061	2.91949	8.28697	7.78468	6.98608
10	8.49457	6.04707	7.64369	8.84523	5.10361	7.10947
9.75	8.11228	2.59683	4.21725	7.2772	9.43342	7.96789
9.75	6.34931	3.43643	5.36585	6.45803	5.94556	5.96543
9.5	6.65603	4.24801	4.66827	7.89307	8.14221	6.04008
9.5	6.5208	3.81395	3.91949	7.62865	8.39502	7.84629
10	7.12956	3.36949	4.60979	7.95104	6.30911	7.07155
2.75	8.07732	3.58561	3.46817	6.55927	1.43183	7.00533
9.5	6.05132	3.46912	3.91684	7.8458	7.47989	6.39588
9.25	7.18744	4.26881	4.01415	5.73873	9.35436	6.37351
8	7.48553	3.34944	3.20201	5.62842	5.49265	6.56393
9.5	8.63237	3.08201	6.34774	7.01606	5.50384	6.29903
8	6.28187	4.81289	3.75549	5.41715	6.90277	7.64858
10	7.15618	2.86767	2.5667	7.59004	2.00235	6.46587
10	5.33758	4.33099	3.63446	4.76681	3.84367	3.07056
9	7.19154	3.65405	5.80833	7.50327	7.28791	7.16157
10	7.9913	2.63724	6.27854	8.34286	8.66817	7.41674
7.5	8.07296	3.7852	5.29542	7.35859	6.88525	6.84937
9	6.79267	4.60699	6.26648	6.74161	5.77212	6.02559
9.5	5.04875	4.31615	4.26265	5.78926	6.52715	6.32563
8.5	7.38943	5.62273	7.96296	7.40133	7.74848	5.44093
9.75	7.51878	2.45084	2.85164	8.02182	8.44004	7.85578
8	7.82571	3.49013	4.38483	9.35601	8.8621	7.45021
9.5	7.37085	3.66855	4.59206	3.13016	4.05297	5.97824
10	7.45269	3.53409	3.67652	6.8439	7.05986	5.98113
10	6.66653	5.21316	4.19241	6.72502	7.72139	5.71746
9	7.69089	2.65232	4.51909	7.71976	7.27387	6.4367
10	5.57796	3.78418	4.97887	8.31822	8.3173	7.20839
7.75	6.81796	4.36898	5.73725	5.66768	6.52439	5.90448
7.25	8.0316	3.46218	5.01798	6.86021	8.60889	6.46005
6.75	8.25311	3.78283	4.40193	9.12757	9.66567	6.61657
8	6.47296	3.19809	5.35239	6.35096	6.08097	6.1278
4.75	5.77834	4.61031	3.73634	6.54827	5.18529	6.41572
9.5	6.906	3.92701	2.23412	5.91607	3.88464	6.38042
7.5	7.43996	3.60695	5.28737	7.04182	4.07174	5.97063
7.75	6.64234	4.3409	4.56053	6.51246	8.0922	6.2697
7	6.6193	4.0091	3.44099	6.05529	5.52946	6.83522
9.75	6.79262	2.63743	3.1654	7.64583	7.42579	6.44102
8.5	8.561	4.04493	6.64512	8.69242	9.18223	6.36577
6.25	5.51931	2.2607	5.29466	7.20265	2.46871	7.43198
9.5	6.52413	3.39773	2.56647	7.87661	8.06472	6.96692
9.75	7.26121	2.84285	4.12176	7.79061	8.49441	7.05375
7.5	6.34953	3.68848	4.28538	7.66928	9.18747	5.58359
10	4.2419	3.13733	4.58927	8.14312	3.73659	6.64153
9.5	6.29765	5.17258	3.95323	6.47864	4.5858	5.88718
5.25	7.3625	4.54073	6.40999	8.97681	8.78729	6.60334
7.75	6.92494	1.80101	4.80984	5.70393	5.29543	5.82173
7.25	6.44205	3.75642	4.75262	7.27089	4.55902	5.59004
5.75	6.93957	6.05418	7.52388	7.38156	3.85454	5.05003
10	8.37441	3.01818	4.54579	7.29094	7.83773	7.61627
9.25	7.04516	4.00355	5.79931	7.01507	7.39162	5.69641
8.25	8.66511	4.65685	3.862	7.8407	6.03089	7.09607
8	8.41323	3.72666	4.42687	8.40079	6.8503	6.43687
9.75	8.58108	4.95786	8.1345	9.35472	5.66029	6.73204
7.75	7.2436	5.35601	5.69015	6.88955	5.55769	6.14391
9.5	9.00028	3.34916	5.28554	2.05858	1.50265	7.62507
9	7.10398	2.61351	2.84987	7.1094	6.29832	6.97924
10	7.57491	3.19585	3.5524	4.82317	5.29905	7.25128
9.25	3.60991	3.22856	2.90636	6.08309	8.70513	4.76261
6.5	4.56663	3.26172	2.58644	7.17423	4.39717	5.47953
6.75	6.2392	3.85623	4.2946	6.90413	2.4821	6.08939
9.75	8.09329	4.50594	5.88679	8.12668	4.19678	6.40423
9	6.91214	4.20384	3.65493	8.39302	8.80841	6.36152
10	5.02554	2.27347	2.92043	1.61426	1.32705	4.99573
7.5	6.60394	4.26827	4.74086	1.5435	2.88711	4.55139
9.25	7.3696	2.46338	3.38406	4.99794	6.46323	3.60969
5	7.01909	3.82168	5.04196	8.41416	7.16345	5.00078
10	8.56658	3.57192	6.34554	8.27279	8.77483	7.76082
10	8.66059	3.82272	7.08272	8.21843	8.11089	5.84218
10	6.58337	3.42295	4.11033	6.36193	8.2815	6.36087
9.25	6.44155	4.0065	3.35224	6.64409	7.80554	6.50228
8.25	6.78792	3.45415	4.12644	5.60383	8.20372	5.64965
9.75	6.53756	3.05029	6.3121	7.98855	2.81416	6.2817
8.5	8.49033	3.19124	4.59956	7.44452	6.88143	7.69596
7	7.46345	3.36264	3.2014	7.10596	5.76978	6.81631
10	7.80943	4.38949	6.86804	9.26824	8.38483	6.82519
7.5	8.30499	3.78778	3.24396	5.81287	1.91388	7.06377
6.75	8.01086	2.89575	3.74239	7.81823	7.149	6.52773
8	7.61249	2.83348	4.97223	5.72039	5.34787	6.73218
9.75	8.28652	3.85755	6.34441	8.90864	6.92429	5.81788
10	7.77004	4.00972	6.47909	8.83213	1.68325	5.66129
7	7.38582	2.94171	4.50856	8.92299	2.84979	5.57137
7.25	7.8122	3.14868	3.87843	6.71338	2.4782	5.61894
7	6.89866	3.74699	3.48424	6.82114	3.51127	7.14181
9.5	7.96115	4.62674	2.84346	7.15742	9.03356	7.32733
6.75	7.44405	3.03346	2.60791	7.33403	7.59687	7.7608
6.5	6.83383	4.31277	5.11239	7.01697	7.11877	5.47005
9	7.72812	3.66219	4.41102	7.10592	6.44772	6.12645
4	7.07788	3.33472	3.86289	6.72715	5.55399	6.11991
9.5	5.51029	4.54121	2.46496	6.04918	5.40757	7.57589
2.75	6.4397	4.0579	3.35508	8.39245	5.28563	7.18198
4.25	5.96564	5.93732	3.03749	5.4129	3.52871	4.09381
7.25	6.88512	3.7706	2.65411	6.29107	6.70272	4.94601
6	6.90214	3.52629	3.61702	7.63804	7.78442	7.49309
4.75	7.01049	4.6921	6.31439	6.68774	7.14815	6.06115
5.5	6.40696	6.84423	7.55054	6.72009	5.59804	4.71291
8.75	7.84484	3.9841	6.75423	7.87065	7.1512	5.81351
9.25	7.65069	3.93056	6.47517	7.81394	2.61818	6.78752
10	8.15614	6.98867	8.7635	6.80944	3.02019	4.51241
10	3.37401	2.76236	3.61842	5.41865	1.66229	4.73942
8.25	6.23903	4.21624	4.48651	5.22003	5.78025	6.14368
4.5	7.48315	2.45387	4.7836	7.3639	4.72358	6.45856
3.5	7.40734	2.67736	3.10713	6.67963	6.77637	5.95174
10	7.91975	4.01898	6.02401	7.10261	5.40462	6.03979
6.5	6.8823	5.13674	6.38006	5.86482	3.91196	6.05224
5.75	5.13822	6.55059	3.96949	5.92781	8.51579	5.3235
8.25	7.08229	3.01979	5.01957	6.78733	5.7719	6.27312
10	7.38424	3.57457	4.04783	8.5269	7.61337	5.72545
4.75	7.36792	4.58232	8.24217	9.25204	8.46697	6.06294
8.25	6.69916	5.70607	6.95778	6.54792	7.77442	5.03578
10	6.34489	4.98442	6.96925	7.60091	6.96622	6.08223
4.75	7.85444	3.52242	5.75466	7.45978	3.67833	5.96427
8.5	6.31033	2.93502	2.20952	2.5706	2.53962	5.96212
8	6.04274	2.56179	5.49901	7.32113	6.20325	4.62074
9	6.8863	3.77735	3.67901	4.98149	6.51646	5.58335
8.5	6.29415	4.64222	6.32707	7.44125	6.6333	6.80914
7	6.87931	3.76641	5.16752	7.04469	6.11051	6.07478
8.75	7.06613	3.77649	4.24291	7.06375	5.56517	5.87895
10	6.50165	4.39892	5.57295	7.2817	8.41737	5.60734
6.75	7.12664	4.27874	7.04103	3.6568	1.524	5.88055
7.75	8.16381	4.8763	6.64433	8.03617	6.80656	7.62712
7.25	6.25492	4.86703	6.28296	6.63112	8.30408	4.73621
7.75	8.11369	3.15411	4.01635	7.49373	7.23671	5.75464
8.75	6.48542	5.8493	6.7056	6.42003	4.86973	5.9174
9.5	8.61335	3.32014	3.09824	8.00237	3.30837	7.52394
10	7.0699	5.11436	6.65657	7.08552	7.45328	6.67838
10	8.15065	3.79863	5.8471	8.88787	8.68949	4.82778
10	8.81035	4.12144	6.03089	9.64465	9.54675	7.21193
9.25	7.61302	4.37216	5.54418	6.36036	8.56721	5.90982
9.75	8.34617	2.12843	4.26271	5.95968	3.2086	7.16399
2.25	4.68572	4.73936	6.46693	8.16835	6.19892	6.89316
8	6.77773	5.86552	6.2375	8.03498	7.58603	5.50075
9.5	6.87543	2.89534	6.71084	7.18118	3.66944	5.77479
8.5	7.32056	4.73023	7.45565	7.68027	5.36604	6.9064
9.25	5.47834	3.81823	4.50397	7.02028	8.1732	5.84546
9	6.67745	3.96888	6.40182	6.56008	4.34202	5.91578
10	7.44962	3.60024	5.4643	6.62655	7.82644	6.1792
10	7.96311	2.79491	4.89643	6.54954	3.88982	6.25705
10	8.5226	3.3959	7.0486	8.65677	8.35239	6.62113
8	6.79564	3.55639	5.48975	6.48115	7.64377	6.09091
8.5	7.11751	2.91789	4.95548	5.87784	4.10133	6.63441
10	7.90797	3.462	5.22999	6.45966	6.95283	5.86672
6	6.75984	3.31789	4.61537	6.1921	6.19692	6.94913
8.25	6.22252	3.87553	2.84424	4.86146	9.09931	3.7194
8.5	7.04413	2.90182	2.15199	4.42047	5.17632	6.98313
9.5	6.8427	4.53637	4.82138	7.17609	8.67918	6.38857
9	6.73591	4.78031	6.84499	6.75228	5.05864	5.56542
7	8.41059	4.76511	6.61006	8.18948	6.30532	6.74487
7.75	7.82168	4.95977	5.98191	8.94858	9.04667	6.69774
5.25	6.77401	4.20791	5.65059	7.64996	4.39901	5.20571
7.25	7.81087	4.96872	6.15656	7.8525	7.42635	6.79702
7.5	7.82355	3.72315	6.83522	8.03185	2.21282	7.32097
7	8.04725	5.24784	7.32357	9.03509	5.91253	6.64779
5.75	5.63526	4.08124	6.33226	7.1179	6.41195	6.00693
7.75	7.74335	4.17785	2.78698	6.64553	2.70036	7.21573
5.75	7.22408	3.08642	4.8585	8.23999	7.06863	7.23132
5.5	7.56012	3.97107	5.29822	8.00046	7.12346	6.8232
9.25	8.34654	3.58108	5.87279	6.96821	3.77261	5.67606
9.25	8.72397	5.38436	8.71779	9.33196	8.15911	7.16358
8	6.80965	3.56	4.53941	6.88795	7.93831	6.62355
9.25	5.50544	5.15488	6.77911	7.43751	7.71303	4.49827
9.75	5.96588	5.2549	4.57199	4.82537	7.15794	5.75207
6.75	6.57334	4.92638	6.41722	6.18791	5.57083	6.0638
9.75	6.58635	4.67296	4.15013	7.34543	7.09912	7.02783
10	5.15523	3.71288	4.00494	7.51732	8.61835	5.85818
10	8.30361	2.17217	3.73865	9.4757	7.61414	7.08233
8.75	4.07871	5.46541	7.58037	8.10401	6.85206	4.93552
9.25	7.78156	3.50909	5.039	8.48604	8.21196	7.40421
9.25	8.37816	3.58766	5.88024	7.22954	6.08889	6.26248
4.25	5.90774	3.26709	6.95269	7.40959	6.15556	5.14349
9.25	6.85886	3.82606	6.22268	8.51328	9.15111	6.91077
10	8.11553	4.1802	3.95835	8.49091	6.48515	7.26265
9	7.93218	4.32348	6.61921	8.463	8.06904	6.79604
8.75	6.03639	4.60977	4.80423	6.43808	7.08428	6.35073
9	7.09276	4.53743	7.74281	8.20865	7.42239	6.46585
7.5	4.87577	3.83738	6.01302	7.43519	3.90155	4.83387
9.75	7.50506	4.12492	7.05971	9.2549	7.42546	6.44152
10	8.08995	4.31431	6.79543	7.76432	7.48726	6.58298
8	8.00166	2.89569	4.53234	7.65587	8.03984	7.32835
10	7.96885	3.50725	4.66618	7.43446	1.90082	6.7377
10	7.28014	4.12439	4.85242	8.60838	6.0001	6.92295
9.75	7.20602	4.47068	5.78525	7.38099	7.44722	6.75346
9.5	7.52015	2.93429	3.86643	3.74837	2.04428	6.07503
6.25	5.6845	3.48422	6.50807	7.73037	4.66387	6.0683
7.5	8.2992	2.89017	6.81494	9.49422	3.92815	6.77511
8.25	6.66042	3.93138	3.11941	6.22913	6.90181	6.83626
9.75	5.7605	3.84686	4.62762	7.39747	8.04563	6.7651
8	6.84419	4.03619	4.39337	6.58227	7.59953	5.63176
10	5.67335	4.21672	3.06321	5.84208	6.59532	6.01141
7	8.48949	4.61318	7.68408	8.89135	4.3419	7.2351
8	8.06855	4.11136	3.01176	6.63272	3.84411	8.0983
9.25	5.39474	5.28253	2.33572	7.10974	7.46167	6.50746
10	6.70982	3.43882	3.18176	7.40922	7.82974	6.83949
9.25	5.76566	2.96241	3.98278	6.11256	7.35954	6.67804
7.25	7.41109	4.32094	4.45458	7.50158	7.78303	6.00206
9	7.28111	3.42869	4.3083	8.39207	8.89394	6.1324
7.25	7.6986	4.62007	6.68935	7.87663	8.48484	7.31491
9	6.4855	4.01434	4.31672	7.12829	2.5519	7.11863
10	7.18996	3.84665	3.96198	7.13911	8.92537	6.79463
8	6.72735	4.20334	2.95201	4.64729	5.21887	6.66799
10	7.83068	3.05623	4.84394	8.79562	7.98554	7.38069
8.75	8.04014	3.21586	2.84036	7.50669	6.72404	6.74715
9.75	7.10271	3.02848	2.8593	6.53416	5.30297	6.79828
8.75	8.46952	2.61899	4.77545	7.20328	5.00186	6.99217
10	6.4062	2.95779	4.08129	7.61219	9.31588	5.88632
1	8.15093	3.91716	7.6709	7.841	3.35674	6.44853
9.75	6.38721	4.65241	5.78021	7.18003	2.06688	6.50177
10	7.73686	3.19374	3.17953	7.13581	8.14961	6.42384
7.5	6.71099	3.75523	3.81516	6.1655	5.79241	5.95898
8.75	7.06741	4.31405	4.79042	7.75312	7.62261	5.8768
7.5	6.50089	3.66948	4.98263	6.25748	4.22334	4.50065
9.5	7.48411	3.08497	3.78914	7.57788	8.02808	6.23964
8.25	7.63648	4.87897	6.87386	7.56327	7.02637	6.61997
9.25	6.37756	2.76555	3.58672	6.10521	5.24303	6.62204
7	7.01354	3.16039	5.00113	8.27397	7.73523	5.66965
9.5	7.27006	4.41813	6.47031	6.0549	6.19799	5.84521
10	7.74977	4.19146	6.07855	6.28636	5.51388	7.43404
9.25	8.33779	4.03737	5.61331	8.14412	7.58464	6.70403
9.5	7.63377	4.78074	5.39382	7.80035	6.21789	6.98172
10	8.03846	3.5992	3.37542	6.087	8.58808	6.68926
7.75	7.79225	2.864	6.06835	9.05098	7.01177	7.34145
8	7.08764	3.78706	3.19403	5.47082	4.0331	5.92412
9	7.6678	3.68084	3.8752	7.38123	7.7095	6.56151
9.75	7.96259	4.27919	5.39267	8.65845	8.59718	7.52882
8	6.10919	4.69857	4.35215	5.96895	5.42647	5.28924
9	8.02104	3.45958	4.26344	7.70074	8.1001	6.97157
10	6.56593	3.53684	4.21843	7.71187	7.72767	6.92445
10	7.61664	3.56091	4.86943	6.51522	3.10364	5.84824
6.5	6.94129	3.00217	2.09844	5.57588	7.02032	6.29797
8.5	6.32686	3.73912	3.28499	5.23977	3.04719	5.13063
9.75	7.84096	3.06754	4.54417	7.40241	6.00771	6.58256
10	5.83859	2.98003	3.88393	6.63756	7.80931	6.67923
10	7.24803	4.58313	4.15155	7.36403	3.96801	7.67246
8.75	6.06204	5.23912	4.23195	6.50512	5.65564	5.31157
9.75	8.43116	2.8932	4.22909	8.47066	6.77806	7.27841
8.75	5.37922	4.55219	4.88023	6.39144	6.893	4.21353
9.75	7.83616	2.56499	3.82702	7.61446	6.78249	7.18908
8.75	7.9964	3.34788	5.2422	8.61288	9.06093	6.50875
9.5	6.68946	3.63296	3.94592	5.5886	5.43397	6.1244
10	8.40237	3.10046	6.16358	9.2828	7.39849	6.42908
9.75	7.59618	3.18504	5.06037	6.45631	8.3831	6.70612
10	8.53367	1.70329	4.26971	7.86092	8.57841	7.02779
8	8.74345	4.04369	7.20145	9.5546	9.4539	6.0566
9.75	7.70681	4.87734	6.30339	5.69243	5.48473	6.71278
8.5	7.21582	2.85376	3.57399	6.55723	7.07088	5.84484
10	7.39404	3.02607	3.56491	2.68781	1.49457	5.3597
9.5	6.32074	4.55807	5.6943	2.18762	1.35664	4.58185
8.25	6.24075	3.25884	2.895	6.87354	7.30253	5.04204
7.25	7.315	3.06211	4.31204	7.45264	6.10528	4.99682
9.75	6.97446	3.81361	3.35563	5.76417	7.63316	5.41988
8.5	8.62979	2.53406	6.78231	9.18655	9.3923	7.29102
8.75	5.88802	3.22009	3.10403	8.27637	7.60689	6.45833
8.5	4.91243	3.74516	3.50778	6.80897	5.78378	6.2603
9.25	6.48466	3.36806	4.04744	7.41902	6.12394	6.03718
8	6.20618	3.11938	3.84068	6.95929	7.86053	7.22646
8.25	7.15122	3.22129	3.10951	8.44569	9.57181	6.96889
9.25	6.39602	4.34094	4.51266	5.552	4.22437	6.06849
9.5	6.2003	4.32987	7.24521	8.77044	4.67215	7.50938
9.75	8.3503	3.38247	4.22537	7.02462	8.13718	6.22024
7.75	7.709	3.05161	3.15335	6.36437	2.64554	6.62415
9.75	7.17571	2.7221	5.98477	7.16183	6.99119	7.52723
10	7.17506	2.49765	4.72625	7.404	7.31384	6.13297
7.75	8.57014	3.99321	6.24367	7.73201	6.06998	6.85222
10	6.17167	2.94163	3.75621	8.63901	2.03467	7.37902
9.5	5.55725	3.35636	4.38927	7.04195	7.36785	6.53765
8.25	6.3096	3.38054	4.64005	6.24155	7.02435	5.50272
8	6.84419	2.92104	2.87264	9.05294	9.26298	8.09097
6.5	7.69439	3.63797	4.10239	5.62172	5.58218	5.74816
8	7.55327	4.1428	4.32434	7.42615	7.9448	6.99612
10	7.76988	3.12299	2.62517	6.68948	9.27916	7.10646
10	7.63533	2.75799	2.74712	5.43722	3.40838	8.085
8.25	6.29817	4.62295	5.04867	6.52933	5.90604	6.8657
9.25	7.39381	4.38998	2.29522	5.90623	2.90724	8.34968
8.5	7.73346	3.58169	3.06911	5.51136	6.89878	6.61403
6.75	7.30787	5.98103	5.61984	7.00965	5.51552	5.74023
9.25	5.92243	3.26056	2.57844	5.95873	5.01636	5.39806
9.25	7.09304	2.9448	2.59732	7.74782	8.49355	6.85547
8.5	5.56562	2.45883	3.05595	7.1551	3.66153	6.00251
8.5	7.60167	2.84704	3.23917	7.68442	7.54249	6.87356
10	6.14237	5.17454	3.20157	7.39399	5.61235	6.61925
6.75	6.92024	3.06481	4.08299	8.25208	7.8559	7.24058
9.75	6.57379	2.19258	3.32119	6.06348	7.37273	6.66571
8.75	7.63366	3.22456	3.34655	7.74844	3.86219	6.65709
9.75	7.70483	2.95616	3.91032	7.73151	5.3809	7.46835
9.75	5.90959	2.66237	2.56576	2.59349	2.48577	6.78758
10	8.09529	2.4552	3.99181	8.56282	5.68226	7.70316
9.75	7.1649	4.58366	2.7963	7.59181	7.8703	7.20643
9.75	7.26573	3.39131	2.29211	6.24959	8.78795	8.20328
8.75	6.92099	3.30321	6.19108	9.43611	8.87563	6.99853
9.5	8.88362	3.15982	4.53146	8.6245	5.2826	7.1824
8.75	7.2502	2.46687	3.62928	7.19998	6.87539	7.22437
10	5.68687	3.12048	3.53548	8.8918	8.00636	6.41374
9.5	7.02604	3.4283	3.28152	5.44251	2.65219	7.26542
9.75	6.71248	3.28885	2.80493	5.69619	7.04295	6.39904
8.5	6.10996	5.23244	3.11264	6.14719	6.8008	5.72785
10	7.62147	3.33982	3.6729	8.30959	8.12755	7.60054
9.5	7.92424	3.63327	6.01864	7.00202	6.47895	6.22295
10	8.36783	2.81815	4.70606	9.32091	8.7212	7.13163
9	7.33768	3.55188	2.77724	6.38491	5.59417	7.53577
9.75	5.40161	2.76598	3.17139	9.1188	9.60364	7.21545
9.5	6.53286	3.80293	3.56657	6.94772	6.25911	7.41268
9.75	7.35387	3.20582	4.15544	8.00985	7.03589	7.0726
8.5	7.22547	3.71571	4.27605	8.04641	8.54003	7.33351
6.25	7.06307	3.22482	4.68017	8.6931	8.63384	6.58574
9.75	7.48666	2.31184	4.644	5.51687	5.27602	5.0041
7.25	7.15707	4.01325	5.06507	5.70754	5.47591	7.04981
10	8.66194	2.25839	5.16696	6.15946	5.45416	6.46426
10	8.95422	1.91564	4.67579	6.52532	4.73076	6.6538
10	7.13669	3.46012	4.71879	9.0889	8.94711	7.26323
7.5	7.76277	3.2036	3.36187	4.79905	6.73016	6.49715
6.75	6.46792	3.03635	4.63915	4.67752	5.85552	7.00983
6.25	6.6327	3.50976	4.0664	8.02544	3.3593	7.10968
10	6.58221	4.96765	4.0898	6.23026	8.21694	6.04907
6.5	6.53141	3.21252	3.85799	7.29621	2.17275	7.50238
8	7.39465	3.31204	6.98352	7.21032	3.28059	6.67139
9.25	8.47052	2.69508	3.12755	5.59626	5.39327	6.03739
9.5	5.77047	3.40903	3.88251	5.95979	5.6242	6.9987
8.25	5.85367	4.49494	3.28532	7.07729	4.95312	4.98356
10	6.0591	2.79085	2.25392	5.42542	7.53325	6.36025
7	7.40295	3.53313	2.55596	7.15293	7.8533	6.53282
9.5	7.90587	3.41848	5.08291	8.24406	5.79403	7.5728
9.75	6.08058	2.91413	2.27595	7.32784	6.09498	6.88612
9	8.15755	1.92924	3.19369	7.30412	8.0418	6.6885
7.5	6.04562	3.87324	5.49688	7.1469	6.00402	7.18452
9	6.12706	3.39894	3.07772	4.05044	7.2834	5.50957
2.75	6.65325	3.91791	4.80097	5.80995	4.10273	6.38036
8.5	6.58588	2.16087	3.35352	7.53661	7.82577	7.81203
9.75	4.48783	3.42452	4.48386	6.6243	7.11109	5.90443
9.25	4.71413	4.21615	3.34126	5.61734	9.5297	6.0596
9.25	4.38076	3.63469	1.56154	4.8346	5.79266	5.48175
9.75	7.01388	3.70429	3.19716	7.95122	7.04281	6.85968
10	7.87375	2.8496	3.96412	7.57853	6.23289	6.5853
7.25	7.57167	3.62693	4.36778	7.08437	5.83712	7.7339
9.5	8.04413	3.35249	4.49025	5.09589	8.07631	6.87602
9.75	8.47801	3.42164	4.53952	6.40609	4.75901	7.81316
7.5	5.50275	4.46155	2.20662	6.10489	7.18607	6.78466
8.75	6.56042	4.63849	2.35427	7.54651	7.79348	5.95005
7	7.56948	3.72084	3.90442	6.70805	5.99343	6.73214
8.75	5.59799	3.84581	3.56708	6.3447	6.23512	6.43819
6.5	6.07169	5.0878	3.6801	6.27861	5.93578	7.61684
2.5	5.1426	3.2506	3.16668	7.78752	8.00963	7.16822
9.5	6.79815	3.4394	4.05876	4.67456	6.4318	7.08015
8.5	7.94238	5.69247	6.46805	6.32411	4.39467	6.72377
9.5	7.22108	4.36708	3.68597	7.8975	8.45299	6.78992
8	8.17503	2.74083	4.48199	9.5968	9.5563	7.33659
7.75	7.67615	2.05869	4.27021	8.37566	4.16642	6.43118
9.5	7.52649	3.09902	2.6724	4.47968	7.54996	5.54768
2.5	8.18564	2.60822	3.51471	7.93891	2.50388	7.58992
9.25	7.07068	2.7818	3.28509	7.80312	5.3722	6.81856
7.25	6.42127	4.91822	3.42392	5.83152	6.71298	6.0923
8.75	6.53026	4.43581	2.39197	5.68323	4.73116	7.03246
9	6.60625	5.70812	7.04735	7.54451	5.3826	6.88705
7.5	7.60225	4.52395	6.14399	8.2778	6.73454	6.06051
9.75	7.30621	6.55155	6.31749	5.27631	5.04802	3.82474
10	6.40065	3.6838	2.23938	7.67068	9.33894	6.76502
8	8.0028	4.58354	5.68468	8.8864	8.29012	7.2019
6	7.26886	4.39768	3.54546	5.83732	5.48617	5.96283
8.25	6.94973	4.71206	5.26603	7.27371	7.90992	6.27755
9.25	8.49505	2.89919	4.09763	7.63031	5.93327	6.88377
8.75	6.33745	3.76607	3.22471	6.10111	5.77748	5.92447
10	7.31045	3.02845	4.98328	8.15623	9.4704	7.25564
8.75	9.45581	3.0855	6.64093	8.66901	7.09955	7.58374
10	7.51704	2.5448	4.18236	4.92562	2.04335	5.69352
7	6.06009	3.51222	5.19636	7.32409	7.19312	6.27503
9.25	7.25254	4.07962	4.87207	7.18377	4.27181	6.08913
8.25	7.13391	2.97795	2.60578	3.28233	1.34167	6.57726
10	8.66262	4.24988	6.70471	9.22509	9.14505	7.65835
9.5	7.03943	2.93606	6.63926	6.48193	4.02168	7.81096
6.5	7.64056	3.11101	2.68054	7.67452	6.45743	6.94816
9.25	7.00732	3.82287	2.6271	6.88843	4.78908	6.11218
5.75	7.51928	4.61175	5.85469	7.4189	4.36631	7.18746
9.25	5.40553	3.69057	4.80779	7.94221	4.90808	5.76057
9.75	7.2238	2.98671	4.20395	2.47827	3.9326	5.49675
9.25	6.83921	4.6971	8.04356	7.71062	5.39021	6.63581
10	7.2379	3.0676	6.20026	7.41466	5.07541	5.73198
9	7.5416	6.9555	6.73527	6.64643	7.40846	6.24816
5.75	6.50678	8.00929	6.64047	6.20429	7.01829	4.32745
5	5.19991	6.66568	5.36326	5.4135	5.81472	5.20131
9.75	7.54712	3.0173	6.83109	8.39846	2.8274	7.07206
5.5	5.64498	6.50586	5.47972	5.52312	5.2368	5.60208
7.5	8.15997	3.49148	6.27418	5.65619	5.80961	6.40205
9.5	3.50203	3.94225	6.11059	4.81174	5.4219	5.22069
9	7.29918	5.59484	8.74436	7.43851	4.41301	5.6396
5	5.34128	6.60512	5.40107	5.58975	5.45254	5.48471
8.25	5.20572	4.50746	4.83578	6.6882	4.42238	5.03009
10	9.71395	4.84525	6.99032	9.27671	5.72447	8.08536
9.5	4.5744	4.69095	7.4895	7.55397	1.64087	4.83103
10	7.00585	5.21375	3.20881	9.08236	9.70592	6.34061
5	6.92081	3.87134	6.4048	6.43093	5.74529	6.01509
7.75	5.2914	4.45243	6.91754	7.45043	4.49603	5.73857
8	6.86595	4.29567	6.0251	5.598	5.33919	5.72273
7	7.13358	3.89424	4.46985	5.5958	5.42586	6.37955
5	5.02175	6.568	5.32745	5.37714	5.44642	5.1247
6.25	5.73263	4.04369	4.11398	7.19752	1.63008	4.64292
5	5.21066	6.69832	5.44443	5.38709	5.46006	4.93984
8.5	7.53957	6.40158	7.48849	6.99371	6.45458	6.33972
8.25	6.42538	4.91251	6.87314	7.29357	4.34436	5.59705
6.5	5.33388	6.13539	5.84343	5.68248	4.75928	5.26018
10	7.42985	6.04521	7.64805	4.85702	5.29826	5.6122
10	3.26865	2.62104	4.99034	9.49718	9.33886	6.60379
7.75	5.54346	5.324	6.24597	7.19271	6.88213	7.09689
9.75	7.00207	5.33779	3.32626	2.56885	6.27056	6.321
10	7.96217	3.91427	7.37978	9.22565	8.84226	6.18691
8.25	8.54417	7.47122	9.68674	8.36463	2.6488	7.34834
7.25	6.24171	7.03509	5.96875	6.35415	6.37519	5.10413
10	7.20642	3.84421	5.80129	7.28808	7.0801	6.19365
8.75	7.78716	6.8127	8.66889	8.38721	8.01495	6.83522
10	8.12549	6.22534	7.5903	9.57615	9.50254	6.61584
7	4.26238	5.1357	6.34854	5.30268	4.61518	3.9315
8.75	8.38104	2.70558	6.23368	7.92158	3.50718	6.84874
10	9.41319	2.44921	7.26324	5.93543	3.48537	6.27367
9.25	7.87174	4.50335	6.72071	5.6667	5.43248	5.70365
8.5	5.66181	4.46281	5.71005	7.33507	7.17071	6.3402
9	8.54338	3.46001	7.16959	9.59191	3.69543	7.75069
9.75	7.77552	4.02157	7.02222	6.60795	5.57313	6.37976
8	5.50413	3.69331	5.49361	6.22825	4.07704	6.12224
10	6.56817	4.14197	7.93969	5.53032	2.14294	5.32696
8	7.73818	3.4738	6.44155	6.50863	5.75527	5.87127
9	3.62281	3.1203	3.97481	7.72146	6.65724	6.1274
10	7.66468	2.9429	6.18072	7.82611	6.28542	6.07195
9	8.02179	5.34689	7.36693	7.32081	4.1781	6.39045
9.25	7.32578	4.54502	6.87545	8.24952	7.24434	6.70309
10	6.48678	2.30264	4.91088	9.13985	5.55025	7.81161
10	5.08524	2.5632	5.6097	4.77535	8.90688	4.07136
10	9.01136	2.4362	6.84299	9.77652	4.68521	7.94984
6.75	6.83509	5.70909	5.78844	7.19163	7.09671	6.8235
9.5	8.58781	2.35102	6.12195	9.68033	9.40563	7.41249
9.5	7.50095	4.66201	4.86275	8.23088	7.96183	7.531
9	7.18051	5.47368	6.26667	7.41497	6.4063	6.98089
9.5	7.43028	3.86247	6.89428	7.32911	7.54774	5.92842
8	7.40255	5.39303	5.53529	7.45056	7.96031	5.27178
8.75	6.16692	5.11729	7.31552	7.20565	7.03812	6.20773
9.75	5.73161	4.58078	6.27073	7.66678	7.84606	6.57494
10	7.36439	3.42679	8.53358	8.68421	2.19709	7.53921
7.75	8.4767	3.37974	8.31888	8.9699	7.64171	6.32732
7	6.54488	5.3263	5.99232	6.21679	5.50819	6.48974
9.5	8.75581	3.45735	7.60676	9.67064	9.34459	6.98729
8.25	7.73664	4.04236	7.94281	8.62418	3.87173	6.50984
9.75	6.01514	4.99304	6.82896	8.19701	5.8394	7.22153
9.75	8.39524	4.65275	7.35382	9.01504	8.74949	8.17587
10	8.0167	4.10024	7.9739	8.5275	4.73216	7.83155
4.75	5.7583	7.69731	6.43274	5.58336	5.59992	4.74734
10	2.57377	4.3122	5.96801	7.06653	5.79377	6.35436
9.75	6.45592	3.18365	6.59452	8.541	2.9641	6.5092
8.75	6.34629	3.99627	5.977	6.70601	6.60336	6.40042
8	7.09866	5.07855	6.48649	7.40661	7.12085	6.24732
8.25	6.89637	7.63045	6.75282	6.33018	6.92586	5.38561
5	5.21105	6.43246	5.27421	5.4107	5.46936	5.51893
10	7.63287	2.59002	5.50812	6.75858	4.35693	7.07196
9.25	8.2549	5.23738	7.7409	8.79096	7.92189	7.0364
9.25	8.38171	2.985	7.3913	9.5038	3.75546	7.57455
8	2.83186	5.31379	4.03303	5.48288	2.05302	5.28055
7.5	7.8543	3.92426	5.54653	7.75227	8.18869	6.63588
9	6.52768	3.54555	6.67279	5.5917	5.27077	5.17033
7.25	6.75881	2.99575	4.85531	7.60018	3.23364	5.58818
10	6.41489	4.47362	4.25853	9.37183	7.66945	5.44543
8	6.23723	5.25893	6.54383	5.68805	5.49543	6.86416
8.75	3.32376	4.43064	7.31751	7.56678	3.43216	5.16864
6.5	5.09951	6.86623	5.13839	5.12799	5.5396	5.46498
9.25	8.42533	3.87328	8.69929	9.06802	9.45641	7.42443
10	8.17196	4.42503	7.7101	4.51349	1.7494	7.41604
8	5.4522	5.80182	8.03417	5.30479	6.00731	4.1968
8.5	7.73841	6.13254	7.61999	7.13624	4.54153	6.17181
7.75	7.06946	2.29889	6.22486	5.99946	5.26221	5.02133
9.5	6.97066	4.90587	6.69212	3.89451	5.34962	3.91324
9	7.5005	4.63721	6.74121	7.81427	4.73437	6.47991
9	6.17777	5.93616	8.60503	8.99239	8.71144	8.12094
5.25	6.40503	7.15467	5.92639	5.08844	5.96296	5.19817
8.75	7.57665	5.46652	9.26088	8.9858	7.0729	7.19917
5	5.21066	6.69832	5.44443	5.38709	5.46006	4.93984
10	8.41008	6.7209	7.86174	9.02268	6.26765	6.72491
6.25	5.89209	6.43358	5.80037	5.981	5.17551	5.16648
9.5	7.4773	4.67631	4.16647	7.20865	6.57255	5.88982
6.75	5.57577	7.35932	6.41938	5.30196	7.14434	4.52078
5	4.90301	7.01838	7.96085	5.57192	5.64942	4.36772
9.25	7.31688	3.44678	4.07602	6.64189	2.17334	7.74838
10	6.74845	3.14846	6.52572	6.09101	3.61679	5.56505
10	7.47014	5.73703	7.80537	5.65101	5.43982	5.95414
5	5.38666	6.55151	5.53976	5.52764	5.56109	5.72807
9.25	6.44591	6.72795	6.19506	7.35802	8.41563	4.54573
10	6.24419	4.39975	6.18633	5.53062	5.33355	5.60921
7.5	3.02023	3.94403	6.59356	7.6973	4.49154	6.01586
10	7.86935	4.23609	7.71583	8.15082	6.15354	5.41301
5	5.21066	6.69832	5.44443	5.38709	5.46006	4.93984
9.75	7.51854	5.39809	8.447	8.47163	7.53264	5.81493
8.25	3.51706	6.29714	7.35942	6.73262	5.80921	5.00105
7.75	8.0175	7.71895	8.57287	8.28041	7.9947	6.08231
2.25	3.30331	7.04971	5.48828	5.21631	6.4914	5.74305
10	8.66847	6.61982	8.37464	8.80467	8.04704	6.75684
10	2.95343	5.31997	6.8434	7.25437	7.16548	5.56023
9.25	4.43511	5.08482	6.10365	7.15296	4.24079	5.25739
8	7.88303	4.08659	6.04003	8.39839	4.66582	5.77
7.25	5.62681	5.70617	6.33371	7.33626	7.08156	6.2379
9.25	3.64766	4.52101	4.57695	8.84825	8.14091	6.68211
9.25	4.45506	4.55455	5.06608	6.5302	6.17142	6.6123
8.75	7.00933	4.27612	6.37381	7.52099	4.76914	5.92493
4	6.09137	6.04576	6.44023	6.26213	6.1865	5.5768
4.5	5.91136	6.85099	5.72253	6.01107	5.95303	5.59244
1.5	8.39078	4.25934	6.51716	5.66025	5.31223	5.8864
10	5.9651	3.58127	4.74769	5.61012	1.51889	5.97394
7	7.33987	3.50451	4.14837	5.4076	3.11109	6.3619
7	7.26083	5.24122	6.93286	7.47976	5.82645	5.61321
10	7.71936	3.34211	5.21051	5.63646	5.29469	5.53604
5	5.45914	6.23491	6.64023	7.20291	5.39164	5.20199
5	5.49358	6.75943	5.69003	6.296	6.18586	4.92858
9.5	6.79123	6.78058	5.66926	6.13287	5.58677	5.52377
9	4.69114	3.74886	5.09002	5.52965	6.08691	4.83253
3.75	3.31602	4.44756	5.14179	6.65842	5.1892	3.90114
9	6.03604	4.46697	5.40259	7.35142	3.90648	6.94627
10	5.74575	3.73471	7.19248	7.3122	2.05978	6.8063
7	6.68101	6.44729	5.32841	5.40717	5.44622	4.78184
10	6.68801	3.34777	6.87461	9.60538	3.79222	7.90479
9	7.1821	5.19787	5.95331	6.38105	4.48843	5.98925
10	3.6112	3.40509	5.60001	7.36055	5.54415	5.92034
6.5	6.07713	5.80775	6.38359	6.84571	5.93132	6.08217
9.25	6.46692	3.96104	5.5245	7.88519	3.38455	7.04041
6.25	6.09011	6.58946	5.88114	6.34194	5.40472	5.93985
8.5	6.58018	5.6288	5.6035	5.22341	5.3253	6.34193
9.5	5.84953	2.71705	5.91559	7.41673	5.24495	7.51818
9.75	6.44315	3.77999	4.52167	7.88885	7.6542	7.42349
10	5.50813	4.96557	6.26454	7.11955	7.81913	5.85741
7.75	7.43212	4.65393	6.28335	7.17384	6.38524	6.23866
7.25	7.48353	7.19692	7.62368	7.40896	7.85037	6.32652
5	5.262	6.51093	6.18143	5.40874	5.4634	4.86027
10	9.21475	8.00182	9.21637	9.63955	9.73099	7.08654
7	7.88133	5.30851	7.27618	7.21056	6.61364	6.27176
9.5	6.55827	6.69079	8.25974	7.99959	6.24444	5.79427
6.5	5.88164	5.57825	7.5331	7.7457	6.88822	5.76267
10	7.88973	2.82248	7.14686	9.61721	8.63062	7.36012
9.75	8.53832	7.13734	9.14701	8.43601	8.70595	6.15574
7.5	9.16622	3.04883	6.53754	8.78305	9.21822	7.60676
8	5.42195	3.98395	6.36722	6.355	5.40956	6.17105
6.25	7.92193	5.52003	7.65773	7.18608	6.28985	6.05188
5	4.72298	3.20945	4.24197	5.0814	8.66573	5.06503
7	7.88776	2.36924	6.32054	7.75948	3.32281	6.35214
8.5	8.28697	5.52128	7.78265	7.85253	4.76914	6.31723
9.25	9.22672	3.61731	4.37848	8.18063	9.81284	5.9762
8.25	7.87126	6.25772	6.41157	7.61415	8.45722	6.27968
10	8.45375	2.26902	6.89091	9.81841	9.44923	7.49855
10	7.9628	3.17494	5.89845	4.43591	3.70906	6.84486
7.5	6.76965	4.08597	6.35417	7.02984	7.78265	5.87908
5.5	5.66338	4.73725	3.80656	6.12844	9.06465	6.13783
6.75	6.81089	7.4568	6.99202	7.73962	7.81118	5.75221
6.75	4.38777	3.96018	5.15311	6.08577	6.10618	4.79025
9.5	9.04395	7.64352	9.63415	9.70588	7.47421	7.3894
8.5	5.39627	4.34198	6.08985	5.54233	6.06285	5.48611
8.25	7.79193	5.93066	8.73214	6.63356	5.18707	5.66467
10	5.2294	5.20224	5.84192	7.08259	3.79598	5.87066
8	6.55723	5.06556	6.17397	7.04754	5.88375	5.82625
10	5.23062	4.53468	6.82919	5.59125	5.43134	5.35818
10	7.93299	4.27835	7.38765	6.75047	5.3652	6.13271
8.5	6.13654	4.6518	6.37749	7.366	6.84593	6.57225
9.5	4.96088	4.13588	5.82546	8.16888	5.49886	7.33116
7.25	6.62847	6.06592	6.45572	6.16472	6.02217	5.21804
9.5	5.72367	5.20545	6.16371	7.31178	6.43982	5.58375
4	4.59961	5.44889	7.22269	6.88232	5.49011	3.01622
6.75	4.51578	6.08502	6.01889	5.35976	5.35376	4.5896
8.5	6.68087	4.67929	5.92519	5.46845	5.37665	4.75297
10	3.11932	4.38949	5.09483	5.96924	5.1113	5.30204
5.5	4.19338	2.29096	3.20469	1.63231	1.24921	4.95287
7.5	7.74908	5.87086	8.16777	7.08892	7.05196	5.99131
9.5	7.83039	3.6603	6.90696	8.71885	5.57523	6.19739
9	6.7507	3.94617	6.0985	8.31906	4.31802	6.10184
9.75	8.21902	3.50997	6.8667	5.47959	6.00038	4.7022
10	7.55577	2.71898	6.33571	8.29037	8.0043	5.52485
9.75	6.39675	3.15954	4.71912	6.81178	7.25731	6.01908
8.75	7.52775	2.76132	4.6834	7.9098	5.74308	7.27684
10	7.08554	4.31939	6.73057	7.60822	6.3679	5.49605
7.25	7.18093	3.87293	5.45295	6.51637	6.3487	5.81096
10	7.67135	4.06978	7.07397	7.78713	6.42375	6.22971
9.5	3.38827	4.60871	6.24625	6.80811	5.50443	5.161
7.5	6.44209	2.5948	6.05281	6.71288	3.19579	6.34348
0.75	7.11786	5.0579	7.39488	6.31226	6.57744	4.68697
10	8.55513	3.06031	6.26946	7.97753	7.68197	7.13391
9	6.78711	3.68429	6.17898	6.79377	6.00975	6.18858
8	6.989	3.89551	7.46365	7.27141	7.60799	6.54073
10	8.57726	4.50389	8.63251	8.34116	5.71923	8.30207
10	7.49526	3.719	6.43033	6.62326	6.97298	6.68498
8.5	3.671	4.26632	5.3297	6.28553	5.07003	4.67401
10	6.18276	3.38023	5.61472	6.38295	6.26288	5.41799
9.75	7.11759	2.78501	6.93356	9.14351	2.41958	7.16768
8.75	7.99554	4.58179	6.2937	5.60592	7.56419	4.76384
10	6.63622	2.99544	6.85612	9.57123	9.28993	6.62924
9.75	9.3593	2.81375	7.1311	9.24634	9.25804	6.24994
6.5	6.14204	6.91813	6.28232	6.05065	6.68401	5.50167
9.25	7.53525	4.05458	7.29213	7.90584	7.38042	7.248
5	3.21523	8.27594	6.50814	6.11511	4.1838	4.92032
6.75	4.72994	3.70289	3.93178	9.45416	9.56133	6.49953
8.25	7.59087	4.35832	6.53378	7.0205	6.58955	6.27734
8.5	8.00978	4.36012	5.59469	5.45834	6.30359	6.26943
10	9.25357	2.40448	5.64522	2.04126	1.25548	7.28667
5.5	6.87849	7.2159	6.3788	5.92853	4.65272	4.6062
10	6.90431	3.6386	5.96891	6.60949	7.32232	5.51013
9.25	7.05341	4.45973	7.89808	8.81692	3.2798	7.55811
9.25	2.73479	3.69464	3.3374	7.93919	6.46835	5.46508
10	6.86648	2.00314	6.2096	6.03659	2.97375	5.39874
7.5	6.98217	5.73387	6.66235	7.39773	7.33774	5.94531
10	6.53286	2.93717	5.43972	7.48927	8.89703	6.37526
7.5	5.54862	6.04867	4.64946	5.50907	6.95305	5.95737
7.75	5.81493	3.81469	5.39767	8.17368	5.7848	8.16299
10	6.60734	4.18359	6.65	7.63158	9.01583	5.55168
7.75	6.24692	3.84241	4.93665	6.22719	8.36513	6.44635
6	6.36837	3.88676	6.3306	6.89379	4.29078	6.25835
10	5.68335	2.68755	4.93856	9.18413	2.59891	5.60563
9	7.68032	3.2947	6.65274	7.89818	2.84499	5.56439
10	6.23058	2.11164	5.11765	5.66219	1.81803	6.77525
9.75	6.52392	6.52558	7.63372	7.33543	7.31018	5.40721
10	8.03791	3.99288	7.14267	7.33737	3.83367	6.37431
7.25	8.49986	3.20615	6.7509	8.41022	3.01562	5.8517
9.75	8.37787	4.71133	7.02549	3.87954	5.07394	5.5584
10	6.40666	3.16732	6.20337	8.41088	3.37193	5.86053
9.75	8.08418	4.48907	6.87472	5.68574	5.45989	5.74793
9.25	8.30204	4.20945	6.69062	8.82425	7.93326	6.48229
9.25	5.12117	3.97463	2.82116	4.42818	7.27477	4.51643
10	7.41975	3.48166	5.61301	8.1977	3.53343	6.84428
6	4.9009	2.9544	5.9394	6.818	5.81747	4.3846
9	8.17757	3.74382	5.46271	7.62665	8.19044	6.09297
10	7.21439	4.65735	5.57181	6.40653	6.20321	6.56947
6.25	6.33174	4.91464	6.0457	5.63199	5.51219	5.85482
9	7.02945	4.46341	5.31645	7.52081	5.82843	5.98951
8	6.28823	4.81346	5.52934	6.48148	7.07109	5.65115
5	6.28533	5.16535	5.52041	6.5559	7.61786	5.2122
4.75	5.54152	6.62499	6.26484	5.39065	5.86377	4.90566
10	5.71231	5.52185	5.27708	7.76424	7.88832	5.64475
10	4.58656	3.90309	7.93976	7.07427	3.33813	5.53389
2.5	8.78078	2.98142	5.12741	4.83229	1.79244	5.52847
7.25	6.56314	5.47339	6.32023	6.97763	5.14066	4.94405
9.75	3.96566	3.35188	4.3872	7.75228	6.53266	7.00294
9.75	6.69239	4.48166	6.80499	7.79526	4.42384	6.26693
9.5	8.40847	4.25263	6.92763	7.59024	2.81881	5.71767
9.25	4.62214	4.0387	4.97275	6.37816	6.99327	5.28151
10	7.0156	4.43884	6.41295	6.36934	5.75553	6.26234
6.25	7.42588	7.68896	6.78458	7.57477	7.26956	6.01576
9	6.62334	7.03278	6.6027	6.91671	7.17049	5.79805
9	6.5504	4.32022	6.95203	7.04344	5.65342	5.2321
7	9.01758	3.96541	8.73648	6.22941	3.54431	5.87557
7.5	6.73352	4.43591	5.85743	7.33255	6.57704	6.68553
7.75	9.48004	3.37437	7.94661	8.7147	8.03289	7.20007
9.25	7.07494	4.37472	6.23639	8.35021	3.78026	6.35276
10	6.37553	3.81131	6.66466	6.60607	4.17206	6.08798
10	7.15248	3.51553	4.57767	5.59071	5.45851	5.78957
9.5	6.14728	3.80981	3.89121	6.99251	6.51451	6.95888
10	8.46223	3.85118	6.6997	1.87291	1.32648	5.56078
10	6.328	3.72666	6.26417	6.20866	3.55241	6.95107
8	6.23181	4.18549	5.3049	7.2997	8.18835	5.07001
9.25	5.05296	4.51086	7.16832	6.47282	5.46051	6.14636
8.25	8.49315	3.19385	5.73027	7.13516	4.84861	6.7492
10	6.09938	2.62372	5.05694	8.80284	8.46656	7.17744
9.75	7.65939	2.9764	6.23368	8.38988	8.84615	6.02109
10	6.40717	1.64288	3.29523	4.89897	3.51617	6.33829
8.75	5.90468	4.17132	3.44111	7.65202	5.54937	7.32013
9	4.44603	4.18058	5.4307	7.08396	7.72485	5.11699
10	6.20713	4.15283	3.8323	7.26976	2.05478	4.51394
10	7.46424	4.06284	6.76331	7.53869	4.43217	5.69352
10	7.78275	3.1873	6.37381	9.1345	3.62042	5.47344
8.75	8.4942	4.53767	7.3692	8.5587	6.03767	6.00465
3.75	7.94296	6.63022	7.8487	8.10588	3.25846	5.38027
9.25	7.24598	2.76864	4.9433	6.86451	5.03872	6.6206
10	6.85352	3.89998	6.5438	7.37917	4.51601	6.54371
10	7.39234	2.5668	5.7952	7.9342	2.86963	5.86825
9.5	5.53792	2.62327	5.04541	7.17317	4.60459	6.36827
8.5	7.56214	4.20497	6.10165	8.36432	6.78767	6.36806
9	8.07727	5.02496	8.35023	8.07427	5.68873	7.13917
10	8.75212	3.53638	7.67783	6.32034	1.93423	7.50162
9.25	7.12039	4.50398	5.3096	6.8047	7.48782	5.15666
5.75	5.69778	3.95661	5.57695	8.21491	8.98467	5.84381
10	5.64985	4.73256	6.01957	8.07431	3.04644	5.67109
8.25	7.44991	5.70608	7.02486	7.52101	7.91435	6.13397
9.5	4.41233	4.58754	4.35846	8.19324	9.25039	6.31579
9.5	4.09545	3.61037	6.23831	8.36869	7.52068	5.56131
9.75	6.18187	4.36687	6.01281	6.05993	4.51866	5.19727
6.5	7.25854	6.42763	7.75049	6.2659	7.4767	6.63741
7.5	4.95989	5.40324	6.83551	4.48458	4.80334	4.36177
8	7.22904	4.43246	5.23707	8.35239	7.85612	6.16362
10	8.84748	2.97143	5.98048	9.60677	9.47908	6.75721
5.75	6.74906	6.82118	7.94469	7.75302	7.24697	5.47577
8.25	6.12196	3.07556	3.85845	5.94588	6.52434	5.05001
10	5.73767	3.9465	5.02589	5.59012	5.38375	5.97035
9	4.37992	5.52247	5.84886	6.86163	4.72594	4.98591
8.75	5.49634	2.9973	5.18166	6.72636	7.22712	7.03438
8	6.93647	3.82686	6.60032	8.60915	7.01663	5.22184
10	6.3783	3.01515	2.58948	6.20346	4.74742	6.02496
8	4.63192	6.30304	7.01194	6.44701	5.81514	4.82793
8.75	5.1623	6.03785	6.98562	6.96628	5.45911	5.76073
8	4.5961	5.1023	7.28051	7.57919	3.87062	4.66775
6	3.48731	3.15747	4.14579	6.98642	3.74111	6.00794
9.25	6.3123	3.35942	5.01361	7.41198	6.66655	7.02393
10	7.089	3.07051	6.87635	6.25542	8.27022	4.74011
7.25	5.30623	6.2377	5.18702	6.14125	5.51406	4.90384
10	8.00884	3.86677	5.3944	7.98219	9.58872	5.64787
7.5	6.81454	4.82585	6.14329	7.15336	7.4014	7.10421
8.5	6.2071	4.32351	6.74548	7.35316	7.37816	6.49982
6	8.70967	4.80597	8.25224	8.07292	7.4255	5.60477
8.25	3.50995	2.7039	6.11932	5.0371	5.1332	5.48007
10	7.5721	3.70614	6.56327	8.44183	3.39129	6.05244
8.25	8.14548	5.24797	8.25652	8.19614	6.10769	5.80881
10	9.61035	2.23401	6.31342	9.27054	1.92133	7.28469
9.25	8.31456	5.26121	7.94152	8.38933	8.35178	7.3613
10	6.53071	3.34071	6.02163	7.83975	8.34545	5.74699
7	4.72144	6.81807	6.33282	7.04656	6.75183	5.24151
9.5	6.51902	3.58287	6.66287	8.51493	8.08987	6.08853
6.75	4.84753	6.38558	5.69883	4.59074	4.26409	5.35461
9.5	6.85232	2.61601	4.25625	6.67879	5.63454	7.03688
9.25	6.47789	3.79612	5.59573	6.75882	5.2504	6.04689
10	7.36896	4.01647	6.04453	7.31153	4.82357	6.60011
7.75	8.57442	2.91547	6.48169	8.65335	8.45813	6.883
10	1.66354	3.64721	7.57123	5.50536	5.12975	4.81608
7.75	7.33478	7.4132	7.64832	7.56771	7.61593	6.24938
9.75	3.34187	4.04182	6.77338	8.49126	8.49526	5.52069
7.25	4.69677	4.43509	6.08719	6.68796	7.47149	6.06193
4.5	4.77778	6.41695	6.84155	7.05111	7.20983	5.05262
10	4.80401	3.91505	2.46429	7.33758	5.67579	6.19768
10	6.07616	8.29605	6.63798	6.24073	6.40957	5.53286
9.5	7.82084	3.21912	7.44894	8.70856	5.31002	6.72515
8.75	5.11017	5.91394	7.07548	5.50877	5.40594	5.30763
7.25	3.64127	4.73176	4.08821	7.0683	5.68407	4.82633
9	5.20641	3.87263	5.67486	6.94417	6.97181	5.34432
10	5.68386	4.13718	6.15881	5.96879	3.64943	5.40362
7.25	5.78356	4.92987	5.84356	7.03083	6.06575	6.18354
5.25	6.4191	7.65018	6.30371	3.32591	7.02027	6.20543
5	5.23082	6.72176	5.19434	5.3874	5.59457	4.79292
10	7.00513	3.93467	7.01554	7.94564	3.28046	5.6794
8.5	4.44052	4.84571	6.39483	6.99888	7.05386	4.73321
6.5	5.96153	5.55188	7.04621	5.5004	4.5871	4.50667
7.5	9.62223	3.34429	6.81426	5.86935	5.37291	6.83114
5	5.21082	6.59198	5.37634	5.39653	5.46378	5.17148
6.5	6.9098	4.49607	6.50857	6.49151	6.20875	5.15329
9.5	8.25821	2.88983	6.66994	9.50798	6.26348	6.91357
8.5	7.95008	4.02312	6.50317	7.218	6.69419	6.84478
10	7.68394	3.95635	6.14569	7.28149	7.09445	5.22787
9	6.02793	4.51178	5.59374	5.56039	5.42163	5.60362
8.5	5.42345	6.02201	5.33506	5.44041	5.43222	5.3514
9	7.05279	3.95651	7.0487	7.80608	3.33325	5.59225
10	7.74102	2.95658	4.06285	5.48725	5.34394	4.95866
9	6.8991	3.80567	5.95775	7.19467	6.97747	6.33804
10	5.98706	2.97822	7.42906	7.93714	4.05263	6.20744
7.75	5.00955	3.43752	5.93859	6.1986	7.45714	4.69758
9.5	7.13868	3.57902	6.94415	7.52139	3.51136	6.81576
10	5.884	3.28257	6.21007	3.64706	4.59582	5.95712
6.25	6.09543	7.04958	5.94162	5.77944	7.14169	4.54544
8	5.09785	6.85704	7.32184	8.33711	8.23581	7.00337
7.5	5.57919	4.43438	6.37299	8.58496	5.8973	6.41224
8.25	7.70105	6.62847	6.79029	6.76771	6.31073	5.43655
7.75	3.91639	4.68552	7.53694	5.62234	3.99134	4.91893
10	8.58367	4.48162	8.36336	8.34191	7.88784	5.83924
9.5	7.25696	3.54887	6.56333	6.80544	6.21888	5.72221
10	6.307	2.90125	6.6886	5.30464	7.0354	5.93829
4.5	7.55545	6.29476	6.70238	6.15489	6.30253	5.91904
5	5.20581	6.68947	5.39907	5.20832	5.41972	5.07605
9.75	7.78782	4.48144	6.29365	6.69215	6.54469	7.34075
10	7.13735	3.23455	6.07594	5.72328	6.25888	6.55551
2.5	6.81991	2.95479	6.46251	7.06989	5.49796	5.7837
10	7.9798	4.89556	8.36026	9.37581	6.79227	8.02724
9	5.45147	4.57671	5.73787	5.652	4.3622	5.53115
10	8.7674	7.89698	9.27342	9.23778	9.33459	6.95155
9.75	3.49557	2.26643	2.25001	6.09761	1.65936	7.54811
9.75	7.98358	6.08175	8.6814	8.18488	6.47327	8.00625
7.25	7.84172	3.5459	4.23458	8.14688	8.90985	6.54053
7.25	8.30455	7.5254	8.14463	8.80712	7.80702	6.83879
9.25	5.82581	4.17582	5.71705	6.87741	6.65585	6.35014
9	6.72696	5.23274	8.06905	6.53783	8.3578	5.45272
6	6.55499	5.89167	5.73031	5.49604	4.77574	5.64397
7.75	6.06196	6.82834	7.78856	7.84095	7.79042	5.86057
10	8.91924	3.76597	8.28013	9.46818	5.73598	5.54165
10	7.53507	4.42197	5.90995	8.26775	6.25899	6.47283
9.25	6.66822	4.56964	6.67205	5.62083	5.44487	5.79777
9	7.63704	2.65135	6.01551	7.19666	8.12952	5.50316
5	4.60219	6.61346	5.00927	5.32413	5.46012	4.86081
9.5	7.27787	3.89127	6.3272	7.31734	4.94392	6.8263
7.75	6.40733	5.58679	5.99975	6.13117	6.84119	5.57953
9.25	6.69354	5.87771	5.89129	7.5544	7.52638	5.71785
8.75	7.80694	4.57852	7.52384	7.78461	5.21988	7.00785
9.5	7.22672	2.86139	5.34372	6.93611	4.24249	6.5947
10	8.47555	2.68677	7.12002	8.70833	2.95033	7.73533
6.25	8.64208	4.20306	8.06669	8.30287	4.37603	7.15872
8	5.43315	4.86037	5.18559	6.96769	7.0887	4.57943
10	7.26514	2.39223	6.60121	7.42751	5.98004	4.67053
8.25	8.66312	5.51315	8.59564	8.45919	5.84767	7.2703
7.5	8.0048	3.80868	8.18016	8.77933	5.13921	6.04301
2.5	4.02504	6.38498	6.7077	6.47503	5.45372	5.65297
6	7.95871	3.36432	5.89912	7.7313	7.79956	5.85456
10	6.30966	4.54904	6.1683	6.99989	5.60144	5.89989
6.75	7.77509	3.45815	7.81075	8.56569	7.23115	7.30147
10	7.27004	3.94398	6.38218	6.61328	7.9917	6.17044
10	7.103	3.09268	6.62988	8.59886	5.16733	6.54685
10	7.19554	3.60145	5.4124	7.45461	4.62878	5.98866
9	6.11513	3.06144	6.68299	5.65645	5.21832	5.46059
10	7.93756	3.57681	7.06307	5.61778	7.39225	5.44903
10	7.73323	4.82509	7.4151	7.31267	5.68215	5.21787
7.75	7.39255	7.95454	7.85892	7.8961	8.01554	6.09101
8	7.64168	7.5219	7.60038	7.95816	7.71147	6.26464
8	4.13691	4.07806	5.27633	7.46366	4.08827	6.57783
10	6.4005	3.75107	5.37303	7.84663	4.81558	6.17875
6.5	6.95027	2.5446	3.98784	6.40396	5.80415	6.03936
5.5	5.91379	6.07067	7.3532	6.17939	5.3693	6.39727
9	7.33256	4.82212	6.58837	7.0921	5.34864	5.42136
10	5.34083	4.01436	8.18882	9.3822	5.59945	4.30244
10	6.89782	5.31993	6.42344	8.22142	8.53925	6.46627
8.75	8.32501	3.93781	6.78171	8.60505	4.14391	6.81199
9.75	8.29422	5.44884	7.87594	5.67157	5.38397	5.72054
7.5	6.80802	6.57076	7.06151	6.2615	5.52819	5.00336
9.25	7.32782	4.60002	8.86159	9.33856	9.00378	7.14114
4.75	7.19759	7.44939	7.22836	7.66333	7.8049	5.73478
10	8.03359	7.36072	8.37512	8.35352	8.52724	6.07272
9.75	8.24888	2.93496	8.18694	7.06754	5.84267	6.34913
7.75	6.44559	7.63778	7.84099	7.77606	7.9305	5.97708
8.75	3.5832	4.67785	7.1176	7.07218	7.94831	5.80458
9	8.05956	5.66161	7.89789	8.94922	5.39092	7.17947
7.75	7.56577	7.30224	8.09966	7.76773	7.28313	6.082
8.5	8.04049	5.94521	6.36902	4.72595	3.91486	6.41543
7.75	7.45844	4.96769	6.87668	7.2457	4.48922	5.86725
10	6.75303	3.07518	4.13921	3.03347	3.61235	4.22488
10	7.16837	3.87629	8.40385	9.13519	2.62244	7.1695
9.75	4.96226	4.85778	6.79882	6.76778	4.12013	6.99442
7	6.14726	5.85253	6.4958	6.12624	6.94781	5.9725
8.5	7.04243	5.07167	7.4984	7.56994	6.3366	6.73088
9.5	7.54116	3.29336	8.31601	8.69526	3.07145	6.57626
7.5	8.20233	5.01825	8.95869	8.50064	5.27435	6.75934
7.25	5.65771	4.29533	7.16594	7.69688	5.92286	6.3718
9.25	6.01935	3.60623	6.46171	8.8983	5.44573	7.67119
4.75	4.65891	5.98316	5.34563	5.33591	4.37147	4.86145
7.75	5.38929	4.4972	6.15474	6.28188	5.74203	4.55171
10	9.71931	4.65292	7.79393	9.6333	9.35178	6.56008
9	3.8003	5.78919	3.99681	5.36328	5.68364	4.94496
9.5	8.24467	6.20589	8.68466	7.94458	5.98783	6.06862
8	4.77922	6.47115	5.7682	5.83414	6.17256	4.65174
8.75	7.0102	2.68354	5.80988	5.60245	5.14379	5.99047
10	6.76761	3.43723	7.82185	8.93007	1.49244	6.48531
6.25	5.248	6.92254	7.32237	9.31157	9.43072	5.82648
7.5	7.48613	7.43545	7.66214	7.76185	7.63254	6.37637
8.25	6.88717	3.85757	6.73539	8.16072	8.61758	5.78552
8.5	4.63333	4.39513	5.71133	5.66261	6.54797	4.41334
8.25	7.52459	4.39744	6.12227	7.02489	6.15187	5.35501
7.5	6.38872	4.53747	6.79105	7.21612	8.15906	5.61093
9.75	3.89611	3.10544	6.46121	9.03397	5.32438	5.65982
7.75	6.99158	4.01683	5.66044	6.39861	5.14601	6.22034
10	7.95312	3.27354	7.49055	8.97515	4.03976	6.44543
7.75	7.03939	4.84314	6.02716	5.88121	4.70992	5.97803
8.5	8.63676	6.30889	8.42175	8.02816	6.52427	6.78554
10	8.27864	7.06854	9.45083	9.64511	9.57221	7.16388
6.75	6.96664	4.99208	6.35444	6.8507	5.47004	5.65296
10	9.04002	3.81346	8.75248	9.03476	8.84102	7.531
8.25	7.85476	3.8734	7.57019	8.85415	4.84998	6.45392
9.75	6.53661	4.40926	6.77456	8.67579	8.22435	6.50741
8.5	7.11906	6.96135	9.04595	8.8616	6.07964	6.59317
5.5	5.3307	7.05619	5.41453	3.73822	6.55522	4.81755
10	6.28838	6.16996	6.99682	6.65164	6.29912	5.03632
5.5	5.2924	6.7855	6.22434	6.54534	7.4498	4.96614
8.75	7.89374	7.3956	8.15542	7.59011	9.14048	5.80293
7.75	8.396	7.66434	7.80133	8.67757	8.86575	6.53856
10	5.58784	4.99298	8.13131	5.7795	6.14897	6.36901
5	6.10074	6.03752	5.78204	7.46095	6.11831	7.23643
8.25	7.82587	7.31707	7.85034	7.5747	7.94805	6.18052
7.75	7.86022	6.92336	7.18764	8.05371	6.81913	6.79207
5	5.90663	6.43231	5.86617	6.22644	6.26402	5.5295
7.75	8.00688	6.83719	7.97506	7.99038	8.01748	6.09885
9	7.99614	8.1514	8.23207	8.00051	8.28416	5.62363
6.75	5.44914	6.64244	7.0793	6.43503	6.30119	5.74469
8	3.79934	5.41163	5.56493	5.59922	5.4598	4.82024
10	3.83122	4.55438	7.61652	7.04648	4.11186	3.79879
8.75	7.77013	5.06666	6.81824	7.10274	4.14944	7.28143
5.75	8.86474	6.18045	6.85866	5.54401	5.45011	5.11419
6.5	5.98485	5.673	4.96399	5.9654	5.67971	5.54434
10	3.78151	4.10946	5.57057	6.70421	4.0985	4.8876
10	7.22942	4.18477	7.10698	6.89325	6.54268	6.03137
10	8.38392	5.23451	7.70704	8.78955	8.68827	6.45847
8	7.81311	7.66873	7.84944	7.59792	6.79454	6.34545
8.5	8.45214	7.52675	8.72403	8.01414	7.9779	6.13909
10	4.53203	5.52761	7.4756	7.39206	6.50986	6.15517
9.5	7.82135	7.0635	7.72656	9.36606	7.29557	6.52202
9	7.70548	6.0093	8.14812	8.06517	7.4788	7.6255
8.75	7.68408	3.87974	6.30049	8.30815	3.26724	6.99607
9	7.43564	4.79434	6.94444	7.22579	5.4787	5.74096
7	7.48105	4.91578	7.60642	5.52783	5.25313	6.15807
5	5.64777	6.85591	5.88662	5.90552	5.7574	5.44126
10	7.41539	4.14681	6.50507	6.92939	6.16914	5.6301
5.75	7.02181	7.2879	6.33868	7.0128	5.43911	5.63903
8.5	9.04315	5.7261	8.05488	7.02072	7.21037	5.60113
8.25	5.76544	5.72316	7.8573	6.48014	4.20183	5.03215
6.5	5.98012	7.36091	6.13061	6.16093	5.6214	5.38605
8.5	8.11982	6.03606	6.75113	7.73413	7.1546	6.9442
7.25	5.66142	7.09705	7.36286	7.29925	6.77794	6.26771
6.75	3.70582	6.33385	6.39076	6.44504	6.10476	4.67375
9.5	5.99232	3.01198	5.13675	6.22657	7.27641	6.33981
9	6.5307	4.34302	6.99971	6.70125	4.79894	6.48217
10	6.74048	5.147	6.32548	7.89197	4.34441	6.09621
9.25	6.0199	3.6481	2.59237	8.83958	8.41034	8.3927
3.75	6.95798	5.27234	6.51694	7.08532	6.95515	6.22183
7.5	6.36931	6.20989	7.824	7.11027	6.63851	5.18737
5	5.21066	6.69832	5.44443	5.38709	5.46006	4.93984
10	1.853	7.24122	6.77379	3.48437	1.97917	5.89624
10	7.24765	3.80268	6.83847	8.61148	6.251	5.92314
9.75	8.35938	2.97454	5.29457	8.1742	7.478	6.05777
10	7.89406	3.71531	6.99676	7.06282	5.67939	6.64741
7.75	7.39218	4.75419	6.5483	5.82802	5.89352	6.14081
8.25	6.50269	6.70511	6.80507	8.52291	8.0812	6.85847
5.75	6.30023	5.50103	3.92975	6.11746	5.32745	5.46566
9.75	6.58575	4.40215	8.82428	9.06853	8.82645	7.13057
10	9.3665	8.16026	9.70729	9.64613	9.73553	6.66238
7.75	6.54289	7.72875	7.56838	3.55096	3.97374	5.35457
10	6.68743	4.69369	7.13418	8.64588	8.19851	4.73938
10	4.44414	5.98568	4.89889	5.35327	5.47898	5.09585
10	3.40164	3.92931	6.66634	8.06097	8.52762	5.29478
9	5.35327	3.87935	6.35975	7.21004	8.14259	6.05813
8.5	6.18719	4.64591	6.76449	7.63755	4.55535	6.08574
10	2.43974	3.77733	4.76063	7.23477	4.45429	5.72527
7.5	5.50834	4.30512	5.20087	5.93563	5.44805	4.90736
10	5.51296	6.94795	7.69698	9.4053	9.4298	6.05081
9	7.71996	4.76135	7.01747	8.96991	6.15266	7.61709
7.75	6.09571	4.58093	6.44263	7.0474	6.86268	5.71993
9	5.53835	4.50697	6.73117	7.22883	7.35185	5.17033
9.75	4.50059	6.40995	6.50332	5.21641	7.11242	5.8259
6.5	5.15425	5.97945	5.75434	5.48792	5.42097	5.43505
10	3.77885	3.66815	5.79067	7.10443	2.75825	5.33817
10	1.44184	3.73685	5.21588	1.46356	1.28299	3.53087
7	6.6298	4.84072	3.86198	5.61129	5.47653	5.92086
6.5	6.44871	6.81111	7.17789	5.63092	5.70128	6.62494
9.25	5.36904	5.8858	7.29744	6.9773	3.75417	5.27052
7.25	5.62045	3.7046	4.87395	8.02886	4.81641	5.16042
8.5	6.34264	4.37818	5.94029	6.96401	7.10531	6.31592
6.5	4.61853	6.09962	5.06521	5.00784	7.24833	3.4795
9.25	6.29369	4.6126	4.48927	7.20546	5.90197	6.08979
5	6.83884	7.22006	6.67508	7.48388	7.32499	5.62881
9	5.81825	5.09244	6.43727	5.74425	4.72009	5.06912
7	6.74178	2.93403	6.7485	7.10971	4.66103	6.18005
1.5	3.92731	5.99831	2.71765	5.40965	7.5656	4.35269
10	7.32632	2.66288	4.66244	7.80661	8.85715	6.26711
8.25	8.16471	8.04089	8.21853	8.22646	8.90162	6.3065
8.75	6.78376	4.6287	6.16637	6.94259	4.98011	6.25025
9.5	7.3171	3.76881	6.59019	8.57094	7.48215	6.89351
7.5	6.39081	4.10766	4.8276	7.14448	7.02869	6.41494
10	4.74122	4.42512	3.60877	5.50289	5.69219	6.85034
7.75	6.83185	7.4227	7.33868	7.93448	7.01026	6.16487
8.75	5.16067	4.54496	3.87383	6.09829	7.13556	4.86324
6.75	5.99423	4.52777	6.27261	6.29836	2.40243	6.05797
8	3.46877	5.91044	5.32453	5.30308	5.3764	4.33502
6.75	5.07545	5.4488	6.62245	5.17948	5.5072	5.75394
8.75	6.55028	4.48784	6.30636	6.83642	3.70471	5.92661
5.75	6.17303	7.29877	7.25431	7.13599	8.1287	5.27028
10	4.8821	4.5297	7.66961	2.46383	6.85116	4.65231
9.5	7.66461	3.84935	6.91868	8.6501	4.51705	7.1184
7.75	8.62172	3.77076	6.1374	8.38635	7.80515	6.37755
9.5	4.78362	6.18008	6.60058	6.38948	6.72712	4.78436
8.75	5.22502	5.648	6.50488	5.12367	5.93939	4.29366
0.75	3.05071	5.78114	3.91416	2.02876	2.83695	4.12307
4	4.39463	3.5637	4.94117	4.38859	4.86454	4.39564
8.25	6.89489	3.75664	5.80018	6.00375	2.99433	6.37422
9	8.66363	7.53588	8.41325	8.53902	8.06576	6.64002
5.5	5.3952	6.72758	5.53451	5.63238	5.81385	5.34386
10	3.2906	6.62426	6.50596	5.49978	5.37894	6.51977
9.25	5.73862	3.2576	6.84963	5.63989	5.26073	5.82632
6.5	6.45868	7.53939	6.8864	7.06035	7.2053	5.59319
7.25	6.98258	6.02266	7.33093	7.07453	7.43413	5.03001
3.75	4.84672	6.27511	5.50152	5.45594	5.55674	4.72183
8.75	6.4299	4.57286	6.84209	6.65499	5.46043	5.65288
7	4.71939	7.46926	6.62759	6.71767	7.53444	6.37586
5.5	4.33797	5.38365	6.91677	8.10138	6.87056	6.294
7.25	6.11401	5.53603	5.91867	6.4186	5.43104	5.80272
5.5	6.66575	6.61278	6.52142	6.29445	5.8894	5.61402
9	3.12514	4.2709	6.69384	6.68614	4.0608	6.3901
10	6.88966	4.92185	7.15199	5.64594	5.40362	6.04153
9.75	7.40103	6.69527	7.9167	7.60163	7.56562	6.38928
9.25	8.73463	6.50811	8.20294	6.28113	3.75722	7.51002
7	3.86608	5.28582	7.2229	6.88848	3.94096	3.79216
9.25	7.25855	5.45353	4.86152	3.75823	3.81025	5.08385
6.25	2.60557	3.22087	5.78207	6.58511	8.92489	5.28792
10	3.45259	3.1329	6.76697	7.88183	8.85845	6.42757
9.25	7.13365	4.41685	8.45718	9.53496	6.56117	6.04816
2	4.52397	6.00734	5.16975	6.15617	5.15906	5.49009
8	6.53301	4.63212	6.24296	7.26914	6.65797	5.77463
9.25	8.90592	3.6548	6.21898	8.11614	6.03443	7.13981
10	9.1008	6.41915	8.58155	9.69034	5.28862	7.82604
5	5.24424	6.55887	6.88316	6.59169	5.53585	5.3756
10	2.60298	6.31797	8.60969	9.29442	5.57088	4.54751
9.25	6.55321	3.50531	7.41545	7.85964	4.99648	5.88823
9.75	4.84406	4.57064	7.46366	8.80069	2.31417	4.92381
9.5	7.49168	3.74184	6.7363	8.10835	7.79486	6.90262
9	2.73592	5.58481	6.0503	5.18501	3.74624	4.11227
9.5	7.66789	2.84285	6.95963	6.94011	7.77008	4.5739
8.75	8.10182	6.23593	6.56862	6.98513	6.47424	6.74545
8.75	5.69871	5.28947	7.60545	7.17968	7.08609	5.72802
9.5	7.10783	4.7416	6.24742	7.65846	4.54888	5.94523
6.5	6.71159	4.4533	6.55187	6.76093	4.48691	5.5126
10	9.10077	2.69426	6.93438	7.90498	3.84355	6.60263
9.75	8.18091	4.57512	7.34241	8.67914	3.72724	6.62283
10	6.53145	4.81433	7.22633	6.61601	3.62521	5.45671
9.5	8.44678	3.90156	6.20994	5.01933	2.39738	4.34546
8	6.92042	4.88406	6.15675	5.44781	5.34726	4.50569
10	7.89891	2.69184	7.84439	6.87721	3.74417	5.86549
10	5.80114	2.82701	6.69093	8.89585	2.76099	5.852
9.5	8.11326	5.32332	7.89631	8.07911	6.44499	7.12889
10	8.05998	3.81064	7.72918	5.76545	4.2026	6.43748
10	7.03274	3.95426	5.46826	2.91233	8.20857	4.23504
9	8.43747	4.18127	7.70261	8.2891	3.94412	7.43972
10	5.86897	3.3363	7.05054	5.98978	2.81793	6.53585
6.75	7.03522	4.4605	7.16241	6.08385	2.98993	5.35187
9.75	8.38737	4.00683	6.77072	7.44119	7.32547	6.0569
8.25	7.74841	3.5101	6.19451	7.24141	9.07943	5.22012
9.75	5.80113	4.10734	5.86764	6.26968	5.53941	5.3806
9.5	7.40321	7.20264	8.85556	6.64797	7.32387	6.84436
10	7.63942	4.3149	7.38672	7.25932	6.9655	6.00414
9.25	5.41118	5.21301	5.86306	8.24182	6.04153	6.26215
10	6.48371	2.9901	6.27039	8.96673	1.69789	6.77156
8.75	7.63296	5.68187	6.86725	6.2476	5.86526	5.90257
10	9.44492	5.1018	7.58615	5.94128	4.9205	7.75678
9	6.40624	3.7881	3.07801	6.52379	6.05145	7.1192
6.25	5.86332	7.2844	5.31065	6.51288	5.87343	5.33612
10	6.59243	4.4535	5.85514	6.60473	6.04937	7.81992
10	8.07088	3.44192	6.83641	8.41347	7.41856	6.79916
10	5.77269	5.80808	6.39932	7.10611	7.13686	5.30109
6.25	5.76603	7.41215	8.221	6.41724	6.38691	4.45539
10	7.9605	3.83754	7.75042	7.48243	5.12619	7.16792
9.75	8.43721	4.59089	8.22453	8.05784	3.65011	6.15615
7.25	6.72717	5.59885	6.78321	6.66931	3.94231	4.92652
8.75	4.65439	3.49393	5.78642	6.34415	4.81121	5.72123
9.75	6.47071	3.14076	6.56111	7.05648	2.47306	7.1088
9	8.82949	7.24474	7.50496	8.57789	8.13112	6.43518
6.5	7.23778	5.26131	6.08213	6.34151	6.69752	5.43247
8	5.50233	5.5093	7.873	8.77766	3.9768	6.29286
7.25	7.41184	5.14902	7.63529	7.94334	4.12637	6.2633
8	6.64702	5.17495	6.40557	7.97877	5.13213	6.17562
9.25	6.20965	4.87542	7.17508	6.15174	4.81227	5.94117
6.75	8.24014	4.29416	7.94771	9.6807	9.44408	6.89328
7.5	6.1439	5.81552	6.8015	7.63293	4.66519	5.79845
8	8.22899	6.55956	9.18579	8.1988	5.74881	6.41293
10	6.80306	5.71616	6.37272	8.75225	9.13164	7.01196
8.5	6.51257	6.41802	6.81367	6.71579	5.2072	5.71062
10	8.06436	3.91651	6.28757	8.73231	3.29304	6.84555
7.75	6.9214	4.73852	6.02801	6.59645	5.44099	5.32227
9.25	5.16626	3.4189	4.76589	7.27276	5.55351	6.18482
9.75	8.53601	4.71009	7.79393	9.32373	6.18921	6.58479
6.75	5.87653	5.11373	6.81789	6.06057	7.12624	5.27689
9.75	6.98122	3.6703	6.72456	6.31338	6.45526	6.6874
10	9.21499	7.8423	9.11424	9.65372	9.73658	7.434
5	5.18407	6.10317	5.85398	5.41589	5.41652	5.1535
9.25	3.14507	4.32227	5.43977	7.36446	7.40757	5.95356
9.25	7.5667	4.87904	7.30752	8.55163	8.16248	7.76896
8.75	6.14371	5.21707	8.22752	8.90805	9.60685	6.78465
8	6.357	2.83843	4.94712	7.00326	5.96362	5.99878
3.5	9.09274	3.56053	8.11564	9.64456	9.39044	7.19831
4.75	6.70584	6.41209	7.27657	6.17206	5.02091	5.84918
5	7.36662	4.27642	5.34424	6.88535	5.11046	6.80358
10	6.54984	2.53522	7.73994	8.20515	3.99634	5.10452
10	7.06519	3.66863	5.83142	7.5233	5.24653	8.02368
10	5.67002	3.95053	8.37802	6.4586	7.62932	6.91455
7	4.78097	4.46278	6.29846	7.53134	6.6873	5.64708
10	6.81318	3.91712	6.04177	6.59981	9.06369	7.02678
9.25	7.004	4.9624	6.24154	4.96827	4.99787	5.21728
9	7.93081	3.33622	6.90899	5.64734	3.49607	4.33742
10	8.11466	3.76033	7.11281	8.27309	3.53555	6.49104
8.75	8.54739	3.16013	6.32953	7.65913	8.13437	7.19431
10	6.43565	3.42348	5.31172	7.70955	7.71132	4.67176
8.75	6.22517	3.96073	5.27847	5.70589	6.06036	4.78765
10	6.9819	3.01089	6.30723	7.84638	2.66955	5.91109
9.75	6.2539	3.2107	5.06876	3.1032	5.18451	5.29874
8.75	8.44905	4.06723	7.73098	5.85395	5.29332	6.87411
10	8.35528	3.09035	6.70323	6.53277	6.55653	6.03113
10	9.43882	2.01311	7.2688	9.60821	2.23768	7.59472
7.25	4.91621	4.0916	5.87509	7.63705	2.70923	5.76698
7	7.29762	3.99187	6.67115	7.41187	2.70471	7.52812
8.75	5.92641	2.82545	6.27247	5.62457	5.63962	5.30206
10	6.23653	4.92692	7.8542	6.6413	8.71635	6.28537
7.5	6.81891	5.47585	8.4987	9.45309	9.35828	5.83412
10	8.01495	2.92678	6.28294	9.36423	3.68647	7.13623
10	9.17465	1.88449	6.69826	8.85752	1.80902	7.05289
10	8.45845	4.92463	7.2681	8.89561	7.96121	6.98038
6	7.24181	4.27848	7.04392	8.28269	5.40449	6.67342
10	8.33976	3.4337	6.3651	5.68296	2.22145	6.54289
6.5	7.45301	4.16423	6.34182	5.92594	3.6079	5.3988
10	7.02128	2.52341	4.46438	8.22111	7.43013	7.04453
2.5	6.46296	6.98149	7.14175	4.45995	5.11186	6.90286
10	9.06659	7.03269	6.5649	8.87416	9.10479	7.33807
9.75	7.27179	5.27617	5.82097	7.39506	6.46251	6.72199
6.75	6.20588	5.00631	5.85791	6.72588	6.9153	5.43493
8.75	6.45042	5.076	6.19149	6.50133	6.93509	5.37709
3	4.57636	4.15294	4.37739	8.50168	5.41734	7.31333
9.25	7.85312	2.84072	6.7565	8.66342	7.00831	6.69483
9.25	3.61233	3.35646	4.73339	6.15545	6.54947	4.77143
7.75	6.43572	5.46647	7.07332	6.94092	7.01712	5.96931
7.5	7.15472	7.21132	6.93197	6.76639	5.53148	5.38596
8.25	8.16534	8.03608	8.16289	8.5909	8.98254	6.15714
6.75	6.81423	2.63212	5.458	9.46945	6.94003	7.43491
9	5.17372	3.54689	5.0538	5.5393	3.93916	5.50318
8	6.58323	5.85189	7.11676	8.38688	8.17573	6.9262
7	4.35832	5.15144	4.54858	5.58995	5.09369	5.9973
9.5	7.69323	5.03119	6.4207	7.72345	5.56342	6.85969
6.75	7.32616	7.02101	7.68587	7.44411	6.16098	6.74414
9.5	5.42576	4.95129	5.91788	6.3333	4.84084	5.91476
10	7.41694	7.40158	6.7173	8.61943	6.79168	6.23205
9.75	8.3886	5.52058	7.24463	8.73144	7.97388	6.28778
10	5.16548	4.1185	6.64171	6.34235	6.64836	5.86685
8.5	7.68328	5.35493	7.33812	7.08308	5.47109	5.97308
9.5	7.46573	3.90945	5.9452	8.04509	6.91267	7.03381
10	8.02219	3.31441	8.39128	7.75556	7.51834	6.96764
5	5.3281	6.28259	5.46221	6.06356	5.24951	5.13741
8.25	6.37517	6.48606	7.63247	7.92718	7.90655	6.53197
7	6.9317	6.75209	8.11031	8.63354	7.90862	6.42136
10	7.28598	5.99502	8.18795	8.44413	8.31681	6.68195
9	6.97283	4.02752	4.05473	7.31971	6.27988	6.97529
7	6.08032	5.80882	7.64071	7.63115	6.61832	5.06907
7.25	6.93241	6.3921	7.64535	6.83983	6.18955	6.44007
9	8.98272	3.78458	7.60363	9.25262	4.1211	7.10713
8.5	6.93162	4.98561	7.90207	7.71118	4.20356	5.61654
9	8.11628	3.92569	5.75453	5.47806	3.31728	5.43632
8.5	7.45853	3.67466	4.80216	6.07162	7.01071	6.44375
6.25	6.61862	5.4062	6.86196	7.2988	6.31683	5.895
8	8.75787	6.51261	7.82666	8.24564	9.36684	6.48236
6.75	7.57662	5.20515	6.59293	7.8448	8.21104	6.88378
10	4.33013	3.00683	1.94036	8.73743	8.04274	5.85768
9	5.84702	3.45652	5.25356	7.91212	7.85853	4.77425
6.75	6.08613	7.76883	5.61813	7.44847	7.16492	6.28279
8.5	7.32598	4.41903	6.8243	7.96499	7.75786	6.76237
4.5	5.81835	7.13989	5.5313	6.25706	5.53245	5.03932
7.25	7.26267	6.76149	7.51954	7.22408	7.18721	5.57304
7.75	5.85192	5.19055	6.63692	7.80118	4.88544	5.86849
10	8.10717	3.32404	6.53775	8.93739	1.9623	6.59078
7.75	5.90608	5.59754	7.48813	5.19297	4.45077	4.29455
8	6.87301	3.84421	5.75426	6.67422	4.52216	4.99802
8.5	4.64124	3.61194	5.52665	6.62471	6.6206	5.81412
5	5.21084	6.57426	5.36499	5.39811	5.4644	5.21008
10	8.59837	3.492	5.56981	8.18968	7.01092	7.37066
9.75	8.68022	4.97076	7.19608	8.59754	6.24282	6.79309
9.75	6.43191	3.26846	7.60889	7.75261	4.95569	7.54156
10	8.35958	4.27126	4.30395	7.15379	7.87278	6.88242
8.25	6.7383	7.72761	7.67898	8.28567	8.34059	7.26805
6.75	7.24602	7.1382	7.09273	7.49868	7.56612	6.21132
8	7.55753	7.01744	7.71112	7.42815	7.39376	6.22566
10	7.93796	3.38457	7.02898	9.51818	8.19741	7.35963
4.5	5.39616	6.24773	5.86403	5.28363	5.92957	5.19643
10	8.7499	1.55515	4.95665	2.07672	1.27815	7.24239
10	8.22352	6.62336	8.35665	9.07657	6.93157	6.7673
10	5.20566	4.62566	7.77633	9.15963	8.58561	4.95749
5	5.7325	6.74331	6.07066	7.92224	8.0987	5.45243
5	6.32566	6.90925	4.45069	5.62683	5.4464	5.71486
10	6.8874	6.31469	7.96558	6.5765	7.13024	4.92662
10	9.3328	8.12472	9.58963	9.40013	9.35697	6.84737
6.25	7.54497	6.13008	6.64598	6.40733	3.15252	6.52399
7.5	4.03248	5.55798	3.9535	7.11061	6.82308	4.89706
10	9.26133	3.96591	8.85736	9.65174	7.46079	8.63604
7.25	6.9	6.77802	6.74059	6.43707	7.35063	5.72868
10	5.02779	3.65369	6.2063	6.45334	6.16351	4.70363
8.5	7.43933	7.75143	7.80059	7.56284	7.60833	5.6509
5	5.21066	6.69832	5.44443	5.38709	5.46006	4.93984
5.25	5.61884	7.2214	5.63563	5.64448	5.61199	5.04044
5.25	4.91595	7.2183	5.68951	5.48914	5.25233	4.9869
9.75	7.74329	4.24181	8.10856	7.88462	3.50349	6.90193
9	6.49642	3.02587	6.29982	7.35243	3.60828	7.74629
9.5	7.48983	3.7536	7.64363	8.88799	2.62061	6.25443
6.25	5.88679	3.45951	2.14859	8.1572	7.42538	6.6106
9.5	6.28467	3.11446	5.70706	8.63656	8.14451	6.05035
9.5	6.32966	3.61663	4.39255	7.2387	6.99913	6.69773
5.25	5.68177	6.56474	5.09895	5.52873	5.88139	5.50525
7.25	7.7305	7.3695	7.88076	7.90533	7.64439	5.70117
5.75	5.66784	7.3141	5.91962	5.44893	5.96709	5.08781
9	8.69525	7.61459	8.34543	7.81716	8.02559	7.03304
7.75	7.55792	7.34482	7.47364	7.46935	6.56248	6.28741
4.25	5.89792	7.2518	5.43832	6.06539	5.92413	6.18973
9.75	8.55717	4.2647	8.5715	9.56401	8.97135	7.64002
7.25	5.00982	6.54024	6.81911	6.20225	6.56879	5.15028
8.25	7.22155	2.31175	4.95788	8.80185	7.04115	6.24507
6	5.42036	6.92978	6.10014	5.31397	6.66824	4.89054
7.5	8.24327	4.76516	8.49056	8.40412	4.3891	6.67446
6.5	6.78126	7.37795	7.30718	7.05775	7.28209	5.49668
7	6.78604	7.15848	7.37091	7.45345	7.21779	5.81676
6.5	6.6199	7.20094	6.67718	6.47586	6.48656	4.74061
9.5	7.15971	4.91375	7.14736	7.74776	5.97367	6.2172
6.5	6.84414	6.88322	7.29358	5.58662	6.09979	5.09269
8.25	7.01646	6.71779	6.4329	7.73745	8.42651	4.99726
7.25	6.3317	6.32524	6.36059	5.43924	5.43076	5.18762
7.75	7.55162	7.48625	8.00215	8.65418	8.44229	6.41594
7	4.33364	6.54163	3.82128	7.60684	7.01358	6.56839
7.5	5.70206	5.26131	6.21095	5.72766	4.68869	6.6624
9	7.90009	4.19903	6.63053	8.23	6.14574	6.05804
10	8.22929	4.3978	6.47477	9.16512	4.47037	7.09301
10	5.68241	3.90461	2.15368	7.39022	1.73375	8.58755
6	5.74053	6.42352	6.04069	6.39477	5.60045	5.85377
6.5	8.7723	7.62339	9.26168	6.44555	6.64451	5.16064
6.5	5.12515	5.91684	4.89608	5.79974	6.84183	5.093
7	5.58421	6.58364	6.38635	7.11851	7.1014	6.46032
10	9.34563	8.2518	9.45411	9.10189	9.15127	6.54973
7.75	7.28968	7.27273	7.45883	7.19347	6.85466	6.46699
10	9.36687	7.91212	9.54842	9.66817	9.74422	7.20286
7.25	6.82532	6.10503	6.55497	6.60027	6.77431	5.25119
7.75	6.97653	7.16972	7.32447	7.61694	8.04815	6.02283
7.75	7.38384	7.40214	7.84445	7.94712	7.99964	6.16951
10	9.14855	2.52195	7.32267	7.17105	8.06808	4.90148
5	6.46192	6.96782	6.31522	6.79374	6.63764	5.25739
8.5	7.67905	7.07984	8.27588	6.95732	7.61733	5.94019
5.5	5.68128	7.79091	6.11846	6.30359	5.33483	5.34503
7	6.43939	6.90329	6.84393	6.73684	6.35918	6.11314
8.5	8.14645	7.43162	8.41561	8.02025	8.06182	6.35239
5.25	6.16654	5.59424	5.41829	5.39251	5.38015	4.97785
7	6.51074	7.11548	7.11456	6.63963	6.75354	6.17956
5	5.12557	6.71228	5.72658	3.32675	5.05752	5.11415
8.25	6.75375	5.54128	7.38411	5.54094	7.83879	6.78521
2.25	7.61013	7.14113	6.74999	6.22482	6.0137	6.48462
4.5	5.1118	5.5779	4.21213	5.3016	5.26167	4.66583
5	4.90842	6.47194	5.45129	5.2967	5.02073	5.16437
9.5	5.33052	5.34068	5.42735	6.59034	6.61111	6.69645
5	4.89167	6.90727	4.38241	5.15585	5.41615	5.16795
0	8.32971	6.60937	6.8782	6.25305	6.34922	5.32569
8.75	3.18914	4.33744	3.60261	7.04732	6.53431	5.51034
9.75	5.95294	3.49273	8.46952	8.61123	9.44564	6.73135
9.5	5.78354	3.29401	7.03606	8.0568	3.41796	5.82474
7.5	5.02366	5.5732	6.09355	5.4094	5.02727	4.18199
8.5	4.16871	3.65688	4.36444	8.23226	3.13777	5.56749
10	6.7615	4.63796	8.41367	8.25913	7.95576	4.82218
10	6.4297	4.78402	7.37844	8.94541	2.91761	6.67401
9.5	8.96579	3.14399	7.3662	8.71106	5.94324	6.82399
5	5.20722	6.50145	5.41085	5.92916	5.58373	4.92705
7.25	5.3689	7.29346	8.04469	6.94613	8.20087	3.95076
9	7.95295	4.59241	7.06809	9.05888	1.72259	6.87186
6	8.3514	6.52871	7.70389	6.94982	8.49605	5.20973
9	4.39764	4.16632	2.77957	6.53575	2.19542	6.02456
8.25	7.63697	7.27053	7.73141	7.40667	7.24508	5.99785
3	7.99548	4.94652	8.7844	8.12842	4.8055	6.80775
6.75	6.84867	7.43527	7.22474	6.70597	7.0954	5.88541
5.5	5.42569	6.28979	5.93248	5.55755	5.46341	5.09467
5.75	6.04284	7.84573	5.29539	6.09313	6.6607	5.57673
9.75	7.65249	5.48891	6.80783	7.99532	6.43095	6.81645
7.5	5.12962	5.05497	7.95709	5.50023	5.27337	4.24047
5.75	7.3479	5.09878	6.737	8.67676	9.39574	6.79911
10	9.36671	8.01847	9.6165	9.65872	9.7405	6.97123
9.25	8.85808	7.32891	8.99579	8.82404	8.40993	6.64574
9	8.54434	4.1919	6.64296	4.32213	4.15928	7.15967
6.75	6.71759	5.73167	6.29163	6.101	5.72254	5.77596
7.5	5.46373	4.87808	5.14958	5.61887	5.52861	5.7214
7	6.24424	6.90984	6.50038	5.84093	6.54575	5.74663
10	5.67113	2.97952	5.98157	6.25409	5.60039	6.3762
9.75	8.33851	4.4164	6.63578	8.86883	9.17516	6.87435
4.5	5.08874	4.97297	6.31611	6.53852	7.33377	6.03431
9.75	8.72165	7.82204	9.34736	9.2515	9.6904	6.78067
7.5	7.18133	7.37507	7.493	7.96364	7.68992	6.39156
5	5.21105	6.43246	5.27421	5.4107	5.46936	5.51893
10	8.83962	4.62813	7.70277	5.68136	4.28583	7.68598
9.5	9.15723	7.77119	9.47375	9.60013	9.00969	6.86893
5	5.21082	6.59198	5.37634	5.39653	5.46378	5.17148
6.75	3.16528	4.79661	4.41352	6.07069	7.99839	5.20547
9.5	5.21655	3.19804	2.70211	7.59599	8.32493	5.89088
10	1.83194	3.00638	5.01967	6.55776	6.01577	5.26632
10	7.37858	4.00473	7.2389	8.51795	7.64891	6.37336
9.5	4.56336	5.01646	6.3455	5.50316	5.34443	5.40652
10	7.74552	4.26013	6.0227	8.12486	3.83912	6.42386
10	5.09449	4.29311	5.95913	6.17652	4.31967	6.92548
10	1	5.96673	4.31394	4.23643	3.04758	1.88242
10	6.4492	5.18142	5.99362	6.59222	6.97203	5.19132
10	6.57827	4.42617	7.28543	7.02185	6.23682	6.33492
7	6.65914	5.46609	6.39177	7.76739	4.91144	5.95131
9.5	6.06334	4.56718	6.82933	6.12412	6.16833	4.61388
9.75	6.42667	2.94122	6.9153	8.18065	3.44554	6.33187
8.25	6.48189	6.31423	5.7749	6.58266	7.25899	5.27803
8	5.38427	5.58574	5.42353	5.306	7.32712	3.87206
8.75	5.92758	5.72967	5.07518	6.32251	6.29907	5.6419
6.25	4.19415	6.83367	4.88686	5.40003	5.52804	5.29198
9.5	6.86687	4.44876	5.99284	5.93988	6.53708	5.75027
9.5	6.36368	6.28374	6.49554	5.66948	5.39131	6.76657
8.25	7.94539	5.90729	8.35174	8.37181	8.18971	6.04031
8.25	7.14113	4.03117	5.82305	5.29656	2.40102	4.88371
8.5	5.88796	3.51538	4.70408	6.4187	5.47781	6.32647
7	5.23339	4.55524	5.50119	5.96139	7.21706	4.66123
3.25	4.74189	6.9559	6.92331	5.16266	6.14915	4.55324
6.75	4.81395	5.06603	6.42671	6.67357	6.27605	5.9428
7.75	8.05582	4.11745	7.97785	7.04425	4.74661	6.63557
10	2.89737	3.36552	6.06339	8.20529	8.44796	5.70613
9.25	7.18591	5.39719	7.44518	8.3998	5.66155	6.91079
5	5.22298	6.62277	5.41379	5.40319	5.46614	5.16495
5	5.16294	6.29126	6.58465	6.52728	5.86428	5.06629
10	5.72647	4.38154	6.06622	8.0009	7.88439	6.93492
8.75	6.30354	6.07589	6.08411	7.78007	7.89454	4.31961
9.25	4.6829	2.92317	3.84567	1.59428	1.21682	5.01164
9.5	6.45846	3.30832	6.32356	7.59327	7.67169	7.16509
8	6.63094	4.98063	5.51964	6.04582	5.07754	4.28374
9.25	6.12457	5.77934	7.52653	7.97312	4.87025	6.48633
9.75	5.56734	4.21168	7.34352	8.86377	4.09361	6.18104
8.75	6.10779	5.26404	3.86556	5.69124	4.67511	4.6166
9.75	6.10842	5.87447	7.84127	9.30028	8.29499	5.85184
5.75	7.7925	5.24526	7.04797	6.43979	6.27051	6.33647
10	6.83636	3.21399	3.88596	5.63595	5.52041	6.62137
7.5	6.94273	4.81229	8.18928	8.50553	3.32635	5.93987
10	5.78725	7.23368	7.9538	8.01528	8.75052	6.85063
2	5.59577	3.83455	5.23552	7.81055	4.87181	5.00648
5	5.21066	6.69832	5.44443	5.38709	5.46006	4.93984
8.75	7.21291	4.8233	6.00053	8.05986	5.62501	5.82848
9	7.45645	5.39468	7.30184	7.97064	7.44652	6.77233
7.25	7.7554	4.42296	5.15824	1.55618	4.88619	4.73263
10	5.94934	4.58705	7.71919	9.02945	9.23757	5.46691
5	5.3549	3.52355	7.32707	8.08856	5.43923	4.89217
9.25	6.10358	3.16029	5.58638	6.37447	2.87693	6.01563
8.25	4.69182	3.77751	6.50792	8.12871	3.56343	4.66367
7.5	4.40994	6.04943	6.04802	6.11417	5.09874	4.86625
6.75	4.3247	5.75787	6.38167	6.70033	3.95237	5.25199
10	6.76941	5.36619	6.88743	7.35837	6.70731	5.85229
9.25	4.86166	4.9364	5.60024	7.72643	6.331	6.02649
5.75	6.36328	5.71335	7.79937	8.66008	5.64691	6.29953
5	5.30525	6.58351	5.43659	5.40972	5.45209	5.18132
7	4.44912	5.64067	5.34242	6.56773	5.29472	5.42364
10	7.56556	3.19947	3.99038	1.75542	1.11474	5.4048
9.25	6.17256	3.71956	5.62598	5.27066	6.76113	5.71217
10	8.35349	3.42409	4.26554	8.50869	8.39379	5.62407
6.75	7.07311	5.20921	5.43887	7.24861	5.67316	6.26695
7	5.50422	5.36979	5.64797	5.5237	5.44874	5.40813
6.5	7.65834	5.49726	7.52349	7.78951	6.37395	6.44245
8	7.06986	4.58539	7.38687	7.77018	6.2669	5.88884
9.5	6.1177	4.74348	6.89944	6.18494	3.5721	5.97081
10	6.12744	5.68392	6.80584	7.88529	9.32231	5.84793
9	7.73339	6.95407	8.00212	7.877	7.93429	5.53752
8.25	5.8896	5.47583	6.43202	6.03359	5.18804	6.25258
7	6.76558	4.72272	6.41234	7.13645	4.94685	5.96644
9.75	7.18772	4.79797	6.61717	8.16374	8.55167	6.5175
9.5	6.69633	4.68058	6.53747	8.7763	3.26732	6.10568
6.75	7.08231	5.99015	8.09433	7.84405	4.22586	6.08983
10	7.82954	5.37885	8.0014	7.9498	3.24689	6.48328
9.25	6.57473	4.91783	7.64479	7.76019	8.37095	6.28707
8.5	7.06263	3.28172	6.19848	5.50803	3.10276	5.87358
10	5.70948	3.40029	6.30154	8.58077	5.24621	5.1864
9	5.65951	3.84495	6.05265	7.24754	5.66558	5.04657
10	6.85964	2.8174	5.9641	7.24591	3.94005	5.67318
10	6.35211	2.17907	7.1219	8.58286	1.78197	7.44654
10	5.44153	4.95195	7.30756	8.16207	3.61139	6.12865
7.5	7.92981	3.75799	6.99299	9.52262	8.74262	6.93352
8.5	6.18322	4.06584	7.31885	6.86562	3.00097	5.87405
8.75	6.61402	5.17917	8.72967	9.65685	5.86069	6.90572
10	7.28184	3.47876	8.39465	9.73283	9.26224	7.57567
8.75	6.50118	5.51162	6.67188	6.49301	5.95198	6.00188
8.25	7.13667	5.40288	7.48139	7.92025	6.32096	6.01195
10	6.89494	2.95904	6.03686	7.42616	6.84614	5.16133
9.25	7.6759	3.68266	6.96923	7.11373	5.45702	5.99933
8.5	8.15578	3.98293	7.08977	7.25066	3.96235	5.48659
8.5	5.5498	5.75409	7.76707	7.30164	6.56949	6.08203
10	6.85877	5.45538	6.82763	6.59242	6.63488	4.55717
8.75	5.74679	4.41032	7.34596	6.50938	4.94497	6.44305
7.5	7.65354	2.70863	5.61375	6.59006	5.86648	5.26691
8.25	7.85602	4.72816	6.79744	6.41626	5.6016	7.28455
8.75	5.70535	4.11509	5.76957	6.22032	6.95469	6.22082
7.75	7.21182	4.15633	6.40862	6.82913	6.64413	6.38043
9.25	6.60399	4.59627	6.93969	5.90342	5.14184	6.40327
8.5	6.81267	4.61855	5.98816	6.61752	3.88768	6.09522
9.75	7.4389	3.6924	6.76265	8.04294	5.48421	6.57451
9.25	6.42746	2.96662	5.3997	7.1638	8.18234	5.07417
9.5	6.89873	3.86456	7.64583	7.9442	7.6562	7.51598
10	8.86635	6.37597	7.94225	5.04169	5.50429	6.44742
10	6.97871	3.83059	6.91415	7.85146	7.42493	5.8587
8	5.96163	5.83479	6.57136	5.43729	5.37828	4.60358
9.25	7.83449	7.64613	9.04017	9.41697	8.83256	7.63934
7	6.32427	7.05723	7.18011	6.3429	7.16822	5.42034
1.75	4.06075	6.22537	4.82732	4.3716	5.50563	4.10948
10	8.14116	3.36071	7.16093	9.47052	3.80142	8.3242
7.75	7.36281	4.31544	6.54318	6.70178	6.96906	5.92678
10	7.333	2.01711	5.71748	5.67753	5.17674	5.81374
7.75	6.30521	4.41538	8.00526	7.45491	6.71609	6.60355
10	9.12246	4.41293	8.68255	7.7425	2.41515	6.13421
10	9.11033	5.47193	9.34997	9.64557	5.7037	7.90159
8.75	7.24855	6.77503	7.27733	5.61645	6.71674	4.953
1.75	6.11005	4.30066	5.359	8.32116	3.80865	7.9686
10	5.4301	7.34493	6.42877	5.64171	5.63748	5.70206
8	6.59512	7.59419	8.62881	8.16039	8.73185	6.45077
6.5	7.7844	4.67842	7.53406	8.58874	7.2603	6.26594
8.75	6.17249	4.98347	7.11488	6.15117	6.2525	6.02508
9.75	3.80666	2.2209	2.74672	7.24638	8.63562	6.19613
8.25	8.13091	1.98613	3.68605	7.01362	2.16094	6.35655
8	6.08871	5.09002	5.89779	6.71338	5.45949	6.70273
10	8.65097	2.97281	7.08871	8.04741	8.37739	6.96603
7	6.67635	5.35866	4.96873	6.34562	4.80201	6.63267
7	6.15841	3.42101	4.96555	6.42198	2.32789	5.54186
9.5	8.39949	2.83821	6.38092	8.92736	4.37599	7.09524
9.75	8.30847	3.75026	7.16607	6.96722	7.30887	6.00765
9	7.89522	3.64042	6.19727	7.80533	2.28328	6.73351
8.5	8.26552	4.14899	6.82252	8.91055	8.60593	6.37747
8.5	8.43098	3.18891	7.01868	8.43508	2.87402	7.63036
8	7.61405	4.85933	7.01135	7.58876	4.93764	6.08788
8.25	7.92908	4.19813	6.11429	7.65249	3.96533	6.99732
[truncated: 20,254 more rows]

## Sheet: Fig3b_S2
Distancing	Positive_traits	Negative_traits	Ingroup_preference	Interpersonal_morality	Material_morality	General_morality
9.5	6.15546	4.51609	6.72403	5.44644	7.17355	8.65482
8.25	6.3336	4.27459	4.83649	7.81389	4.49099	5.40361
9.75	6.81204	3.35679	6.18918	7.3452	3.75175	7.47958
8	4.61504	4.79756	7.46597	9.28118	2.3148	7.51489
10	6.9305	4.01313	5.10782	5.59301	9.15666	6.63386
9.25	7.52577	3.28138	4.18307	5.95658	2.61949	6.13194
9.25	6.82284	3.94184	3.67735	8.45351	2.27814	6.53349
3.75	6.42363	4.41327	5.70102	4.71835	3.55212	6.98268
9	7.61111	4.68203	7.30449	8.50855	2.22585	7.8858
10	8.81531	3.74426	7.50291	7.35147	6.41294	7.53819
9	7.95738	4.52206	5.69052	9.20171	4.81955	6.89133
10	7.64526	4.26176	7.33646	7.50011	5.60321	7.07582
9.75	6.12868	4.78822	5.88041	4.86324	6.98045	6.48131
9.75	7.3962	3.73741	6.35331	8.69253	7.53718	6.55558
9.75	6.4726	3.27422	5.37984	6.95572	9.4532	7.77648
10	7.80985	3.64061	5.58368	6.42503	6.02964	7.70576
8	7.73715	3.41739	6.61588	9.22205	4.0661	7.12301
10	7.87249	3.18494	7.67814	9.64119	2.3548	8.73651
9.5	4.94553	4.30189	5.46239	5.03263	6.60649	6.71426
9	8.39647	4.67611	8.74542	9.73415	6.51762	7.38856
10	8.26494	3.41984	8.28517	9.6207	3.71802	7.31035
10	6.76106	4.58718	8.52075	7.38508	6.20789	8.63203
9.25	6.73137	3.76073	4.22299	5.58716	2.48921	5.35203
9.75	6.683	5.53517	7.34956	8.54473	2.99244	6.79618
9.25	6.99853	4.41098	7.21866	7.99563	4.70017	7.06282
8.75	8.07727	4.31577	6.82899	6.66518	8.48973	8.28059
8.75	8.74394	4.31358	7.18612	8.45987	3.64472	8.02555
10	9.29216	3.73868	7.71453	9.69432	2.30582	9.13819
10	7.26894	2.11067	4.74289	8.0229	2.05272	6.53202
9.5	7.00919	4.06134	7.64316	8.3877	6.22462	4.64703
9.5	6.82578	4.21567	6.17449	6.94722	4.37703	6.84646
9.25	7.31154	5.08472	4.75578	7.54708	2.9767	6.1741
10	5.24422	4.84183	4.08088	8.55215	3.55543	7.06503
10	3.755	3.52704	4.09333	4.46515	5.34802	3.58984
9.75	7.73289	3.74494	7.53608	8.99258	4.11466	8.29921
6.25	4.26319	4.36954	6.99961	5.61325	5.42351	7.16272
9.5	6.73745	5.92253	4.37188	8.91026	5.17456	5.67606
9.5	7.51585	4.16718	6.79547	6.7619	5.51748	7.38285
6.25	8.19867	3.00975	6.29142	7.44188	8.16855	7.98356
8.75	7.11071	2.43783	4.39134	8.11996	2.36	8.29654
8.25	7.74778	4.03409	6.31123	9.19136	9.1965	7.69092
6.25	8.36568	4.62585	6.7083	4.44022	7.63045	7.08817
9.25	8.73073	4.52739	8.60755	8.41189	2.72561	7.28596
10	6.39941	4.04927	6.00549	5.04836	7.0649	5.47326
10	8.41938	3.71885	5.54418	6.45739	1.65685	7.65898
9.5	8.68427	2.95924	6.94391	8.76354	1.86402	8.70456
10	8.73689	3.93802	7.87233	8.28738	3.16296	8.45259
10	7.87055	2.46307	5.38314	6.79767	5.37392	5.52558
9.75	8.19541	4.50907	6.38639	5.74052	6.40567	7.06217
9.75	6.38038	2.42439	8.09901	9.29709	2.17455	7.53097
10	8.88327	3.07765	7.38926	8.65751	2.33279	7.30604
7.5	8.30184	3.47923	4.1545	8.21572	2.68129	8.33473
9.5	7.83516	3.21884	4.87697	8.13438	2.25818	6.66966
9.75	7.53314	4.11247	7.44549	9.42681	6.49059	8.36641
8.75	6.79919	5.3534	5.17517	6.47864	7.28109	5.6739
10	6.05224	3.5423	4.50469	5.3473	5.28152	5.01725
10	7.9466	2.42605	5.03397	6.24052	5.30673	6.54629
8.25	7.54794	5.52908	5.82522	6.39607	3.91218	5.64051
10	7.13737	3.45554	6.36403	7.27167	1.68258	8.29168
10	6.79958	2.57637	5.25338	9.17259	6.41911	6.76844
9.25	5.78334	4.50337	4.58949	6.50496	5.53609	6.69425
10	8.74017	3.18974	6.36724	8.67821	1.49273	7.89769
9.25	6.43336	4.20719	6.57171	8.09824	5.58341	8.01678
10	6.15992	4.20499	4.23298	4.66248	1.96387	5.71942
10	6.54507	3.61081	5.28877	8.72835	4.05788	6.91901
9.5	8.99849	3.34853	7.06176	8.73319	2.10354	8.59349
8.75	9.1472	3.19359	6.6418	7.84071	1.65937	8.71002
10	7.11339	4.47376	6.78311	8.11456	2.15359	7.83814
8	6.94409	3.62199	5.22603	5.80627	4.96419	6.71698
10	6.23779	3.60113	4.93135	5.82359	5.52405	7.06649
10	9.01769	3.66272	7.41161	7.82484	5.79777	8.62005
10	6.65322	3.08352	6.47103	9.22509	8.96073	7.77997
10	8.96204	3.62069	7.21634	9.02368	9.55138	6.95645
10	8.20917	1.99912	4.17375	9.33761	9.08502	7.3322
10	8.70013	3.72282	7.76372	9.21927	2.24829	8.30712
10	6.68872	4.15237	5.09003	6.34554	5.65253	6.74673
9.25	7.72197	4.28858	7.42944	6.53273	4.17427	5.38148
8.75	8.11721	2.5903	4.59843	9.06803	1.92165	6.21283
10	8.4634	4.94616	5.53312	5.57509	5.50945	6.02624
10	8.8446	4.57808	6.92675	8.73495	9.34834	7.38127
8.25	7.12162	5.46774	6.7906	5.78908	1.75652	6.93265
9	7.52564	2.73746	6.7611	9.39339	4.70218	8.67512
10	6.90751	2.81542	4.36886	7.78438	1.80477	5.57053
8.5	6.19634	3.11584	5.47992	7.26178	7.98198	7.37801
10	8.64102	3.43684	5.15491	8.17342	4.94853	7.75256
10	4.63253	5.89741	7.08085	8.85981	4.47527	5.74
6.25	6.77991	5.92531	6.7733	6.37011	8.81632	6.67715
8.75	7.95264	4.22155	4.44741	7.7775	7.50992	7.25526
8.75	6.86879	4.04496	7.57865	8.83547	6.38334	7.62057
8	8.12983	3.78622	6.80307	8.4408	9.41484	8.03475
3.25	6.47384	3.23069	6.01036	9.25469	3.92295	7.3659
10	6.59389	4.44125	6.92182	8.01001	7.58758	7.06128
8.25	8.61058	4.17824	6.53192	7.77661	5.8019	8.04513
10	8.90409	4.04423	8.4981	8.48011	9.22845	8.58598
9.5	5.83099	4.5212	5.34612	7.40971	2.28289	6.21461
10	7.73467	3.46406	5.77148	6.74651	5.03122	6.79859
8.75	6.75	5.27274	7.29649	6.9037	8.30633	6.77942
9.75	7.75745	4.6326	5.74859	8.87587	6.05914	7.59304
10	6.59217	4.12652	5.42184	7.25537	9.25019	6.36084
10	8.43613	3.91771	7.97207	6.72185	2.88509	8.48763
9.25	7.2239	3.48336	7.45163	8.62512	2.08077	8.15263
10	7.77419	3.29966	5.97135	8.06295	6.44993	6.90164
10	8.7359	4.29514	6.44906	7.7844	4.39606	8.28675
10	7.52184	4.13346	4.48159	9.55198	9.48672	8.13825
7.25	7.92956	3.80908	6.97616	8.81165	3.70079	7.90776
8.75	3.57002	3.7985	2.94688	5.41421	5.68443	5.72632
8	6.2204	4.18609	7.4718	9.5265	5.82328	7.5861
9.75	8.04359	2.4767	6.49032	7.37443	6.72221	8.02876
7.75	9.51034	3.65836	8.68381	8.36702	5.82579	5.52624
9.75	8.43187	6.09601	7.94511	8.04274	4.85262	6.428
10	7.31449	5.40299	8.36698	9.85071	6.70051	8.64595
10	7.69493	2.86174	6.57398	8.80192	1.75232	6.64388
10	9.17698	3.1368	5.42373	8.79869	1.48454	5.36065
9.5	7.88646	3.75274	6.92778	8.59346	4.36224	7.06463
9.75	8.89977	4.03329	8.14932	8.94492	2.75754	7.60987
10	8.79589	2.62255	6.86821	7.15749	1.40556	7.43317
9	7.16806	3.92619	6.32561	8.03007	8.63694	6.80991
9.75	5.25355	2.88908	3.3182	7.38175	3.43648	7.16417
10	7.86049	2.8889	8.00703	8.94494	1.51731	6.47982
10	8.31539	2.49799	5.30978	8.89524	2.02515	6.61207
8	7.45029	4.25898	3.35871	6.98168	3.23755	6.27992
9	6.892	3.42524	7.40235	7.41997	1.73004	7.37406
9.75	9.05921	3.90209	7.61966	9.39542	2.39313	8.34577
9.25	5.62452	3.57916	3.70303	6.23259	5.71306	6.96998
10	7.65762	3.36531	5.14875	8.54393	6.4099	8.74275
10	6.61844	3.50583	5.88764	5.83654	5.3232	5.5742
7.5	7.58315	4.72424	8.17639	7.2855	2.22173	7.65531
9.5	8.35761	1.7307	5.40228	9.4025	4.04082	7.1736
10	6.67446	2.42314	6.35849	9.69961	2.12282	9.24429
10	8.49393	2.17296	6.34089	9.47968	5.63204	7.33895
10	5.86349	2.52132	3.46789	8.78152	9.24521	5.72471
10	7.44143	4.3627	7.07728	9.54803	4.43169	7.85673
10	8.29202	2.55511	5.17654	9.38256	2.07452	8.2975
9	8.14598	3.25316	5.4855	7.81081	2.89277	6.49297
10	6.45708	2.94626	3.5838	8.71963	2.2298	6.00792
9.5	7.29554	4.5515	6.39934	8.13689	6.9006	7.32802
9.5	5.98665	3.86679	7.40762	8.04127	1.89502	6.85608
8.75	6.80622	3.71207	5.62747	8.01843	4.56529	7.25824
9	5.69083	5.40755	7.42768	7.2267	5.24898	6.64243
7	9.18267	5.1286	9.29026	8.79337	5.80268	7.65052
10	8.16851	3.44977	6.59451	6.89805	3.56109	7.40694
10	7.57908	5.45817	8.70686	8.51515	3.85293	5.31591
7.5	8.56697	2.34208	4.68976	8.6885	2.46075	8.37291
8.75	9.11566	5.38732	8.31673	9.43034	8.68959	6.6755
10	7.50612	4.02585	6.3607	9.12255	2.05886	6.81435
8.75	6.54115	4.9438	7.92957	8.90974	5.06677	6.81261
9.25	8.07203	3.3819	7.4187	8.3359	3.23682	6.50397
9.5	8.48315	3.7329	6.05197	9.25481	3.65564	6.76439
10	7.44863	4.14083	5.24988	9.47538	9.74973	7.39567
9.5	6.95441	3.10609	4.82971	8.2818	3.61898	5.5376
8.75	3.56792	4.21616	5.26394	6.70668	6.608	5.30669
9.75	8.44342	3.68941	8.40051	7.72234	2.44787	8.25343
10	5.84981	3.87823	7.18141	8.7105	2.24526	7.08247
9.5	6.58672	6.85779	6.52927	7.17834	7.09128	7.32524
10	8.73189	3.14177	5.32493	9.34162	5.78306	7.05874
8.5	8.29917	5.35315	7.33454	8.24806	9.76705	6.94518
9.5	9.08728	3.71506	8.87111	9.33206	9.61467	8.51541
10	9.10206	2.26643	7.72136	8.96988	1.41358	5.94032
10	7.15238	2.74905	7.56314	8.74197	2.18383	7.68319
9.25	7.27023	3.43843	6.22834	9.33861	2.41959	6.57307
9	7.16966	3.92375	7.386	9.20781	3.45525	8.6719
10	8.73107	3.70787	7.16611	9.69993	9.48617	8.75323
10	7.67445	4.4971	7.69001	8.87701	1.56439	6.68673
10	8.16822	3.77367	8.46345	8.79044	1.8907	6.97021
10	7.06884	3.61673	7.96674	9.18339	8.76378	6.69463
9.5	7.31875	4.82084	7.79581	8.72431	5.75044	7.29391
6.25	3.95867	4.62527	5.88219	8.95434	1.97964	5.85442
10	7.61048	3.63952	6.677	9.54854	4.60249	6.5249
7.5	5.75952	3.93465	5.92869	8.20473	6.26222	7.18862
8.5	7.58471	4.85169	6.46116	4.91407	7.19208	5.02089
7.75	5.35635	5.60185	6.79379	6.38525	6.00053	4.76291
7.75	8.0062	3.37099	7.16354	6.06034	1.65744	8.13009
10	6.4927	3.53742	5.41195	7.27029	4.80088	4.89036
10	9.25025	3.60837	8.49334	9.26355	2.01423	5.10318
10	7.6252	2.9689	4.94713	5.60974	5.31413	5.86228
8.5	6.71086	5.01715	6.24682	8.16977	7.13896	6.60514
8	7.77991	5.13501	7.15741	8.19842	5.97682	6.75114
10	6.6795	2.90644	4.81138	6.41263	1.71048	6.00952
9.25	7.37247	3.45858	8.48487	9.62854	2.32194	8.17009
7.25	6.68022	3.82806	8.31112	9.24091	5.49845	6.68632
7	9.02875	4.74809	6.84171	8.97949	5.77023	6.51069
8.5	9.07818	3.87562	7.31776	7.66936	2.12214	8.90947
10	7.92387	1.89308	4.09146	9.3979	2.26077	7.45894
10	9.27866	2.97032	7.04836	8.85993	7.79869	7.96109
10	8.5943	3.13901	7.69198	8.02334	8.96766	8.79751
10	8.18143	3.42781	7.52758	8.57231	2.75804	7.29431
10	7.72689	4.06048	5.56406	8.88121	9.69057	6.27677
8.75	8.73118	4.30933	8.39746	9.09904	6.74364	7.27318
8.75	7.78771	4.49853	6.01783	9.35098	2.14556	7.89533
10	8.31621	5.25671	5.74686	7.3106	6.38324	7.19869
5	5.26556	6.05787	5.34171	5.3431	5.55496	5.16578
6.5	7.24471	5.50738	6.77039	8.05809	4.75893	6.1687
9.75	6.51676	4.27007	6.97699	8.31409	3.51664	6.15652
10	8.15928	3.1356	2.95994	7.99673	9.55538	7.3309
10	8.41705	3.60914	6.70047	7.68042	5.5158	8.46752
10	4.33042	3.0875	6.1993	7.23218	4.81581	6.23271
10	5.32125	4.41008	5.69643	6.09957	5.46661	5.96796
10	9.01039	2.83595	6.26003	9.79736	9.47165	8.38004
8.5	5.6476	3.59989	6.86766	8.21333	6.34539	6.72902
10	5.71984	2.98673	5.17534	7.01506	5.26979	5.10447
9.75	7.10023	4.58719	3.16585	1.66426	1.53794	6.26572
10	9.2413	2.83282	8.80054	7.86146	1.53825	7.63828
10	7.84229	3.92657	6.50593	7.06907	7.30536	6.40324
8.5	7.55988	3.17976	3.76752	6.4059	1.74558	7.49555
8.5	6.28407	3.5604	6.6736	9.01897	5.7695	6.72861
9.5	7.27939	3.17209	6.60319	8.60789	9.68235	7.16138
8	6.84676	3.88438	7.43004	8.6414	3.29022	8.07069
8.75	6.78794	2.24376	5.95299	9.54273	9.38965	6.36525
9.5	7.76493	3.84136	6.45981	5.82103	5.54413	7.5082
9.75	7.79151	2.80514	5.77294	8.65265	3.11247	7.04127
10	8.17162	3.83774	5.79247	8.21801	9.2216	6.17172
9.75	5.849	4.33226	4.88947	6.85628	1.90623	6.9685
10	7.52625	2.75179	4.28247	8.14063	9.44696	6.61811
2.5	7.6048	4.69142	7.98523	7.21816	5.57371	7.73396
8.75	5.56872	3.91167	4.55377	6.98398	1.82278	6.13377
10	8.79177	2.80173	5.06842	8.94618	4.09119	7.68601
10	5.77479	3.26678	6.64495	8.37992	1.88969	8.44808
10	7.96106	3.08596	6.00323	9.76344	9.65766	8.36001
8.25	8.95128	3.66274	6.77691	8.39723	4.95336	8.10679
9.25	7.52896	3.28985	6.18563	8.96634	2.36213	8.00935
9.5	5.97593	3.40485	3.4434	7.0214	8.23278	6.73726
9.25	9.46542	3.3592	7.96851	9.87081	9.54766	8.67038
7.5	7.77573	2.07784	4.92467	5.59026	1.65145	7.41611
9.5	7.63669	4.56091	8.30148	9.45385	2.30836	6.87119
9.5	6.66556	3.65388	7.41869	9.67724	9.67878	7.33496
9.5	8.48947	2.17833	4.56155	8.25191	9.53317	6.50961
8.75	5.47551	2.34373	5.24683	7.61888	4.91047	6.39461
9.25	6.97632	2.69159	5.25929	7.14601	5.24224	6.3703
7.5	6.14471	3.0906	5.79122	9.41173	9.4387	5.75728
10	7.56066	3.53537	4.07931	9.58178	4.62684	7.37329
9.25	7.59287	4.93664	7.66683	8.72914	5.29438	7.21429
10	7.12881	3.82406	9.01187	9.85474	9.61974	8.34622
10	7.79409	3.4138	6.55604	8.90199	2.59554	7.59183
9.75	7.3062	5.26369	7.25551	3.40573	8.29632	7.34788
10	8.47924	3.14199	4.22684	5.96591	1.44125	8.58454
10	8.03286	4.21734	4.88503	5.31213	8.45651	8.71285
10	8.24042	4.14938	6.04987	8.89037	2.21576	7.80236
10	8.94641	3.60265	6.6287	8.92699	2.21532	7.56717
10	7.65247	2.73468	7.45433	9.34157	1.95607	7.65573
8.75	8.59071	5.1807	7.70246	6.30782	7.96807	7.47796
9.25	8.68263	3.87577	5.86468	7.37849	7.69727	6.62095
10	8.07165	3.57879	5.70489	9.64494	9.62401	6.96526
10	7.97262	3.37259	6.34483	6.37039	1.51547	6.42998
8	8.48012	4.96104	6.90196	8.10978	5.57053	7.71793
9.25	7.74825	3.91812	4.61861	8.52199	2.65277	6.79466
8	6.60428	5.14793	4.99639	7.22826	4.26704	7.07296
10	7.15628	2.80796	5.40927	9.26114	1.91583	7.16226
10	8.56871	4.29875	7.77241	7.26995	3.78913	7.29741
10	7.62186	3.89151	5.85168	8.4808	2.46553	6.60787
8	6.94115	6.02826	7.09933	8.23553	8.61163	6.81518
7.5	9.00543	4.31334	5.80845	8.36237	3.35956	6.74532
7.5	8.08655	4.04251	8.85769	9.05627	3.71719	8.93856
9	7.27212	4.95345	8.00338	8.00022	3.36604	7.30579
9.75	7.79317	2.21243	6.0184	9.13102	1.65871	7.68515
10	7.48325	3.75484	5.30685	6.48671	4.19371	7.57508
7.5	8.65842	3.64948	6.20952	7.5779	2.05543	8.00423
9.25	8.50449	2.95687	7.56559	8.66647	2.27774	8.55831
8.5	5.85164	4.93071	4.56916	6.24073	3.44887	4.42055
7.5	8.34687	5.09676	5.69975	8.59906	4.72887	7.69547
10	7.22344	4.13785	6.24735	9.04408	3.10712	6.61528
9.75	6.42556	4.26243	3.5565	7.44451	8.99625	5.85336
9.75	8.43618	3.9497	5.54674	5.69132	4.43688	7.78365
10	7.36137	3.62006	5.83864	9.51302	2.42173	8.31386
10	7.24513	4.35224	7.48786	5.7684	5.43771	7.55629
10	8.00002	3.64627	5.68573	8.61105	5.72217	6.57136
7.5	9.06786	3.67354	8.16878	9.90608	7.11195	8.62604
9	6.92449	3.86879	3.83125	7.19605	8.65148	5.49637
10	8.32095	2.7035	5.03646	9.30148	9.67792	6.68832
9.75	7.65016	2.68614	6.15129	8.0139	1.93069	7.265
9	6.85038	3.63457	6.18473	6.49421	6.23332	6.32053
10	8.18911	2.89797	4.85918	8.22682	2.17768	7.81302
8.75	5.65639	4.06049	5.9834	7.0492	4.91329	5.80925
9.25	7.8591	4.78734	5.60039	6.0619	7.17451	7.49885
8.25	7.51306	3.8225	4.70628	7.47437	6.42848	5.91535
10	7.36555	2.08643	3.67735	1.77136	1.35747	6.73165
9.75	5.82237	4.19546	6.2558	8.79957	2.32967	6.67402
10	7.7168	3.52473	3.01465	7.66009	2.8248	5.83235
10	7.67795	3.40391	7.08528	9.32598	3.99325	8.65695
10	7.3434	2.80317	6.63919	8.97252	2.23646	9.26453
10	8.6511	4.61059	7.67595	7.63667	5.76701	8.44152
7.5	7.9885	3.50264	8.22656	5.56338	8.05562	8.17412
7.5	8.85121	4.20001	7.87282	7.66796	7.61772	7.05407
10	5.17088	6.94242	7.81651	9.50266	8.15465	6.28889
9	7.85869	3.98982	5.17483	6.8488	3.44805	6.47748
9.75	6.09105	3.29986	7.66078	8.93873	4.16047	8.45883
9.75	8.37737	4.59474	8.99608	9.8199	9.634	7.9997
9.25	6.66885	4.38519	6.7013	8.27103	5.77039	7.82663
9	7.7647	4.01035	6.88897	8.64869	2.97009	8.02399
10	5.07646	4.0877	8.43242	9.33487	4.21483	7.05266
10	6.38179	2.13785	4.96185	9.21813	1.9959	7.52278
9.75	7.596	4.54581	6.15635	8.51286	9.44501	6.75416
9.5	7.80151	4.1086	7.63253	7.78203	4.69218	7.79664
10	6.2486	4.1421	7.64273	8.6964	1.92784	6.12323
10	8.36856	4.68852	7.69578	9.19999	2.62363	6.72028
9.75	7.37394	2.70299	7.14649	9.17393	1.62403	8.40778
10	6.78667	2.79233	4.59677	8.19875	4.42309	6.48769
9.5	8.077	3.95518	7.44508	8.41187	4.82483	8.1536
4.5	6.31851	2.91856	4.93942	8.07129	1.77888	7.34634
10	8.5218	2.86116	7.5034	8.02269	1.80976	8.2974
10	8.59702	2.99008	3.60844	9.24473	9.47766	8.51657
8.5	6.67327	4.64192	8.57743	9.66329	9.57222	7.93686
7	7.81413	2.65199	4.60492	8.64498	8.71989	6.78588
9	7.12255	4.71916	7.03373	6.60107	5.46326	8.26641
10	5.57096	2.66011	5.86705	1.56182	1.15164	5.13627
10	7.45109	3.19983	7.34675	9.54711	5.57948	8.68771
10	8.26025	3.1352	4.40639	7.65412	2.74658	7.61078
10	7.19578	4.95424	8.0723	5.95077	7.8617	6.59136
9.25	7.38234	2.32221	5.37391	8.9299	2.19486	7.34901
9.25	8.03129	3.72509	6.54068	8.78877	4.36975	6.9592
7.75	7.0862	3.73548	5.27387	8.39027	1.7008	6.70094
6.5	7.64659	4.24021	7.31318	6.28526	5.36558	6.53301
10	6.99687	4.3888	8.12236	9.38753	9.21462	6.48574
10	8.83622	3.99439	6.03024	7.77363	2.3441	6.71315
10	7.94486	2.31319	5.29056	7.92179	8.95434	7.90985
9.75	7.09445	3.86294	7.82029	5.74177	2.50126	7.91281
10	6.71998	3.59232	4.55366	7.45488	2.39791	7.8161
10	8.05705	3.24035	6.84342	9.17582	4.18388	7.45382
9.25	7.18225	5.19338	4.25244	7.35197	7.08799	5.13316
9	7.5265	3.37252	6.0385	7.45222	9.49414	7.54867
9	7.03289	4.45544	7.03884	8.63942	5.65682	6.99373
10	6.69944	4.25751	3.89203	8.59937	3.1561	5.85651
10	7.35205	2.06289	6.05644	7.62406	2.0351	7.24285
10	6.48308	4.19275	4.26667	5.45952	2.41051	7.70853
8.75	5.65088	4.07353	6.4235	8.67499	7.26207	7.11407
9.25	5.01687	3.20468	7.42449	6.93109	1.44073	5.20787
8.25	6.85763	4.18761	4.14719	5.10388	3.54653	4.38782
9	8.16491	5.38145	8.76698	9.65694	4.43164	8.12689
10	7.73682	4.34454	8.47762	9.70939	9.59454	7.72889
10	5.77209	2.6349	6.48815	5.5425	5.27883	5.38846
9.75	8.47334	3.32854	7.8425	9.0982	2.22045	8.07533
10	8.80059	3.1877	6.03324	8.04503	4.03792	7.77447
8.75	8.10681	3.86471	7.42555	8.95591	2.22549	7.31474
9.25	6.43513	2.66505	4.97466	8.78869	2.43552	6.65962
8.5	5.30312	4.00928	4.0837	5.82373	5.62253	6.28035
10	6.19627	4.03055	6.01705	8.36721	8.30009	6.32995
10	7.29267	2.37031	5.5414	8.71015	8.47361	7.32117
10	7.58773	2.64573	5.06386	8.14293	2.61766	6.03796
10	6.36188	2.36888	8.54613	9.65126	2.80234	8.83652
10	8.54112	4.00144	6.74393	7.38373	6.02717	8.15208
10	7.96861	2.77236	3.44943	6.97647	2.33783	7.52413
7.75	7.106	3.43705	7.21266	8.56674	3.01976	6.33351
5.5	8.94012	2.73735	4.73831	9.69309	9.59882	7.77339
10	6.22704	3.74404	4.79089	7.11542	5.44441	7.06663
7.75	5.10584	4.64767	6.93356	5.63401	6.79489	5.70895
9.75	8.02083	2.53146	3.84861	7.64782	9.6288	7.09075
9.75	8.26563	4.01799	5.52803	7.27159	2.71426	5.33601
10	7.63985	2.11942	6.70563	9.29387	1.79386	7.40219
10	5.26236	3.10309	3.43875	7.59933	2.33315	4.71765
9.5	7.77816	2.74233	5.3629	8.84203	2.42141	7.80574
10	8.90348	2.26183	7.77014	9.20189	1.49051	8.22942
9.5	7.45711	3.6301	6.92862	6.5126	3.54445	6.28133
6.5	8.20036	3.51793	7.69082	8.15938	9.08451	7.98045
10	6.29427	4.33099	5.92245	9.56316	9.68012	7.34898
9.75	6.63533	3.23468	6.09717	8.5478	9.44332	6.56232
10	3.35227	3.2184	5.42617	7.92701	1.63338	6.77539
10	9.03391	3.22189	6.28674	9.32774	2.15255	6.63885
10	8.44591	3.63437	9.20645	9.76188	2.23774	9.3786
10	6.64831	2.94656	4.55563	5.45732	5.39313	4.89403
10	8.6072	5.09191	8.51973	6.67345	6.8002	7.1087
9.5	8.45682	4.723	7.58714	9.5173	4.53484	8.20404
8	7.46308	3.47478	6.83061	6.65438	1.91186	5.33438
9.75	8.43873	2.86883	7.63836	9.41787	4.04872	7.90922
9.75	8.56449	3.96999	8.74381	9.63428	2.16595	9.43117
9.5	7.47723	3.43556	3.74595	6.43785	4.15179	6.59883
10	7.86206	3.72644	7.42408	9.54134	4.15093	8.46402
8.25	7.57854	3.68951	3.75378	5.4652	8.82587	4.72641
9	7.14523	3.43868	5.66863	8.55825	9.60378	6.59495
10	5.82269	3.82336	5.10806	6.9296	7.48906	5.44702
9	6.8948	3.12536	3.13475	7.02616	8.36928	7.33839
10	7.13787	3.71064	4.91869	6.00064	6.76204	6.26501
1.5	5.10197	4.05836	3.04286	4.5281	5.06573	3.00314
6	6.19375	2.93798	4.49078	6.12137	7.24519	6.07472
9	6.29312	1.82569	3.98859	8.62112	9.12341	5.69636
8.5	7.44057	3.22139	4.60531	8.94208	8.70187	8.52102
9.5	8.27701	3.04238	4.4026	6.495	8.75747	6.67871
8.25	5.88388	3.7605	4.43907	6.85142	6.51814	8.05553
8.25	7.09777	3.9466	4.45802	6.43342	7.07844	6.95217
10	7.59992	3.83354	4.15054	7.38536	6.57785	6.2371
4.5	6.69405	4.02408	7.82952	6.7274	3.05396	6.02802
7	8.3343	3.32946	2.6703	8.38104	5.51617	8.1427
10	7.24518	4.20767	6.44387	6.62766	5.66757	6.71813
8	7.50336	2.50796	6.20392	7.86572	5.15672	6.50165
10	5.64381	4.05597	6.45455	8.15255	5.62208	6.10402
8.75	5.70109	3.95429	6.00976	6.68527	8.27717	5.95796
10	6.19686	3.21579	3.88076	6.79175	7.11832	6.65458
9.5	8.20401	1.70416	4.58515	9.62132	9.40542	7.43407
9.75	7.62105	4.44972	3.99618	5.88297	8.96243	6.95223
10	7.93772	2.15584	2.17119	6.67348	7.57373	6.9231
7.75	6.70574	3.0307	5.18987	5.51382	8.17539	6.88489
7.75	6.03808	3.0352	3.32263	7.33773	5.60019	7.73915
8.75	7.18226	4.81618	4.6233	7.6893	7.44326	6.88868
8.5	6.15836	3.9416	4.27789	8.73738	8.83223	7.1938
6.75	7.3941	4.22129	4.44	5.81534	4.39147	7.06641
8.25	5.89593	3.65513	5.8864	8.86314	8.95372	7.69195
9.75	7.06981	2.66771	3.40126	9.01735	9.35728	8.07734
8.75	6.71711	5.01262	4.32003	7.85109	4.43786	5.76957
9.25	7.89616	3.2815	3.40019	8.20887	1.96302	7.9473
10	7.57588	3.3578	7.24066	8.49136	5.38189	5.2691
10	6.16137	3.5897	4.49292	8.66076	7.90744	5.56183
7.75	8.10521	3.1734	5.72589	8.22695	3.19237	6.12693
8.25	6.77583	2.93847	3.52312	6.97952	5.95613	6.52033
6.25	5.76548	3.97604	1.53846	2.34838	2.96086	6.21923
6.75	8.55298	3.29111	6.64597	8.12795	6.9447	6.73213
9	7.59886	3.42536	3.81605	5.25173	7.34855	8.10098
5	5.85625	3.92293	2.73403	7.24149	6.64251	6.88831
9.5	6.57126	3.98661	5.42995	6.42874	1.33833	7.23619
9.5	8.47323	4.00262	7.02664	7.38193	4.93578	6.90143
7.5	7.81991	2.93101	5.0982	7.45027	6.14593	6.79568
10	7.93727	3.61385	3.65625	6.68959	6.56579	6.80066
8	7.53646	3.04649	5.08137	3.65835	2.14586	6.78734
7.5	7.10733	4.48009	7.33435	1.77116	1.36811	6.31954
8.5	6.56028	3.49157	6.21068	7.29066	6.12672	6.40357
9.5	9.17772	2.89001	5.79266	5.88092	5.51502	8.43042
10	5.61769	3.77216	7.55218	6.88176	7.08162	5.68567
4.75	6.15786	3.93772	8.0675	7.1652	5.76162	5.05395
5	7.51741	3.52014	7.62042	8.79387	9.18012	6.75876
9.25	6.56326	3.59663	5.64768	6.84938	7.5548	5.01029
9	7.12959	3.81837	6.74744	5.46144	7.65795	5.01366
9.5	7.4772	4.28573	5.83776	7.3138	9.01951	3.90252
9.25	7.5588	2.96947	4.94392	7.77036	4.06736	7.05416
9.75	7.82772	3.52341	6.83974	8.46155	8.01138	8.07754
9.25	6.6188	2.48738	2.45062	8.8116	5.24107	5.86069
7	6.97825	4.02709	5.13368	5.65424	3.34877	5.8041
8	7.44172	3.95723	5.24064	5.8625	3.73072	6.54503
9.5	5.90077	3.895	4.0095	8.14772	8.56975	5.39772
9	8.24847	4.51754	6.77767	8.00858	8.36917	6.03976
9.25	8.1495	3.39059	6.07827	7.64363	3.45397	7.72996
6.25	8.74569	3.24283	8.46024	9.36576	5.31557	8.18054
10	5.9266	2.19551	3.9001	7.54353	2.58758	7.40186
8.75	6.08276	3.29282	5.161	6.9359	7.35779	5.92371
7.25	6.46998	3.0131	3.9806	7.21254	6.76914	7.01736
9.75	7.52647	3.39597	4.52845	8.29383	7.5647	6.93761
8	7.18867	3.0054	3.93189	9.0759	8.9194	7.22478
9.25	6.25625	4.42336	5.62083	7.84074	7.82513	7.17078
8.5	6.07917	5.06636	6.05397	6.87485	4.63607	5.82471
10	8.78127	3.90307	6.22168	9.28235	2.13959	8.1632
8.5	6.41895	3.75604	5.26413	7.04029	5.68237	4.84403
9.25	7.0347	2.96139	3.94323	7.51436	8.81097	7.41467
8.5	8.33154	3.43794	6.55469	7.4146	8.33056	7.20208
9.5	7.91856	2.75438	4.48152	5.61585	5.50263	6.46689
9.75	7.48702	1.81389	5.34129	8.97069	1.5394	6.4141
9.75	7.69292	3.48614	6.53185	5.11058	6.43048	6.0099
10	7.42	3.61646	3.58396	6.05842	8.02096	7.7916
4.75	7.24668	2.4956	3.63108	7.26739	8.56884	6.07359
9.75	7.46781	2.24679	3.79167	7.33164	5.72729	6.70973
10	7.15015	2.30381	3.34777	8.33979	5.74284	7.54046
2.25	7.94614	2.77835	3.03142	7.06431	7.80416	7.84472
9.5	8.1637	2.32599	3.03007	5.08414	4.56149	5.02872
9.25	7.41638	2.60392	1.97245	7.80079	7.45398	6.75907
9.5	7.2517	2.76524	4.3825	6.47771	3.97313	8.04946
7	7.51265	3.25982	2.60241	7.88159	8.41441	5.82807
9	6.63294	4.05934	4.71074	6.95823	7.88605	5.78468
9	7.26855	3.72175	5.02247	8.56002	4.60094	7.19372
9	6.6824	3.17143	4.01934	6.80859	7.06377	7.32502
7	7.6988	4.86203	7.19062	6.03297	7.13623	5.17374
9.75	8.02949	3.17865	5.89088	9.07013	4.12315	7.43486
6.5	7.94645	2.71912	4.52135	7.05413	3.15231	7.97682
7.5	3.57789	2.91186	5.88083	5.77589	5.11104	6.1094
1	6.91787	3.17658	3.84311	8.74807	5.30956	5.46241
8.75	8.10859	3.36872	6.23418	7.99666	8.1588	6.99935
8.75	7.68461	3.47715	2.50605	7.86001	7.96931	6.49418
9.75	7.12043	3.27734	7.7146	5.06671	3.06	4.96517
4	8.01235	3.204	5.85581	7.24356	8.45968	5.5773
10	9.36422	3.69473	7.75695	9.22833	5.1469	6.99093
8.75	6.03551	4.54821	6.44163	7.27293	5.81634	4.96399
9.75	8.8306	3.96664	6.97944	8.31031	3.68565	6.7535
6.5	8.05499	4.01689	5.27271	6.48884	6.30043	5.74495
10	9.03126	2.51337	5.42611	9.18726	9.08113	7.39587
9.5	5.75303	5.06718	5.55562	5.97751	5.83689	6.14976
9.5	6.86685	4.24793	5.98718	7.38407	5.56315	6.84073
9.25	6.59687	3.12738	4.65567	7.5438	6.611	6.08599
10	6.84402	3.67936	4.53397	8.06506	6.06846	5.8163
9.25	6.77297	3.96709	4.75399	5.59587	5.24763	4.56073
8.75	7.25183	3.16878	2.06048	7.08159	6.0163	7.13343
8.5	5.82604	4.52644	4.65822	5.80327	6.16791	6.0303
7.25	6.198	3.26335	4.10264	8.35344	9.09336	5.86573
9.5	7.63502	3.24421	3.29893	7.35793	9.11288	8.12212
9.5	6.62788	2.54152	4.99195	7.55665	8.65121	6.78725
5.5	6.38936	3.25259	3.85508	5.56057	5.45006	6.62588
10	7.33939	2.50108	3.59669	7.46571	6.10005	7.75833
4.75	6.97039	4.43442	5.06694	6.51258	4.63815	6.60512
9.5	8.66724	2.97016	4.50471	7.25948	9.27008	7.48759
10	7.82755	2.27999	3.91608	7.10086	5.24136	6.55823
9.75	5.67383	3.16109	3.0226	8.17866	6.87342	6.12935
9.5	8.10357	3.85073	6.76866	8.12244	9.09703	7.47916
3.25	8.89826	1.76534	3.51919	6.90751	2.55807	4.84083
10	6.15022	3.67571	2.39357	4.69719	9.37276	5.30411
9.75	6.54992	3.30076	4.86143	7.17117	6.33084	6.36272
8.75	7.37587	2.69176	2.25517	5.62757	5.5371	7.38956
10	4.60703	3.54914	4.21545	7.49336	7.47607	6.93158
8.25	6.21433	2.91635	2.70662	5.5594	4.00852	7.86067
9.25	7.41783	4.03352	5.73197	7.37092	6.44563	7.30773
10	6.9237	2.50332	2.03543	6.61639	6.88622	6.26844
8.75	6.6859	2.59802	2.16846	7.3177	7.10536	5.77667
9.75	8.11728	2.51832	5.58523	6.7727	6.21752	7.65937
10	6.86874	3.19548	4.00475	7.87747	8.05669	7.21001
9.25	7.27058	4.43828	4.33279	7.04853	6.84128	6.08522
5	7.35452	3.86989	5.93815	6.89362	2.30399	7.63204
8.75	8.42663	3.22117	6.52429	7.92433	3.7578	7.41518
5	6.41978	4.44296	5.09411	5.58189	3.25529	6.83411
9.25	6.52372	4.94879	5.93837	7.59474	5.21915	6.43704
9.5	8.22964	3.22287	5.42055	7.07139	4.76237	6.81067
9.5	5.65229	4.24703	3.8487	6.80689	5.38776	6.51772
5	8.82149	3.53116	3.41778	9.69026	9.76548	8.3157
9.5	6.4652	4.4905	6.9466	8.32189	8.89203	6.27309
10	8.99244	2.10611	5.66908	1.80996	1.25801	6.32825
8.75	9.5678	2.84199	6.8353	7.97019	1.51567	7.76627
10	8.12117	3.28826	8.25987	9.35918	7.14261	5.92722
9	9.53616	2.72588	4.73291	5.73946	6.53637	8.22184
10	7.36834	2.10653	5.38764	9.12387	1.96065	6.16531
10	7.62578	2.83119	5.68849	9.12091	3.73771	8.62264
10	7.00118	3.29717	4.47661	3.74189	6.31787	7.36059
3	8.33215	3.69052	3.17664	7.7662	4.13066	4.01389
7.5	6.43593	4.47243	4.14553	6.94128	4.4221	7.13206
9.5	8.32136	2.9913	4.46901	8.62891	3.35632	7.81576
6.75	7.75686	4.17243	3.92577	7.36318	6.37642	7.56749
9.5	7.94592	3.89955	7.00789	8.61976	6.06534	7.14135
5.5	7.80814	4.01331	7.47909	8.98194	5.02569	8.07917
8.75	7.25361	3.03277	3.74011	7.69637	8.56058	6.81841
9.5	7.0553	2.8287	4.79477	7.31506	7.03961	6.69515
9.25	7.61591	4.4116	6.31001	8.05525	7.20695	5.22169
9	7.47686	2.62858	4.53695	8.41656	9.51329	6.40915
8.75	8.62003	4.21816	6.27879	7.61578	5.32035	6.74895
9.75	7.65261	2.43981	4.27644	4.1237	6.71458	5.92014
9.75	8.33035	1.89527	3.94232	8.68092	9.0487	7.97403
8.75	8.68607	4.22502	4.91203	8.32217	9.38337	7.46528
9.25	6.84944	3.40755	5.36596	5.70706	5.51368	7.26347
6.75	7.81083	2.80975	4.4391	8.51531	9.72718	5.78234
7.25	6.83061	3.49259	4.49917	4.67537	6.89187	5.66841
9.25	7.41004	3.1945	2.38853	7.22653	6.993	8.43505
9.75	8.09458	2.61385	5.15	1.75045	1.3049	5.84039
9	6.26681	3.294	6.79407	3.00372	2.26132	6.03327
8	5.84828	3.9061	3.64012	5.91067	6.35246	6.42625
9.75	8.25351	3.19962	5.45088	8.2948	6.47963	5.09953
10	8.16117	2.86924	3.63982	7.9183	6.51767	5.85407
9.75	5.5343	3.69143	4.10884	7.64719	5.88795	6.98906
9	6.20605	2.68036	2.26167	5.97001	6.3515	4.83384
10	6.25667	2.0102	4.5594	9.22111	1.94679	7.72335
10	7.9842	4.13033	8.39609	7.24096	4.58689	5.73304
10	6.80705	3.24061	4.97979	9.08401	9.42507	6.51883
6.75	6.66376	3.56643	4.92454	8.80192	8.99468	5.14018
8.75	9.54083	2.51039	7.22433	9.636	2.28792	8.21461
10	5.77639	2.92666	3.19066	5.58908	1.75092	7.31817
10	7.17475	3.18116	6.50422	7.60718	7.50674	8.27772
9.75	6.76357	3.46455	3.57758	6.6755	4.79209	6.70505
3.75	7.00617	4.68196	7.78217	7.62707	5.47469	6.80348
6.25	4.6007	3.1474	3.05707	6.21583	2.91384	6.10536
1	6.74629	4.26315	4.85011	6.04837	7.20163	5.72869
9.5	7.54433	2.61811	5.20808	7.149	6.12042	8.48055
8.75	7.05194	3.58229	5.30202	8.29275	8.89587	7.89313
8	5.23959	2.07014	2.51379	6.54788	8.41746	6.57993
9.75	5.51321	4.00787	4.62843	5.77814	6.49857	7.87457
5.25	8.6156	2.42827	4.92052	8.65629	8.83313	7.09498
4.5	7.21396	3.45997	5.9771	7.50997	3.95797	6.69335
10	7.29703	1.92534	3.7496	9.11273	9.68067	7.53895
7.5	6.67766	3.05583	3.94387	5.5952	5.50494	6.49454
9	7.73658	3.07998	4.70001	4.80884	6.25819	6.02434
7.5	7.56204	3.77312	5.6619	8.71471	3.66316	8.23081
9.5	6.50642	5.39839	7.3736	8.1428	5.17613	6.13907
7.25	8.04775	3.52623	4.40709	6.5259	5.81552	8.73622
8.25	7.42036	3.08464	2.28019	6.77258	8.36614	8.49106
6.5	5.27789	4.24233	4.51796	6.55362	7.7302	6.48688
6.75	6.91378	3.56402	3.73547	6.76001	7.47409	7.65809
7.5	6.39736	3.53404	3.64042	8.22056	8.2918	6.77842
10	7.45433	4.2477	6.41974	8.90128	8.48187	7.90109
10	7.86174	2.98565	5.69465	7.89681	8.04676	7.0918
9.75	6.9711	2.30945	4.12057	6.27904	6.08429	6.18411
7.5	9.22041	3.45725	3.58937	7.16674	5.68033	7.76402
5.75	8.2708	3.96984	5.14939	7.2937	8.30986	6.77755
10	4.58128	2.19627	3.37011	8.7689	7.13734	7.77191
10	7.87109	3.49346	5.45131	8.20549	8.64703	7.12059
6.25	4.94447	4.05505	3.29935	6.15692	5.62905	3.92603
8	6.56836	4.07374	2.11872	5.42831	4.79578	5.22237
5.75	4.25779	4.09584	7.23461	8.87153	6.29976	3.69439
2.5	5.66315	2.84105	3.18787	6.96355	7.15665	5.64779
7.75	6.39066	2.82418	7.9028	7.83729	3.1164	7.92238
8.5	5.39743	3.63251	6.47506	5.73806	5.06654	6.24297
10	7.46904	2.18995	4.60666	8.23302	6.27132	6.60804
7.75	4.36933	4.41701	3.62789	6.64596	6.0567	6.53314
6.5	7.2863	5.33767	8.85931	9.52146	9.56132	5.23205
5	6.98445	2.77121	5.35675	9.12801	9.70373	7.00581
8	8.05114	5.58438	8.21896	8.21343	6.0711	6.31373
9.75	6.66995	4.24431	6.80676	7.73256	1.67001	6.63127
9.75	7.23698	4.02235	4.92387	7.60381	8.90781	5.87647
10	7.00995	3.8984	8.23929	9.38673	9.2712	5.74368
8.25	7.29191	4.28543	6.84574	7.27511	7.87789	6.81843
10	7.02784	3.81927	4.59037	5.05321	7.50871	5.20777
10	8.50698	2.56406	3.42667	8.73375	8.59738	7.73826
8.75	7.42013	2.15525	4.23262	8.79265	8.89396	6.0829
9.25	7.87818	4.43046	6.97642	8.65868	8.57676	7.48492
7.5	7.10511	2.70486	3.61294	6.20338	5.41191	6.37046
0	9.09702	4.46915	5.93889	7.67688	7.85724	7.51631
9	8.92749	3.28006	6.46367	8.92945	8.90441	7.29629
10	8.6312	3.77095	5.402	7.80162	2.21995	6.05402
7	8.79862	4.87783	9.02898	7.96111	5.95665	6.90975
9	6.21074	3.33729	5.06135	7.34135	5.47286	6.20839
9.75	7.44205	2.82798	6.0835	7.77438	2.01346	6.87783
2.5	4.5328	4.03418	4.76908	8.83479	7.75919	4.75426
7.75	7.27113	4.49831	6.28037	7.63877	5.67246	6.77473
6.25	8.40208	3.21308	3.74382	6.17395	6.28695	8.36998
10	7.43584	2.71794	4.99518	8.00784	7.73973	4.83862
8.75	7.72138	4.21063	7.10334	6.55613	4.07213	8.03839
8.25	6.69583	5.07716	7.63397	7.22218	2.80006	5.73076
7.75	8.33739	2.80844	5.85494	7.24963	3.28768	7.06494
8.75	8.57813	3.44884	6.04797	7.92409	7.24604	7.26239
2.25	8.41841	2.65756	4.9655	6.35987	2.54526	7.44028
7.75	7.84864	4.2391	6.71569	8.24683	4.73084	7.54971
10	7.70356	2.72042	5.08605	6.70251	2.54077	7.03503
6.75	7.2483	3.04222	5.77417	8.13306	7.6371	7.00133
3	7.69638	3.24116	6.67564	7.95928	7.63986	7.1566
9.25	7.70829	3.21705	3.29356	7.48773	5.0456	7.44555
9	4.94517	4.19384	5.75948	6.46373	4.84302	4.70262
8.25	8.09384	3.2679	3.74596	8.96744	9.1023	7.63182
9.75	7.70234	3.12942	5.68852	8.26772	9.28227	6.74335
8.75	6.84416	2.83578	3.49671	6.47154	7.20125	6.79534
7	5.60584	4.81241	3.16963	7.46464	6.72379	6.77704
9.5	7.85428	2.19363	3.41582	5.30343	4.59707	6.77266
8.5	6.89888	3.61706	5.10712	5.54521	5.30287	6.80299
9.75	8.08756	3.58613	4.58619	8.49446	8.76388	7.69224
9	7.45072	3.55772	4.9123	8.02692	9.48337	7.23952
10	6.0045	2.94122	3.96021	7.71362	7.21186	6.85685
10	6.57987	3.08543	4.53141	8.11756	8.51251	7.69877
9.25	7.48924	4.03638	6.33554	6.50802	5.53766	6.11687
10	8.14488	1.82726	4.51982	8.83987	6.55282	8.17148
8	7.09863	5.94681	5.44066	7.94074	2.77935	4.55083
9.5	7.09914	4.79177	3.98348	8.60463	6.51544	7.05135
9.25	6.14569	2.79384	2.76923	7.67949	8.35151	6.62776
6.75	6.55646	4.14071	4.34967	6.25541	7.02973	6.56343
8	7.67246	2.98814	5.27687	7.80829	8.70376	7.3689
8.75	6.38439	3.83658	3.64211	7.42179	3.35541	7.06603
9.75	7.08184	2.89123	3.49551	8.6089	3.59228	7.57865
9	8.24595	4.00772	2.94278	7.41556	8.30577	7.99879
6.5	7.85655	3.33259	5.53897	6.15109	8.27547	6.05084
9.5	7.26722	2.63871	3.70502	6.96247	5.8323	6.43808
10	5.83632	1.78407	2.78589	6.84938	9.29801	7.89361
6.5	6.55133	5.08391	5.39572	6.47611	5.43764	6.92273
7.75	7.1902	4.54163	3.69457	5.23704	8.82432	6.24174
9.5	7.74613	3.24543	7.48005	8.50217	7.609	8.09285
9.25	7.87833	2.87577	5.28367	6.86286	5.59425	5.25865
6.75	7.9224	2.9325	3.98565	4.43966	6.35388	4.81145
6.5	7.75957	4.09134	2.65473	7.39218	4.80012	7.08109
8	3.12823	5.26753	1.94249	6.44227	6.55545	4.42512
5.25	5.67457	2.83689	2.55123	6.83904	7.82965	5.92717
10	6.43443	3.58138	3.97048	1.87584	1.73935	5.62841
9.75	6.26603	3.13716	3.87664	7.57444	5.30416	6.97155
8.75	6.56277	3.22542	3.30006	7.67322	8.79368	6.99272
9.75	8.3011	2.72234	4.46847	8.95965	7.95747	7.43329
9.75	8.39735	2.58585	3.98842	6.39252	5.84427	6.15345
7.5	7.32597	3.53872	4.49566	5.2005	7.51989	6.76038
9	7.07539	3.01706	4.5207	8.45005	6.91535	7.33801
9.5	6.98162	3.4439	2.44465	6.82377	7.34764	6.34908
8.25	9.11335	3.43738	6.26652	9.1769	1.7461	8.74771
10	7.65088	4.22223	5.47062	8.88521	8.88743	7.27682
9.5	7.9967	2.50812	3.97164	6.36101	6.76276	6.72573
10	8.62573	2.17309	4.59964	6.30508	5.49547	6.53808
10	6.40604	2.20757	4.55396	7.48107	9.71495	6.66097
9	7.52707	2.93684	4.94725	7.09754	7.77345	7.16169
9.5	5.83011	3.14027	1.82238	7.18453	7.30805	8.72878
10	7.38034	2.01187	2.97268	6.77746	6.60946	7.66539
10	6.07252	3.55897	2.832	3.1818	3.57255	7.04566
8.75	7.17693	3.01038	3.11355	6.84407	5.94375	6.60783
7.75	6.96393	4.25743	2.23829	6.37891	8.11402	7.15067
9	6.3349	3.55368	3.62084	6.21213	4.84338	6.18263
9.5	7.0778	3.07586	2.61291	8.50395	9.05887	7.51266
7.25	5.50875	3.64331	2.61311	6.8017	7.7272	7.50176
8	5.20709	3.99518	2.03124	8.67653	7.33918	7.4562
10	5.29784	2.48984	2.05454	8.09923	9.51774	6.97963
7.75	7.49083	3.78892	5.04312	2.43222	2.09775	6.26339
9.5	6.62523	3.27066	3.32294	6.85268	1.6616	6.91718
10	9.00828	2.77033	4.07694	8.05645	9.7935	7.12967
10	9.55846	3.4981	7.27872	9.00623	6.22802	8.30416
6.75	7.49116	3.32928	3.58301	6.67869	4.49158	7.07297
9	7.13654	2.92559	4.53095	9.19318	7.81212	5.94646
10	6.79691	2.18499	4.30046	6.08839	2.82881	6.0745
10	4.8931	2.56396	1.51354	8.11909	9.54691	7.69007
7	6.5354	5.53786	4.97577	1.87388	1.45552	5.74786
7	6.57731	5.25282	7.55375	8.33381	4.40836	6.58072
8.75	6.74427	4.21824	2.54094	4.59189	2.76698	8.5469
7.75	8.11837	2.9594	6.46448	7.70039	6.12415	7.68992
9	7.34063	3.28871	2.36468	8.30048	7.63652	8.32755
9.25	7.28836	4.22042	6.61663	9.21521	5.41982	7.54927
8.75	7.25115	2.30318	3.346	7.38173	7.46347	6.86644
9.5	7.23279	1.93821	4.13499	8.03633	5.4516	7.656
7.5	6.70343	3.33007	3.65087	7.55213	8.33824	6.53999
10	4.42428	2.11446	4.62143	9.46812	9.50644	6.87864
8.25	6.66056	4.22347	3.67696	6.84361	8.18777	6.94266
10	7.39055	3.68827	6.32175	8.05595	7.70406	6.74232
9	7.76933	3.87396	6.01209	8.219	4.48967	6.63502
7.25	6.45006	2.39652	2.94397	7.02798	5.62983	6.53173
9.5	8.4426	2.60471	4.0385	7.02276	6.27788	7.68926
10	3.85216	3.06168	4.90462	4.48215	6.83687	3.2845
9.25	7.95838	3.23489	3.48698	7.25749	4.31333	8.65516
7.25	6.15228	4.06723	3.96663	6.34447	6.84867	5.76149
8.5	5.83217	3.86477	2.78963	5.44151	4.33711	6.90274
9.5	6.27365	2.4719	2.39379	7.4448	8.33266	7.03156
9.75	6.81501	2.92151	3.23304	7.871	9.47163	7.47477
7	8.37981	3.78187	6.72233	9.31303	7.43646	7.67639
7.25	7.79886	3.6792	4.61283	6.60879	8.07737	7.00881
8.25	7.36668	3.58606	6.67093	7.74301	9.10192	7.52747
7.75	7.57591	3.36609	3.55838	6.51537	2.27655	8.03167
10	7.17038	4.60024	5.95774	5.8282	3.08667	5.78741
7.5	7.62169	4.17473	5.4784	7.05773	6.69956	6.97622
9.75	6.7689	2.25211	4.02741	6.04777	7.17421	8.44793
8.5	7.36542	2.07415	4.31762	9.4149	2.31925	7.50002
3	5.42266	3.50066	2.16777	6.08143	8.35953	6.12755
10	8.98245	2.8956	6.3835	9.61561	9.38221	8.45619
9.25	7.35782	3.96799	3.63048	6.30995	5.04699	4.94837
3.75	7.66075	3.02163	3.93094	8.40255	7.66527	8.25271
10	8.66858	5.32431	6.52572	4.49787	9.40568	5.23845
5.5	7.48114	5.25475	7.26788	2.73721	4.17856	5.1629
9.25	7.84764	4.69541	5.73492	7.69276	7.75329	8.34325
9.25	8.91799	3.00837	6.55272	9.4849	4.92143	7.99467
9.75	8.88863	3.20404	4.6969	7.81952	9.32447	7.50041
7.75	7.07742	3.96013	3.45791	6.76911	7.16583	6.88424
8.5	6.98874	2.98398	3.32346	6.3812	5.39108	7.44484
9	6.96112	2.86168	4.27059	7.57761	7.50271	7.40927
10	7.63692	2.16994	1.98924	4.68742	9.08255	6.86385
9.75	6.48123	2.8242	4.07957	8.99839	2.58478	7.22117
8.75	8.51198	2.99525	3.93483	7.58052	7.43721	7.5258
8.5	7.18435	2.67167	3.73762	6.23508	6.32545	6.8308
8	7.3713	2.10756	2.89149	6.75769	6.69485	5.91951
9.5	7.29906	4.10652	5.36111	6.91995	4.90347	7.1807
5.5	7.47502	4.88669	5.94033	6.38597	5.87598	4.96078
10	9.43203	3.85754	8.3011	9.82325	9.64174	8.06311
10	7.83493	4.40747	6.68191	5.57155	5.49867	6.01832
1.75	7.69753	3.00009	3.39768	7.71252	9.08875	6.03009
9.25	7.62677	4.5744	6.80731	8.337	5.73534	6.39028
10	7.46934	3.12479	2.99397	8.76696	7.72637	8.73138
5.5	5.84945	3.21584	4.0151	5.59045	6.84343	6.28239
9.75	8.84237	4.97981	7.65471	6.27699	6.57372	6.88558
4	6.3681	3.79914	4.15482	5.51932	5.37706	5.81626
9	6.31597	3.74586	4.90621	6.86569	5.93109	5.87377
10	7.22188	2.59021	3.81013	8.07434	8.58254	7.4369
5.5	6.72642	2.29103	3.06728	7.56925	3.02384	7.91728
10	8.34685	2.47222	4.04504	8.1026	3.71758	7.63285
7.75	5.49888	4.54031	5.87991	6.70317	5.98963	6.20426
9.5	6.24832	3.58182	6.51797	7.82984	7.56276	6.43709
8.75	7.73476	3.30118	4.44508	5.88559	1.31762	5.70799
6.75	7.03855	2.16769	5.05984	7.23787	1.78297	6.70829
2	7.22252	1.93079	2.60028	6.62856	8.469	5.74732
9	6.36875	3.49514	5.84009	8.56628	7.67434	6.79019
9	4.24942	3.86382	7.16556	7.78865	7.25927	6.68604
8.25	5.86492	3.36059	1.83273	3.20996	5.84196	6.83651
9.75	5.74956	4.46347	5.03983	5.87592	7.06233	6.3293
9.5	5.35131	3.80434	3.37746	6.96286	7.81805	6.62689
8.5	7.99142	3.83867	6.59774	7.15476	5.63819	6.25256
4.5	4.19222	5.05392	6.22419	5.03638	5.50077	3.76095
4.5	8.17372	3.30791	2.54223	6.80383	6.41781	6.58432
9	3.87214	3.39675	4.01201	7.79447	7.22153	4.47401
8.75	5.37662	3.33057	1.28102	5.31003	6.0859	3.82019
9.75	7.69455	2.88836	4.58348	6.12543	8.55235	7.15865
9.5	5.54986	2.90428	3.38996	5.294	4.62607	4.73703
9.25	4.1987	4.71253	7.00015	7.9759	8.87226	5.43159
7	6.60053	3.26433	3.78576	6.66358	4.81968	7.27319
7.5	7.02991	3.93384	1.91945	3.54395	9.13701	6.42744
8.25	7.30024	2.8408	3.78476	5.97265	4.72461	6.02637
8.25	5.86771	4.17436	3.81121	8.10192	5.8667	6.56795
8.75	7.59859	3.3614	4.88693	8.43586	7.09056	7.80023
9	6.28586	3.58963	3.40321	4.22721	6.83503	5.96605
9.75	8.24439	3.2373	5.57031	7.34846	4.47566	7.41781
10	4.79864	3.52846	4.92992	6.15655	6.99345	3.74959
8.75	7.7161	2.14149	4.18255	3.16255	2.9931	5.95811
10	5.5295	3.49243	5.49333	5.55685	6.17829	5.65094
6	5.17971	5.60621	6.86735	6.76986	5.96745	3.58168
9.25	6.8928	3.73623	6.46812	7.16731	5.33824	5.9193
8.25	6.4052	3.4804	4.09676	7.92142	4.70136	6.60322
6.25	4.84185	3.1699	3.15145	6.90829	7.33122	4.33464
7.5	7.65283	2.99672	5.25709	7.91181	3.10843	6.72412
10	7.81945	2.54253	5.30006	5.49676	5.31476	4.58125
5.75	7.97894	4.05695	4.19096	7.86907	4.56614	6.66854
1.25	7.10188	2.53938	5.45246	7.94501	3.94804	7.23371
9	7.01963	3.46609	5.18632	6.49897	7.11386	4.29883
9.25	6.48257	5.59952	7.23936	7.8985	5.49413	5.3402
5	7.7263	3.58675	5.17827	2.59989	2.21286	7.61489
10	7.22892	4.17132	6.56966	8.70753	6.91525	6.67472
6	7.59849	3.89511	6.63667	8.70593	8.70458	7.181
8.5	6.33289	4.47638	4.1971	8.04329	6.83966	5.44268
7	6.61949	3.80968	4.05875	3.78462	4.01407	5.65958
6	6.78121	3.32681	6.67302	6.41799	7.45185	5.33271
8	6.52306	4.34554	4.09013	5.5725	4.99868	5.76067
8.5	7.9097	4.71864	6.28155	9.47205	4.33033	8.7925
9	8.73143	4.13863	7.42557	8.10593	8.85207	7.23633
9.75	8.14386	3.27836	5.65895	8.21851	5.78034	7.58419
7.25	6.07018	3.71639	2.96836	3.99103	5.81613	5.90283
8.75	5.07579	3.11977	5.55949	6.42385	5.89046	4.84948
10	6.47976	2.53006	4.28548	6.28418	4.77446	5.65393
8.25	6.67875	4.70077	5.54156	6.10788	6.6696	5.70564
8.75	6.6719	3.51543	5.78328	4.55211	4.69044	6.90543
9.25	6.77994	4.48881	5.24389	8.01252	9.46977	7.33174
7.75	7.05696	3.88062	4.05918	7.17693	8.7694	6.31587
9.75	6.72898	4.25052	8.37804	8.9749	7.70485	6.69494
7	7.28454	2.68344	5.02219	7.78067	6.6096	7.40887
10	6.83751	2.78166	2.90418	6.89947	5.21106	7.41143
9.75	7.59631	3.2836	4.64925	6.90859	7.96542	6.8927
9.75	7.32553	3.95176	5.52026	6.96298	7.22203	6.40136
8.5	7.71305	5.32175	4.83229	6.81579	6.70145	7.01314
10	8.09659	3.67302	4.1413	9.0817	4.48901	6.59787
9	7.14293	3.62511	3.81142	5.51951	2.94742	6.66254
7.25	3.68187	3.21774	3.03603	6.82535	6.72714	5.59914
10	7.9712	4.02147	6.48498	6.03853	6.23388	6.46922
7	6.8401	3.13202	1.92874	4.19253	4.91923	7.21055
10	7.50933	4.11187	5.9171	7.79274	6.55083	5.46521
8	7.86358	2.39641	3.32999	5.11221	7.94567	6.1335
8.75	7.02761	3.79561	6.50752	8.64061	9.18969	7.13147
9	5.80019	3.77516	5.52489	6.06738	5.29186	5.97307
10	5.84126	3.1118	4.49053	8.07864	9.45616	7.62907
10	7.60049	3.13177	6.47859	9.77878	9.67095	8.17378
9	7.59344	3.92761	7.36805	7.95035	5.6345	8.42567
9	8.97711	3.88821	6.32519	8.82686	4.35767	7.5677
9.25	6.84314	3.52685	2.53797	6.75918	7.00005	6.48734
8	6.14607	4.12972	2.15655	7.5479	7.84694	6.84476
8.75	5.78097	3.92906	4.78127	4.46361	5.28981	6.35689
8.75	6.29603	1.92623	3.99826	4.24957	1.73055	6.95891
10	7.74952	4.1857	7.29959	9.27898	2.53321	7.2951
9.25	8.09245	4.53578	7.76075	7.89735	4.0732	6.94064
8.25	7.78622	4.76549	6.33494	7.92506	3.73871	6.86303
9.75	8.41052	2.83057	5.8253	7.50806	3.48001	8.09271
9.75	6.82173	3.86086	7.6448	9.57225	3.04717	8.48801
9	5.73449	3.2379	4.48045	8.08385	7.77021	7.76609
9.25	6.12395	3.99928	6.15472	7.76889	5.80196	5.95671
6.5	8.58301	2.6152	5.51885	7.33105	5.51591	7.24956
9	5.3441	4.10756	2.03747	6.35231	7.91681	7.5547
5.75	6.65006	4.72238	6.60667	4.67124	6.72773	5.73876
8.75	6.72034	2.94416	3.69817	6.03114	5.40073	7.14458
4.5	6.69089	2.48399	3.20766	6.46487	6.40203	5.17274
9.25	6.81676	3.13617	6.50019	7.94603	5.50929	6.61395
6.5	6.8402	4.51406	7.24898	8.14064	6.77878	6.67241
9.5	8.13509	2.55996	3.69068	5.94349	3.99752	7.0062
6.25	4.70544	4.43815	5.6164	7.81782	8.15172	5.54705
7.25	6.80425	2.0694	5.86588	6.76017	9.01078	7.37695
9	6.23262	2.98948	4.90986	8.99483	7.7291	5.5281
8.5	3.82045	5.01259	2.86818	6.18523	7.314	5.58809
10	8.03755	5.0341	7.80852	6.91235	5.09857	6.42168
10	7.34747	3.03804	6.30221	8.4407	3.89711	7.02083
7.75	5.76925	4.7607	6.91401	7.09107	3.22219	5.07992
10	6.17374	3.10533	4.36748	6.87979	7.1993	6.37195
8.5	5.93367	3.49411	5.54673	7.51262	2.06704	7.02393
9	6.76313	3.56368	3.7284	7.18682	6.0637	7.30611
7.5	7.89695	4.04599	4.52201	6.00989	4.58996	6.67995
9.5	6.8139	4.67006	5.39771	8.57505	4.512	4.4049
9.25	7.14207	2.6206	4.51857	7.01887	1.80642	6.03271
8.75	6.50929	2.16011	4.05095	6.82688	6.29302	7.37931
8.25	7.55814	2.70841	3.35641	3.48568	3.87628	6.20701
8	5.68854	4.09893	3.25148	6.29213	7.72625	5.62083
10	7.39932	3.1	3.30237	7.08004	8.15194	7.2372
7.25	7.82382	3.59766	4.67648	7.50622	3.64455	6.7052
7.25	6.21338	2.50047	4.3123	6.35384	4.446	6.57768
10	7.12402	4.12301	2.31227	7.51881	6.50219	6.24214
9	3.38535	2.69156	2.14535	4.63807	2.03513	4.1448
9	6.91471	4.09165	4.7449	7.41632	7.29749	5.6179
9.5	5.46573	2.02097	3.42051	4.39968	7.89262	4.00355
9	7.41399	2.29223	5.07628	7.95176	6.16238	6.07559
10	8.64324	3.31758	6.85333	7.48417	4.91971	6.60601
9.5	6.33258	4.3658	6.62934	8.48431	6.75219	7.12259
5.5	6.64937	3.14695	4.57041	8.89632	7.96673	7.53593
10	8.34893	3.67463	5.38996	9.17988	9.194	6.60842
8.75	6.05727	3.40891	5.22466	7.81637	6.6232	6.03691
9	8.89432	2.45131	5.01327	8.55395	9.48739	7.78033
8.25	6.49286	3.23848	3.52087	8.0075	8.56053	6.52864
10	7.41665	4.10529	4.66707	8.80229	8.9765	7.37455
10	6.17149	3.89875	3.99001	6.34681	6.34016	6.70127
9	7.93502	3.21519	6.26149	6.74905	5.45891	6.85737
7.75	7.78725	3.24878	6.26072	5.4076	7.63336	6.88876
5.5	7.57028	2.96454	6.7199	7.77622	6.90713	7.26505
10	5.58491	4.09006	3.75894	7.72899	7.83594	5.75868
9.5	6.39741	2.58575	3.4054	6.89931	5.45544	7.33343
9.75	3.28689	3.13027	3.1943	6.49456	7.83756	6.85131
10	7.60894	3.71033	2.81916	6.47026	6.43433	7.39181
9.75	6.87635	2.87192	3.75236	7.07499	7.29619	6.50433
9.5	7.83612	3.39341	3.42354	7.46351	8.70844	7.92829
7.75	4.42497	4.54613	2.73731	7.32758	4.37525	8.30828
8	8.14162	3.43917	5.49555	7.01619	6.36324	7.63376
9	3.69629	4.67612	2.95099	4.55368	4.51039	5.04578
8.5	6.20655	3.0778	2.29836	7.04607	2.20298	5.68475
8.25	7.15982	2.7375	4.41032	7.2372	6.34714	7.83269
7.25	9.08327	2.18552	4.49147	8.83816	8.93325	8.449
8	7.11228	4.1678	5.21106	6.76472	7.5019	7.30937
9.25	6.36491	5.13621	5.99063	5.32471	5.47241	5.99452
9.5	7.10118	3.82846	4.6068	7.02608	3.38742	7.39621
9	6.82759	3.87826	4.639	6.85973	6.54118	5.80984
10	6.96713	2.17396	5.78656	5.65144	5.42795	6.23239
7.75	5.86571	3.84197	2.07904	6.42347	6.68018	7.53507
9.25	7.81014	2.33968	4.07527	7.50798	6.96819	6.62513
10	7.29124	4.26607	5.74906	7.22077	7.47335	6.91953
3	6.69332	4.32189	4.42654	7.84078	3.9556	6.6407
8.75	7.27816	3.04314	3.54052	6.85529	4.89516	6.19825
8.75	7.19636	3.58134	5.21036	7.99588	7.29867	7.78342
10	7.55141	4.9668	5.89322	7.76372	8.01584	5.93067
7.75	5.13926	3.60114	4.45527	6.56698	8.14238	6.46949
7.5	8.34637	4.02655	5.69133	8.0503	8.72154	6.90659
8.5	4.38382	2.85003	2.99231	6.28494	6.65094	4.44578
10	7.08537	2.7092	5.24838	6.91034	8.56307	7.37882
7.75	8.2487	2.70941	5.32576	8.13813	7.90024	6.95897
9.75	8.23726	4.02699	7.02826	8.99529	9.33313	6.50098
9.75	6.41763	2.47764	5.75152	9.1804	7.87253	5.94654
7	6.12481	4.39054	5.77212	6.45884	7.63094	6.04035
10	7.45553	3.08118	2.85428	7.88169	7.8071	7.48383
10	8.50316	3.4397	6.52253	5.88692	9.18547	7.44968
6.5	6.66448	2.51158	3.09133	5.59802	5.92761	5.69837
9.25	6.01571	3.04789	3.15451	5.22281	7.77097	6.31455
9.75	7.22619	3.80414	6.06094	8.59288	6.91651	7.99743
8	6.68172	3.48305	3.86881	6.85368	3.24317	6.70926
9.5	7.38187	4.10531	3.83344	8.87394	7.43146	8.1726
7	5.08307	2.00876	2.80729	4.82656	6.86228	4.90135
10	7.77738	1.8253	4.03201	6.13962	5.86458	7.29757
9.25	5.82409	4.06272	4.48617	7.34317	6.91903	6.3946
9	7.85954	3.19581	3.06047	5.16531	5.77376	6.93338
9	2.0202	4.10599	3.48567	5.5886	7.07098	5.46158
8.5	6.21511	3.49906	2.30494	6.83615	7.04459	6.85136
10	8.53005	3.43583	5.81118	9.2881	9.42547	7.65518
7.25	6.41944	4.08015	5.2297	6.83462	8.44905	6.55655
7.25	7.09385	3.6169	2.93154	5.89902	4.5128	6.50361
10	8.01138	3.3931	4.05729	7.07123	7.86011	7.91
10	7.31328	2.69281	3.47724	7.35301	7.14771	7.50519
9.75	7.21943	3.76935	3.36086	6.48115	7.218	8.1642
9	6.61233	2.9104	4.32711	7.34643	8.28864	7.25814
9.25	6.941	5.31073	5.29753	6.68528	7.10022	6.05376
10	6.83516	3.10287	2.94748	5.87815	8.3174	6.9164
10	6.44431	2.72001	6.0215	7.0778	8.777	8.96096
8.25	6.2477	3.32939	4.18314	6.38575	5.81798	6.3848
8.75	7.28074	3.19948	4.37998	7.47351	7.8259	6.66727
9.5	7.61576	3.77737	3.59835	6.08863	8.00578	6.66312
9	8.68823	4.59583	7.8672	7.65375	5.59991	7.7781
9	5.26728	3.74311	4.23155	7.82523	7.43919	6.70277
8	7.18858	3.11405	3.17361	5.49858	6.44872	6.55969
9.5	7.80987	3.07705	3.77894	6.52698	2.33232	6.81449
10	7.23468	2.98573	4.04695	8.03198	8.96661	7.91426
9.25	5.50453	3.98195	3.2743	8.01271	8.71745	7.64486
5	7.12724	2.39653	3.53917	1.46939	1.24627	4.96851
9.5	7.00653	2.72125	2.71957	1.3994	1.26277	4.76651
9.5	6.12549	3.28461	2.45555	7.28425	7.56558	6.16122
7	6.51215	3.78958	4.25175	6.972	5.47153	6.41786
8.75	7.00116	3.12297	4.69279	6.4988	6.19655	6.82761
8.75	8.05128	2.96437	4.27364	7.52817	6.16343	7.53437
9	7.25568	2.43869	3.14822	7.20884	2.59513	6.53626
8.5	8.27234	3.0426	5.21915	8.1333	8.98344	7.81119
9.25	8.3532	2.9475	3.99235	8.0906	2.37956	7.17471
5.25	6.6288	3.9867	1.69541	6.38862	8.52672	5.55345
8.5	7.35136	2.8889	3.83349	7.50624	2.80347	6.77255
7.75	6.26797	4.31686	4.9002	6.31511	7.23341	5.16303
9.75	8.283	2.7287	5.49487	9.05553	9.16869	7.92686
10	9.04374	4.05982	8.05351	9.49633	5.43005	8.03144
8.5	5.70518	3.08701	3.2656	7.44431	7.96884	7.07438
8.5	6.73417	6.46657	3.87728	7.07769	5.2531	6.80711
9	6.81494	2.99124	3.09403	7.24214	6.32253	7.74469
9	5.38664	2.49012	3.21091	7.03431	8.30112	6.95021
8.25	6.73298	4.44419	4.10483	6.44374	5.89928	7.07832
9.75	7.50159	3.33068	3.03256	8.68102	8.4744	6.61414
8	7.52091	3.85813	4.68743	7.28907	3.37366	6.22635
8.75	7.97272	3.42197	4.80665	5.39822	8.9866	8.34976
6.75	7.80332	3.27185	3.51747	8.61501	7.16035	5.36383
9.25	7.1943	3.60195	2.44261	7.4511	6.88048	5.76565
7.5	8.56834	2.07035	3.68112	9.07357	8.48558	7.80667
5.75	7.08953	3.18755	3.13949	6.32901	8.28198	6.31574
10	7.622	2.80874	3.35499	7.96359	7.72313	6.70192
7.5	7.12031	3.65567	2.57014	7.55644	7.31166	7.36036
10	8.42084	2.90983	4.00609	5.68002	6.2117	7.03887
9.25	6.56166	4.02457	4.64605	5.78584	6.86232	6.99525
6.75	4.20301	4.22635	2.6949	6.23968	7.43523	6.24056
9.5	7.5681	2.90821	3.67871	6.61484	2.08845	7.53663
9.5	7.62284	2.10942	4.52955	6.09985	7.73913	5.95964
7.5	6.02974	3.9682	1.90248	6.45417	8.15855	5.07185
7.75	6.58954	3.56108	4.54846	8.2167	3.12743	6.90423
8.25	6.92257	3.3555	3.99806	5.84567	2.74778	6.49238
10	4.18874	2.89445	1.95539	4.63381	4.81811	6.46122
8.75	6.03557	2.89451	2.57846	1.67062	1.45549	6.6239
9.5	7.56151	2.88927	3.47568	4.02726	6.5985	7.37581
9.25	5.44797	2.60061	2.83623	8.28772	9.58433	7.25589
9.75	7.85024	1.89887	3.3227	6.12425	6.52099	7.56486
8.5	7.86199	2.5939	5.10468	7.98544	8.3575	6.87714
9.5	8.1989	4.14977	5.31078	7.74516	8.91499	7.6799
8	6.42027	3.70151	2.74637	9.60637	9.62092	9.14364
9.25	5.73234	4.29728	3.56329	7.19762	9.28589	6.35746
9	8.65736	3.03762	4.73603	6.89478	6.88179	8.28084
8.5	5.9245	2.53171	1.85687	6.93008	7.94918	6.00208
9.5	8.72105	2.13527	4.11291	9.75068	9.58498	8.46697
10	6.58428	3.05476	3.52125	5.73359	7.77072	4.30694
6.25	7.18092	3.47455	5.40822	5.87075	7.56355	5.76287
9.25	7.87436	3.10693	3.54254	4.97404	6.43259	8.13207
10	6.28024	3.12433	4.21952	7.88976	5.44788	7.84703
10	5.76771	4.30135	2.75423	5.97001	6.40865	6.77019
7	6.62592	3.26462	3.64051	7.86133	8.9436	7.83507
10	8.40907	4.07777	4.20374	7.92727	8.13065	7.81241
7.5	6.89673	3.59985	3.95151	6.62049	7.12804	7.22245
4	5.71288	3.72559	2.6086	7.64093	5.56702	6.64186
8	7.6545	2.54985	3.27811	8.46087	9.04562	7.52444
9	6.41368	3.84143	2.4099	1.54918	1.37063	5.76693
9.25	6.1618	3.11024	4.41712	8.08949	8.49783	5.9938
10	6.38591	2.60602	5.04594	8.27869	3.01559	6.9077
8.5	7.10055	3.48846	5.24381	6.43062	3.28343	5.76292
7	7.46908	4.37804	6.28098	7.66317	4.48723	7.51983
10	9.77007	6.23822	9.76441	6.86058	4.47201	7.23044
8.75	7.67698	2.96338	4.45469	7.17336	6.63298	7.12086
8	7.86288	3.02249	3.60992	5.91832	8.06978	6.5121
9.75	5.19496	3.60354	2.9087	7.43169	6.48494	6.53287
7	7.81286	3.53983	3.993	5.80242	7.27225	6.49452
9.25	6.58336	2.16083	6.85172	6.86724	2.67686	6.05803
10	7.46487	3.50719	2.00608	9.04018	9.00371	7.66683
10	5.44572	3.22809	6.37209	8.5681	6.36182	7.27221
10	6.93205	3.38226	4.70319	6.76698	4.65261	7.20424
10	6.22932	2.59974	2.46569	7.97643	8.17216	7.07621
9.5	8.16447	2.00959	4.67848	7.54472	7.55484	7.70201
8.5	8.27701	4.30089	4.02576	6.90626	8.25004	7.21326
8	4.76571	2.5334	1.53109	5.74677	4.75544	6.29077
1.25	4.11059	4.5425	5.61176	7.58006	6.23577	5.33198
10	7.6241	2.11843	4.88957	8.5179	6.98935	6.91067
9.5	7.68662	4.77453	6.71817	7.41531	7.81341	6.06873
6.75	7.024	3.10066	6.01284	6.40902	5.32586	7.5012
7.5	8.46497	2.72576	4.30227	8.731	7.15416	7.41994
10	5.25256	3.57845	3.48849	7.49074	4.19834	6.85998
10	8.37889	2.00822	4.33159	8.1747	5.15194	6.05204
8.75	6.98742	3.03739	5.70556	9.11749	4.90363	8.33493
10	8.03841	2.38214	2.71865	1.6739	1.28186	6.47576
5.5	8.22404	2.80983	3.11706	6.71854	6.84813	7.19878
9.5	5.12727	3.33048	5.34221	2.81635	3.86039	5.15543
10	7.61271	2.15109	6.43645	3.60456	5.04842	5.39788
7	8.31279	6.43073	8.35278	6.47413	6.41812	6.16414
6.75	7.08247	3.68207	7.18852	7.39508	4.43383	6.74409
7.25	7.13516	7.00831	7.72097	6.85073	7.44152	5.95284
9.25	6.83803	3.48411	6.73236	7.60154	3.89419	6.07214
9.25	8.18	4.70527	6.99514	6.9227	4.90032	7.72265
5.75	5.57614	6.07447	5.60402	5.6113	5.85255	5.49136
9	8.18308	2.75878	5.99321	5.68817	5.46691	7.03135
10	9.40569	7.486	9.7353	9.67421	9.85949	6.8794
2	6.34633	4.634	6.71329	5.17376	5.49386	5.5344
6	6.09413	6.25301	5.96971	6.20617	6.4288	5.56795
8	7.60286	4.9565	5.76461	6.23649	7.58015	6.1673
6.5	6.15951	6.32611	6.54473	5.93893	5.60566	5.65781
8.75	6.47521	3.44938	5.05922	6.44967	7.0949	6.80232
8.5	6.52836	3.47332	6.09803	5.63394	5.52831	5.90217
10	6.34695	3.39769	6.54918	7.19683	7.14996	6.10996
9.75	6.41047	3.01541	5.95509	6.38407	5.71154	5.98803
7.25	5.01916	4.62702	5.25776	3.16158	4.76353	6.11344
7.25	4.04771	5.30395	5.1554	4.22346	6.59088	3.28869
5	5.26726	5.86968	5.19903	5.35958	5.56573	5.66335
2.75	5.88453	3.2096	6.01744	7.03915	6.69259	6.28073
10	5.22028	4.6913	7.29325	7.17609	6.72837	6.65368
10	5.77953	3.08393	7.11356	5.66924	5.39396	6.80644
7.75	7.09975	3.87041	6.57664	5.67689	5.1183	6.63069
8.75	8.42064	5.4706	8.74494	8.75248	6.37285	6.66101
10	7.15654	3.06398	6.83271	3.40578	2.95599	6.56791
10	7.81786	3.0796	7.32556	8.61863	9.44773	6.39059
7	4.04709	5.43624	4.15381	6.52749	2.82322	5.69256
8.5	6.19693	4.1184	6.76898	7.11306	7.07588	5.59265
8.5	5.77326	4.54175	6.29452	6.13959	6.7339	6.23042
9	6.99342	4.83538	6.69775	7.6619	5.74833	6.4249
9.75	7.91065	3.24026	3.72539	7.77838	8.64111	7.40801
10	7.77048	4.39565	7.10321	7.93468	7.05085	5.44641
10	6.71699	3.98729	6.89355	5.65042	9.10275	5.59384
10	4.80571	4.82022	8.24539	7.64103	7.64018	6.50489
10	8.83051	3.63907	9.01072	7.86201	1.68808	8.20687
6.25	8.39989	4.18082	5.78344	5.76272	5.58171	7.67145
7	7.12419	6.03241	7.45521	6.23169	7.26549	5.27487
9.75	5.75685	4.99819	5.24704	7.37999	7.80124	6.33192
10	5.66513	3.05003	4.74972	6.44531	9.26596	5.69336
10	7.81896	6.08933	9.37775	9.79361	6.61876	7.80327
8	6.46794	3.68738	7.23846	7.33087	6.80767	7.23903
10	6.92917	4.39378	6.82175	8.1342	5.54562	6.88257
7.75	5.84193	3.92701	6.03353	6.73647	4.01203	5.35638
8	7.58324	6.91921	7.70146	7.92496	8.11701	6.4502
9	7.90326	2.99434	6.18334	5.87189	4.62525	6.52072
7	3.51614	6.41268	5.72549	5.15456	6.10626	4.73295
8.75	7.55218	5.15743	7.34944	7.71146	6.22015	5.97501
5	5.26726	5.86968	5.19903	5.35958	5.56573	5.66335
9.75	5.49835	2.94148	6.22717	9.31908	7.88021	6.38202
8.25	7.87702	4.82345	7.47343	7.79521	7.89362	6.28652
8.75	4.93581	3.26963	6.47334	7.80214	7.39864	5.22223
8	5.66159	4.47979	8.3365	7.28312	2.10496	6.93101
9	7.09553	3.42993	7.1857	7.05365	5.5461	7.22026
9.5	6.6429	6.54453	6.97954	5.52804	6.14399	6.09178
7	6.31022	3.70224	6.83006	5.05599	6.37046	5.24397
10	6.71469	2.82507	6.10144	7.31919	7.12335	7.46782
6.5	6.88463	5.27652	6.2547	7.50616	5.16402	6.68614
7.25	5.76255	6.48901	6.75357	6.67454	5.04516	6.39572
9.75	7.36964	3.49413	5.35969	7.58637	5.76015	6.52881
1.75	7.07861	4.33763	6.68282	6.59972	4.60808	4.56893
7.5	6.63513	6.20411	6.83206	7.55051	7.61361	5.85923
9.25	6.69544	3.65613	5.91843	6.41948	5.1277	6.9581
10	7.75616	3.63173	6.01655	5.76086	5.77225	6.04266
5.5	7.37352	5.00244	7.16062	7.72427	6.73787	6.58893
9.25	4.82338	3.47078	6.03106	7.87597	7.03342	5.86012
9	8.37151	5.80084	7.67115	5.69275	5.52471	6.81845
10	7.17973	2.85331	6.71096	8.67488	5.61784	7.52036
8.75	7.91305	5.68989	5.03045	5.53989	5.56726	6.29524
8.75	6.95335	3.72057	8.44723	9.38914	3.65926	6.90598
9	7.15922	4.70164	7.06752	7.00447	5.1612	6.74991
7	6.8446	5.17461	7.33492	8.5408	6.07982	6.74351
7.25	5.50256	4.03066	5.70759	6.81261	6.12854	5.89226
9	7.74944	5.84528	8.55813	8.08186	7.89863	6.9775
6.25	6.04689	6.07943	6.38491	8.2602	7.7062	5.36914
9	2.39433	3.4189	3.24268	7.10182	5.42764	6.87535
3.25	7.29083	4.28789	8.13024	8.03514	6.40379	5.92421
7.5	3.13493	5.84587	5.6683	5.33115	5.54648	4.97496
8.75	6.36816	6.41136	7.82647	5.16912	4.68697	6.37047
9.5	7.45255	4.32999	6.56206	8.85277	4.60568	6.15461
9.5	9.56984	4.44168	7.95684	3.75673	1.97695	7.14611
8	2.93066	4.70703	5.97615	4.8441	6.1789	5.06234
9.5	6.02111	3.57358	6.39255	6.56297	6.10809	6.95107
9.5	5.90714	4.77396	7.75835	7.4976	3.06867	5.61576
8.25	4.44183	6.11162	6.13478	5.78798	5.84172	7.29974
7.5	6.25326	5.96521	5.90534	5.71422	5.64702	4.91928
4.25	5.94961	5.60953	6.20273	4.96271	6.23089	4.56684
10	9.02378	4.50508	8.79013	9.37225	7.70977	7.18587
7.5	4.74285	4.69496	4.0061	6.58856	5.5949	5.19145
8.5	6.24328	4.85586	6.68133	7.66121	5.75965	7.10995
7	5.92057	3.53081	4.08478	5.51097	5.51756	6.17241
10	6.93781	4.09795	6.34646	9.02839	4.56543	6.59753
8.5	6.32342	3.65423	5.34898	4.36636	3.46619	4.48934
9.5	6.70293	4.52876	8.64482	8.76277	8.08714	6.48065
8.75	7.64357	5.41573	8.29847	8.4057	7.25798	6.25394
8.25	6.22356	3.76429	7.38064	5.97626	2.96856	6.5174
10	7.42676	2.76712	7.7505	7.06139	2.39861	5.97256
9.25	8.48113	7.16725	9.502	9.22032	9.05957	6.67751
9.5	5.3241	2.60804	4.58511	7.17147	6.67939	6.96313
10	3.83523	3.00359	5.35541	6.63488	6.46038	3.76835
9.75	9.22099	1.89178	6.39504	9.33421	2.08633	7.61101
10	4.64676	5.01164	6.62013	6.90834	5.55568	4.80472
9.25	6.74332	2.90759	4.92261	7.26005	7.46915	5.90029
8	7.24293	2.99172	3.83719	6.42811	5.0604	6.93102
8	5.94881	2.82786	5.54654	8.56451	6.34856	6.51017
10	5.27195	4.32189	6.64293	8.2517	7.81859	6.13571
7.5	7.47798	4.93486	8.71815	8.19243	6.11804	6.26353
5	5.26726	5.86968	5.19903	5.35958	5.56573	5.66335
6.75	8.04311	5.48194	6.90918	7.22199	6.67199	6.58491
9.25	8.79273	4.15099	7.74286	9.21813	5.37723	8.52417
8.25	6.93733	3.46776	6.71794	7.96076	5.54365	6.51547
8.75	8.50234	3.7555	7.59283	8.46697	3.51802	7.34598
10	7.7352	2.51352	5.53803	7.91157	7.21924	7.03937
7.75	8.3971	5.82584	8.07394	8.10675	7.65363	7.56085
9.75	8.21424	6.21115	8.3886	8.41692	8.39892	6.95788
10	4.80171	6.41329	5.00031	8.58695	9.08066	6.76936
7.5	6.80448	5.68903	6.58809	4.9121	5.05858	3.77838
7.5	7.18058	4.9282	6.1084	6.84388	8.19748	7.2905
9	8.15689	3.39303	7.31226	8.48131	5.52936	6.98486
5	7.11965	4.42187	3.90179	5.88848	5.08719	5.6592
7	7.16651	6.58031	7.26582	7.22576	7.28017	5.97302
8.5	6.98935	3.87013	6.44109	7.55236	7.81282	7.3838
9	6.6218	2.0801	5.9172	3.10862	4.15178	5.68282
10	7.30047	3.06605	4.00111	6.4037	6.80057	7.8155
7	6.51931	7.03041	7.28532	7.46247	7.5977	6.23119
10	4.48147	5.89651	4.21071	5.38588	5.66451	5.41256
10	6.02512	3.16677	6.0903	6.85085	8.30404	5.97328
8.25	7.328	6.6677	6.9485	5.55007	5.49381	6.76526
9.75	5.75525	4.73591	8.12407	8.19316	8.2341	8.76754
6	7.11219	5.7894	6.21108	5.50541	5.66932	5.19954
10	8.52515	2.19651	5.38863	9.37329	2.77107	8.56959
7.75	5.96857	3.86032	5.69056	2.5868	1.94026	4.62556
7.25	7.71292	6.82367	7.77647	8.24408	8.35588	6.90578
10	9.1355	2.79558	7.43948	6.8581	4.87514	7.66338
9.25	7.56317	4.27587	5.76941	6.5418	7.14294	6.56544
8.5	8.26974	3.72467	7.35826	7.07379	4.09259	6.75461
7.5	4.84178	4.57125	6.08415	7.94153	7.14869	5.65547
6.25	7.97764	4.36677	8.83208	8.93907	5.44768	6.38689
9.5	6.72611	3.87081	7.17639	6.97893	4.54388	5.76271
10	9.16994	4.73569	5.82541	7.54733	7.67499	7.53975
10	9.54492	7.41787	9.79148	9.68934	9.8225	6.91577
9.5	7.05012	3.88115	7.51632	6.9934	4.90815	6.2342
8	8.08566	6.68671	7.17256	7.98585	8.19051	6.17707
10	8.25121	4.36685	8.72802	7.54825	8.71742	7.26174
10	6.00076	2.32097	5.91657	9.20705	6.80879	6.06404
7.5	5.93218	3.0884	6.34837	9.42879	9.54951	5.5848
8.5	9.12652	6.31477	9.30804	7.01619	9.13307	5.80673
10	6.51905	1.77504	4.63854	5.6011	5.35588	5.17386
5.75	6.53559	6.00556	6.37412	6.47591	6.79885	6.25219
9.5	5.1485	3.21988	3.78633	7.29925	6.79963	7.01961
5	5.44905	5.57243	6.51344	5.44884	5.54132	6.09066
9.5	6.14291	3.54653	4.42084	5.5722	4.3453	4.14025
8	6.42656	4.28314	6.08395	7.41515	4.09567	5.92838
4.75	4.82687	4.35468	5.65453	5.41651	6.35273	5.16432
9.75	5.82299	4.66256	6.19903	6.68758	7.13782	5.54048
6.5	6.89862	6.38717	7.67722	6.37321	7.48922	5.90145
6	7.97402	4.96956	8.00855	8.67008	6.11103	7.07604
7.5	2.92643	4.62922	4.5363	6.16991	3.96145	4.70059
8.5	8.0037	3.71843	7.55735	7.89751	4.7904	6.44388
9.5	7.33582	3.81215	7.15048	7.90169	2.77731	5.66787
10	4.15148	4.80548	5.3496	4.00625	5.09138	3.89595
10	6.98433	5.21599	8.35828	7.14781	4.29678	6.04543
8	7.37787	2.9539	6.05845	7.429	2.21602	4.89988
9	4.59487	3.58241	5.51752	7.00157	1.55568	5.82342
8.75	8.06254	4.5929	7.05353	7.98589	5.96193	5.53371
7.75	5.2735	3.90194	5.85022	6.75031	2.49607	5.31035
9.5	2.86949	3.64303	5.33294	6.01496	5.95247	5.90939
8.75	6.4866	3.21937	5.14639	7.65226	8.15348	7.12898
8.75	7.37439	3.96237	6.9674	7.83408	7.90515	5.62151
10	6.41716	5.6171	8.80757	7.69376	5.02647	6.16115
10	6.76468	3.27454	6.59691	8.32371	3.63019	6.59408
8.75	7.27623	3.71388	4.97095	7.63773	7.37774	6.26757
9.25	6.08747	3.88693	6.22242	6.19484	5.47812	5.61045
10	7.00531	2.78334	5.87815	5.82715	8.10336	6.8384
10	8.27403	2.48642	7.44003	7.78523	7.17966	6.40293
10	9.21513	4.34743	8.8971	9.17525	3.07974	8.73688
5	2.87188	4.43397	5.51004	5.53046	5.37281	2.95983
10	7.30526	3.10481	8.05229	5.75333	3.81289	6.68296
8.75	7.87545	6.05116	8.02187	7.08108	6.85295	6.5552
9.25	5.30601	4.39229	6.16082	6.63865	6.57167	5.50199
9.5	5.7016	4.42218	7.12756	9.19012	7.06172	8.30957
10	8.97731	2.32169	6.03115	8.22029	8.05389	8.06391
8.75	3.03518	3.65705	5.22153	6.44639	7.78647	4.73587
9.5	8.70993	2.39546	6.17104	7.42553	8.30429	7.26295
6.25	6.33247	4.94376	6.1958	5.29354	4.79175	5.82857
9.25	7.7816	4.0364	7.71204	7.65519	6.10879	7.35369
10	9.02111	2.34879	5.28299	5.7273	7.79483	7.68111
7	7.70483	3.05367	6.73902	5.62251	8.5361	5.66049
10	7.60179	3.32132	6.9221	8.43717	5.93219	6.7235
8.5	5.37391	5.45175	4.46626	7.36216	6.24513	6.98901
10	6.2756	3.52044	5.48744	6.86577	6.32122	6.77364
8.75	6.57602	4.01092	5.77049	7.32644	7.56269	6.4555
8.75	6.99328	4.15202	5.44199	8.08422	7.17946	7.1166
9.5	8.03453	3.60925	7.94673	8.66317	3.23625	8.02336
5.5	7.5083	3.11438	6.64265	7.68719	3.20728	7.47491
10	7.71857	3.9996	7.50187	7.08562	6.57934	6.24108
10	6.57404	2.50612	6.49809	8.90164	2.05878	5.88873
9.5	8.26026	3.6367	7.11397	8.61898	4.40153	7.66698
7.75	5.58657	4.37804	6.03764	5.4847	6.38813	5.73096
10	7.86235	6.05097	8.81458	5.95972	7.14759	5.51709
8.5	6.59356	4.51892	4.11556	4.88637	6.85427	6.15645
8.5	7.5472	3.23411	7.15312	8.2131	2.33406	6.5478
7	5.51109	4.35646	4.69205	5.56334	4.58154	4.82754
8.5	6.38324	7.15643	5.49665	7.8437	8.95699	5.3397
8.25	6.34409	3.62398	4.8683	5.60522	6.55189	5.38571
7.5	7.15238	2.70344	5.07521	8.66015	7.02798	6.48137
7.75	6.59202	5.84887	6.58231	6.7695	6.43373	5.11163
8	5.18181	4.17136	4.6122	6.68744	5.29804	5.9189
8.5	6.75394	4.6727	5.76379	6.29642	7.15859	4.54962
5.5	6.22329	5.6449	5.79044	6.99585	5.46282	5.64352
9.5	5.8554	3.13516	6.31031	7.29879	3.85366	5.61527
7.25	4.80025	4.37872	4.54231	6.83097	6.79258	5.12081
3.75	6.24687	5.42235	6.57193	6.45767	5.55342	5.52544
5.5	6.40267	3.55657	6.19881	6.60096	3.31962	5.20185
7.25	4.76476	4.65855	8.07454	7.49452	7.37219	6.32664
7	3.0221	4.86086	4.98828	5.09507	5.57106	3.77361
10	4.12817	3.37662	6.96377	6.45407	3.5859	6.22587
10	7.25006	4.7917	7.35018	8.851	6.07512	6.01321
9	5.66231	4.64878	4.10756	6.67277	5.65433	6.08486
2.75	6.012	5.3548	5.30988	5.77843	5.00435	5.78443
9.5	8.58353	3.09044	6.18987	7.88882	3.74405	5.94115
10	9.29263	3.65674	8.62846	9.64396	2.29153	8.07269
9.5	5.71991	3.02434	5.70228	7.20724	7.58953	5.24336
9.25	6.57141	3.54435	5.81469	6.64768	5.20828	6.89754
6.75	6.64018	4.94761	4.05134	6.56803	6.25054	6.14335
6.25	4.58217	3.47352	6.55368	7.26726	4.19145	6.73135
9.5	6.75353	3.47728	8.06646	8.06116	6.36465	7.62993
9.75	9.15074	2.77596	7.00117	7.08251	3.11241	6.83229
8.5	5.44654	4.36294	6.10757	6.59694	6.24396	6.65514
10	6.48604	3.15716	6.40499	6.48343	3.3848	6.22526
8.5	7.75713	3.91864	7.04063	7.39081	6.39717	6.12971
10	6.81558	2.38336	5.98744	7.10903	2.06998	6.96509
7.75	5.36046	2.96713	3.49278	7.77084	6.8616	5.57767
10	8.40023	3.66351	7.50946	8.90816	4.63327	6.69405
9.5	5.59813	5.51171	5.89906	7.06724	5.41134	7.38991
9	6.07115	4.05667	5.42556	6.82014	5.51428	6.40481
8.5	7.1626	3.49865	3.39052	5.98525	6.38249	7.0173
9	7.10801	3.61358	6.57542	7.48925	4.52535	6.95883
10	5.58496	5.46206	8.91283	9.59239	8.84412	6.75522
10	4.31972	4.11327	7.77945	8.04207	5.32999	5.911
7.5	3.35796	5.40423	4.96115	6.34585	8.30039	5.45819
9.75	6.75143	3.80496	5.75811	6.07375	4.64907	6.51146
7.75	8.57987	3.20702	6.38344	7.99859	4.03642	5.71567
10	7.52835	2.73762	6.26173	8.55003	9.48938	6.28701
7.25	7.41318	6.89811	7.81114	8.08406	8.16386	6.71371
8.75	8.94959	4.6611	7.56435	9.73465	9.675	8.11654
6.5	6.97619	4.20899	4.20861	6.86477	6.69467	4.06964
3.75	2.92109	4.06515	5.41036	6.4755	4.79026	5.78885
10	7.24812	3.42602	6.42017	7.90571	7.87532	5.85767
10	6.87192	1.65596	3.93559	4.58953	8.82444	6.13337
10	8.48843	2.64948	7.11738	8.49649	3.20311	8.13249
10	7.28987	1.87588	4.93967	5.55951	4.97743	6.5077
9.75	6.9484	4.05071	5.36286	6.14184	4.62325	5.70325
8.5	6.19346	4.60649	6.31601	5.81416	5.49726	6.32715
7.25	6.82012	3.90119	5.53161	6.79003	3.88519	6.54185
8.75	6.16066	2.52583	6.22033	6.83114	5.70302	6.6964
8.25	6.07899	3.5384	5.22089	6.14486	4.42832	4.5061
8.75	7.60208	2.28838	4.51442	1.61527	1.15774	4.36289
7.75	7.46511	6.28876	7.93223	6.93816	7.26793	5.55689
8	6.04741	5.78922	6.51161	5.91518	5.12986	5.44317
7.75	6.4899	2.78948	5.45425	5.55968	5.36516	6.04498
10	5.63506	3.31259	3.29366	6.08977	7.60588	5.7221
10	9.40369	2.89695	7.8929	9.62627	2.20531	8.48847
9.5	9.43905	4.92758	8.92056	9.01925	8.80762	7.95099
8.5	6.88531	6.11746	8.67131	6.92915	6.57589	6.23001
10	6.85971	2.61718	6.5671	7.07938	7.10545	7.08652
10	5.75816	3.32537	6.38657	7.11715	5.29701	5.39015
9	7.42137	3.89412	6.51866	7.07222	3.30806	6.83257
9.5	5.58755	3.26035	4.86954	2.95325	4.17719	4.5328
8.25	9.33607	2.78915	6.21908	7.37514	7.49657	7.71458
9.5	4.47338	4.21845	6.52911	5.72807	4.75544	5.09031
9.25	5.03176	4.61953	5.95999	6.31958	6.38505	5.35651
9.5	8.10341	2.75749	4.71623	7.71504	7.31595	7.86191
8.5	3.28362	3.0062	3.62273	6.57925	6.02467	6.70079
10	8.00427	4.13824	6.04963	5.65897	5.62103	7.0734
10	3.48711	5.35698	4.49439	6.42321	5.61805	5.80554
7.5	6.05558	3.10686	3.91144	5.38009	6.51526	5.39044
6	6.00227	4.27189	4.25896	5.80648	3.96492	3.89049
9	5.97506	5.27416	6.60179	7.33221	6.59459	5.92419
6.25	7.07718	5.98366	7.23831	4.77944	6.47057	6.1054
7.25	4.61624	2.42404	1.98079	6.86008	4.08437	6.34342
10	6.9107	3.24262	5.73557	5.92415	8.37164	6.60042
10	8.47546	3.77665	8.0734	8.58883	3.1956	8.34605
9.25	7.98873	3.13383	6.75056	6.54668	2.42793	6.97917
10	7.03211	2.86174	5.55918	6.96534	7.05993	4.48152
8.25	6.19752	4.08085	7.07932	6.90631	6.10596	6.12909
9	6.70806	2.87067	4.81906	5.65296	8.34202	6.55289
8	6.65978	3.55551	6.56291	7.11971	6.23131	6.16326
9.5	9.8455	4.80386	8.73208	9.36539	9.52629	7.82702
9.5	9.17789	2.1234	4.04004	1.73714	1.2539	6.74546
10	6.67357	2.80714	7.08458	6.4371	3.09087	6.47328
2.5	5.45386	6.2028	2.58509	4.95234	5.46765	3.05692
8.25	6.37514	5.23935	2.66862	5.11449	5.47264	3.36251
7.75	6.91403	3.08011	3.51999	5.29454	6.92815	4.26271
6.25	6.09933	6.3068	5.5391	5.47477	5.47636	5.72955
7.25	4.87958	3.86781	6.46792	6.47948	6.00283	5.95188
5.5	3.97305	4.10028	4.09321	7.70592	3.88105	5.82599
9.25	5.37053	4.11528	6.46385	6.76857	7.38885	5.55331
7.75	6.8474	5.44587	5.68394	6.00541	6.17205	4.83177
10	7.38652	3.56167	7.7794	6.19868	7.52139	5.99892
6	6.33518	6.05139	5.89538	5.46662	6.73806	4.65168
10	8.14754	2.56536	6.89872	8.86105	1.67945	8.07823
10	8.34697	3.1936	7.0935	8.28329	3.28992	6.48983
9.25	8.16033	5.15353	6.40301	7.26441	5.27321	7.37411
7.5	7.62683	4.93752	6.74914	6.97739	4.30947	5.72639
8.5	7.0893	4.86018	7.04136	7.42658	4.1386	5.91854
7	6.69824	4.1794	6.32629	5.16203	5.03687	6.48623
5.75	8.74719	3.18393	7.0581	8.24564	8.27479	6.4608
10	6.61413	4.91922	5.85005	6.07889	6.33787	6.63803
10	6.86322	1.95684	4.78368	5.46722	3.56348	6.69827
10	7.223	2.36478	5.65416	7.73727	7.98367	6.97726
8.75	6.88614	5.38598	4.77872	7.58095	8.13576	6.88229
7.75	6.41423	3.82426	5.526	6.56038	5.71356	4.05806
8.75	6.34118	2.92062	6.66737	7.71678	2.57905	6.82504
8.75	8.29723	4.64112	6.72052	7.42415	7.21595	6.50429
7.75	5.08255	4.37496	5.81982	4.30787	4.02143	5.53627
9	6.8074	4.3936	6.31505	6.65517	5.94823	6.56798
10	7.69341	4.11841	6.10422	7.61984	7.58105	7.52247
8	7.30017	3.38215	4.31831	5.47481	4.88177	7.51814
9.25	5.29486	6.22767	5.6753	6.19471	6.85464	6.36893
8.5	6.12359	6.03171	5.38175	6.5273	5.52085	5.74195
7.25	6.39067	5.51836	6.85014	6.91815	7.1129	5.98857
7.5	7.18211	6.44316	7.56586	7.81569	8.41215	5.98807
7	5.50601	3.1211	5.2332	6.63673	2.65274	6.94391
7.25	5.6173	4.92527	6.19353	7.61211	9.48328	6.29887
7.75	7.15584	6.623	6.83861	7.25707	7.59197	6.4239
10	7.85917	3.21512	5.79639	7.22018	2.25593	7.8827
7.75	8.19374	7.1693	8.58191	8.79871	9.40927	6.60494
4.5	5.14595	6.42389	5.95841	4.69915	5.69409	4.75883
8.75	6.84408	5.08045	4.29082	6.86493	5.4366	7.44527
9	5.9981	2.19493	3.50525	6.29498	5.42583	7.50741
7.25	5.18161	2.90126	4.08395	6.85523	5.15662	6.29376
8	4.23519	5.25135	4.70047	5.7112	5.67027	5.08171
6	5.37852	4.33361	6.58814	7.19291	4.37242	6.29923
5.75	7.34214	6.67082	8.24252	7.63889	6.77348	6.28155
5	5.41658	6.15128	5.36224	5.34959	5.56015	5.17478
10	8.33275	4.21941	6.51304	5.67117	4.57077	6.94921
7.5	8.08127	6.98496	8.35876	7.60548	7.34389	6.12555
8.25	6.99634	5.80134	7.55207	3.97881	3.09852	5.26223
10	6.13731	4.23329	6.74538	6.95131	2.37359	4.96033
9	5.70753	3.42137	7.10362	8.58036	8.50978	6.40471
10	4.20828	2.60496	4.95745	4.50466	2.10896	5.80118
9.5	6.61276	4.18379	6.55836	6.63142	6.17058	5.63045
9.25	5.01591	4.69528	6.39276	7.52243	4.3144	5.36388
8.25	5.95933	4.0281	6.80893	6.94485	4.03767	5.6031
10	9.21296	7.37248	9.62896	9.68873	9.86744	7.30189
9	6.34934	2.24394	3.63415	8.10596	5.00403	5.21858
9.5	5.51826	5.45366	5.1367	6.40454	5.54847	6.0151
10	5.53147	3.3467	5.66583	9.17496	7.88008	7.24259
8	6.88237	3.32449	6.55361	8.54353	6.41739	7.33148
10	8.51841	4.02537	9.12605	9.55358	2.09895	8.72777
5	5.41684	6.10293	5.41814	5.34135	5.54724	4.97956
7.5	7.12529	3.00015	5.54488	6.24101	5.98392	6.81512
3.5	6.46574	5.96437	7.05697	5.38298	5.49478	5.05635
8.25	4.54392	3.61396	5.71622	7.66307	6.32732	6.74464
8	5.11275	3.27497	5.89505	7.73492	3.51737	6.32884
9.5	6.73617	4.82462	6.6171	6.95712	5.64976	7.19638
10	7.5751	2.06385	6.80655	8.83858	3.45347	7.07945
10	5.71454	4.66279	4.55284	5.39786	5.38081	5.36065
9.5	2.84446	4.23729	4.73554	5.07213	7.98524	4.91637
9	7.22049	3.16822	5.62276	7.74532	7.38033	7.41907
9	5.58425	3.86952	7.22954	6.34965	6.28066	6.53586
10	8.28095	3.73346	8.3924	8.32487	4.70981	7.11952
5.5	5.15084	4.67386	6.16966	5.46777	6.86046	5.26461
7.75	7.43029	5.4134	7.56554	7.08733	5.78214	7.50037
7	6.10618	5.59479	6.0078	6.19279	6.29919	5.72024
10	7.23851	4.29217	8.7025	8.56183	8.55148	8.46345
10	7.92353	3.39178	7.79984	8.51067	7.67286	7.26261
8.5	7.41762	3.59157	6.23531	7.90726	2.83458	6.6087
9.25	8.36643	4.29798	6.99984	6.13525	6.2941	6.97054
9.25	5.226	3.77107	6.72791	8.42025	7.95939	8.09768
10	3.75578	2.66667	4.39897	5.43207	5.31097	5.91045
8.5	4.78785	5.648	6.83901	6.92862	6.74348	5.23926
7.75	6.62192	6.12498	5.87565	6.1239	5.60328	5.47735
8.25	8.42827	7.18307	8.21716	7.74763	7.35844	6.74578
8.75	7.51011	3.04225	6.50873	8.99769	9.16353	6.73021
9.5	8.78704	3.63862	6.89093	8.63097	9.24802	6.88943
7.5	8.06842	5.2387	7.40528	8.21087	8.93919	6.65169
7.5	5.87539	5.17776	6.70607	6.53303	5.15222	5.73943
7.75	7.88336	4.00734	5.20817	7.04037	8.16875	6.26753
5.25	4.11818	4.01613	4.27066	4.99456	6.09218	4.27286
5	5.68437	4.55571	5.03467	6.77318	5.48381	4.95503
10	7.98513	3.71224	8.26393	8.59261	8.72818	6.69797
10	4.69532	2.13998	4.39155	5.02561	1.14646	5.63402
10	5.7731	3.78112	5.28048	7.78851	7.97648	5.89473
7	6.06966	5.01506	5.53312	6.75218	5.3771	5.54751
10	8.63375	3.24165	8.29382	8.42496	4.22718	6.72617
9.75	8.6335	5.34928	8.1629	9.20081	8.91065	6.88778
9.75	5.71994	4.28795	5.30835	7.90099	3.47428	6.15734
4	5.30131	4.87033	5.13885	4.40491	4.71653	5.641
8.5	6.53227	3.76602	6.90265	7.4285	5.12005	5.95226
9.25	7.13186	3.80815	6.88628	8.76297	4.18352	5.80204
6.75	7.52358	5.75081	6.87392	6.30095	6.34421	5.55784
9.25	7.09925	4.14949	8.6092	8.25498	4.71134	6.7811
8.75	5.0252	4.93147	5.6969	5.57302	5.4935	6.61629
9.25	6.2708	4.25468	7.38418	6.37404	4.0948	5.06652
10	6.65462	3.28475	5.41837	7.10654	3.68727	6.25921
10	3.4432	3.7154	6.63373	7.53497	3.09234	3.42968
7.5	6.96744	6.77583	7.22992	7.4081	7.34597	5.72559
9.5	7.73158	3.91638	7.30974	8.88464	3.15025	6.43517
6.25	5.30512	5.31691	5.4152	6.244	6.38473	5.94472
9.25	8.0156	4.17197	6.17921	6.83894	5.56908	6.22724
10	9.23433	2.27495	6.70316	9.6214	3.54679	7.75748
9.25	6.5393	2.67226	6.48618	6.90395	1.63176	6.83448
10	6.31824	3.33931	8.71113	9.93907	9.29138	9.68629
10	8.98033	3.91867	7.57645	7.34042	7.22243	6.68652
6.5	8.84774	3.4381	8.9984	8.77769	3.44984	6.75835
10	6.74681	2.34136	6.9161	6.9903	6.17936	7.3421
9.5	7.82342	4.11845	7.57474	7.12798	4.31017	7.01463
9.25	5.69265	5.58559	6.09663	6.90599	5.763	4.9339
8.25	7.95021	2.51796	5.01894	1.81472	1.37685	7.10808
8.75	8.32479	3.46134	6.398	6.98829	5.47601	6.90455
9.75	7.37047	3.09045	6.7891	8.41065	4.18005	6.92885
8.25	7.56126	6.6484	7.72499	7.99593	8.275	6.46967
4	5.28227	3.91367	5.00926	5.3909	5.40766	5.33663
7.5	7.72552	5.55515	6.13145	7.9816	8.18753	6.80226
10	8.43397	3.10409	6.70041	8.12598	7.70018	7.13866
9.5	7.28615	6.55867	5.65932	7.85958	5.40847	6.93849
10	4.39609	3.49075	6.58592	5.82234	3.87172	6.19684
10	8.73392	3.38999	8.27762	9.26922	5.80905	7.39395
8	7.14772	3.7212	6.73403	8.51851	7.7317	5.79754
9.5	5.3148	4.44009	8.04137	8.35516	2.22548	5.14501
5	5.27011	5.90794	5.20365	5.36144	5.57172	5.67731
7.75	7.49659	6.6053	7.30901	7.66434	7.4005	6.37605
6.75	6.84666	3.51446	5.11952	7.90683	6.32719	5.60263
10	3.47363	2.22393	4.00444	5.39792	5.43443	5.36866
9	7.94891	4.24162	6.739	5.584	5.45867	6.84855
9.75	8.06482	4.05432	7.60212	8.54557	2.01702	6.77819
8.75	7.01539	3.68733	7.38733	7.77513	5.08512	5.62932
8.25	6.67414	5.57122	5.77049	7.42245	5.55826	6.12779
5	5.26509	6.10919	5.38062	5.3386	5.55202	5.03007
8.75	7.14416	4.90182	7.51118	6.33842	5.89095	5.82977
6.25	6.28667	6.356	6.4515	6.2332	6.73622	5.64201
10	4.87553	6.68297	6.55199	5.77774	5.53585	4.2908
8.75	3.06916	4.32305	6.20727	5.26567	5.39013	4.24488
9.75	7.86332	3.70156	7.09956	7.403	8.62729	5.95332
8.5	7.43168	3.24204	6.28989	7.95934	6.878	7.20783
5	5.11799	6.67815	6.84404	8.50056	8.88587	5.5937
7.25	6.80238	6.34109	6.26332	6.55294	8.00572	5.60325
8.5	7.89554	4.26632	4.58722	7.83298	3.37686	6.70601
9.5	7.82438	6.77613	9.30394	7.93824	7.58373	6.62612
6.5	6.20966	6.59445	7.80095	5.77662	6.9794	4.6066
8.25	6.32306	6.28257	6.30539	6.29853	6.4521	7.05865
3.5	5.26283	6.69695	5.94276	6.21797	6.08933	5.73951
6.75	5.37978	5.61934	7.26342	6.13132	5.1963	5.42628
10	8.03319	4.6875	7.77787	8.11409	7.04146	6.60349
6.25	6.35407	5.15418	6.61503	8.08981	5.94529	7.1717
10	5.52653	3.54317	7.83069	8.66464	5.58027	6.93293
9	3.40626	4.81366	5.27202	7.27258	3.4532	4.83147
9.5	8.47312	3.3117	6.11718	9.35295	7.91922	7.51343
8.5	7.28256	3.80874	7.97105	8.15241	4.51544	6.27888
8.75	6.64032	6.30946	5.85323	6.57903	6.21406	6.25145
7.5	6.56401	4.16197	5.55978	5.4687	2.22135	5.6172
9.5	7.98693	6.1096	8.18182	5.81598	7.50034	6.03909
8.25	8.48697	7.00231	8.28647	7.31354	6.9512	6.14835
6.75	6.10015	3.47111	4.26712	7.28112	7.29905	5.55083
9.75	7.72866	5.76796	7.91806	7.44857	5.56289	6.94444
10	9.54492	7.41787	9.79148	9.68934	9.8225	6.91577
3.75	6.79447	6.99496	6.59186	5.55427	7.08397	4.57474
5.75	6.7124	6.35277	7.18864	6.31796	6.4148	6.10808
7	6.35712	6.05912	6.48465	6.97184	6.86104	5.74098
8.5	7.44533	4.15429	7.72873	5.64767	5.43887	5.99509
10	6.32595	5.21194	5.73114	9.33249	9.57919	5.459
7.75	6.63169	4.81711	7.353	7.39346	3.38041	7.16663
5.75	5.44254	6.71472	5.17478	5.85787	8.37893	4.62545
10	8.56306	6.4613	6.09075	6.90209	6.65383	6.98756
10	9.47434	3.10642	8.69074	9.77784	9.45974	7.70785
10	5.34742	5.11947	6.82726	6.47493	5.63214	4.33907
6.25	6.9048	6.59333	7.89643	7.30462	7.79059	6.33349
8	8.96983	7.00323	7.84918	6.82935	7.53076	7.24089
8	8.01172	7.0738	8.36883	8.61122	8.6397	6.41435
9	8.37984	6.30276	8.30971	6.40971	7.5367	5.58307
5	4.75088	6.07608	5.16726	5.3333	5.55108	5.20016
9.5	6.54062	6.75028	6.91386	6.46007	7.56457	5.11276
8.75	7.20641	3.50375	7.68839	8.02664	7.40415	7.0157
7.75	5.83988	6.25276	5.96598	5.78932	5.56232	5.29846
7	7.33243	5.78214	7.2251	7.20987	7.59493	6.5658
3.25	7.01663	5.42309	5.95637	4.77716	4.59224	5.09173
8	7.65244	6.82986	7.25686	7.83591	8.53642	6.52037
5	5.2654	6.07497	5.35468	5.3416	5.55398	5.12054
9.75	6.64701	3.66748	7.4236	5.45318	3.74843	4.81389
7.75	5.73849	4.68669	6.44167	6.84262	4.81382	5.64959
10	5.99957	4.81009	6.3278	6.44103	7.69648	6.57522
7.5	4.17577	5.84675	5.83607	5.34518	5.55667	4.26612
7.75	7.54145	5.38829	7.1979	7.36494	6.43205	5.73174
6	6.97909	6.481	7.64749	7.60474	6.54007	6.36277
9.25	8.40671	2.34054	5.83433	9.56067	4.37212	7.90306
8.75	5.3209	4.06128	5.85294	7.99843	5.42709	6.29612
10	6.39675	4.48492	7.19363	7.4561	5.98161	6.08516
7	4.54913	5.8873	5.6154	5.46967	4.01542	6.4417
7	6.99367	5.91869	7.5228	7.85723	7.31893	6.59131
6.5	8.12183	6.20721	6.56197	3.0731	5.63735	6.52565
10	8.01166	4.79323	8.43539	9.76081	9.81184	7.35916
5.75	7.70895	6.35113	7.6019	4.5827	7.37611	4.53401
8.25	7.89773	4.83588	5.95213	7.93013	4.37177	6.82223
5	5.26711	5.88678	5.212	5.35809	5.56475	5.61812
8.5	8.64353	4.62014	7.46381	7.36197	8.39921	5.52443
9	5.54477	6.34551	6.05681	5.7027	5.47513	5.81631
9.75	7.387	4.35484	6.97706	6.09966	4.28331	5.94158
10	7.92462	3.13556	8.61784	9.54907	6.52005	7.55434
5.75	6.16898	6.15054	6.34579	6.43077	6.3761	5.83787
10	9.00651	3.9696	8.03906	9.01986	6.73956	7.36268
9	5.98096	2.56212	4.75705	6.68387	2.44219	5.27624
5.25	6.95665	6.11632	6.91687	6.37219	7.06211	5.56286
5.25	5.22163	6.10447	5.35447	5.33209	5.5536	5.03911
5	6.09954	6.06617	5.6899	5.77643	5.50416	5.54244
8.5	6.19213	3.83795	6.63278	4.736	4.89699	5.82502
8.75	4.89916	5.28044	5.55425	6.86093	6.92282	5.70414
6.5	5.42603	5.23538	6.1132	6.42363	4.62288	6.30981
10	7.11166	4.05579	8.41484	7.22826	6.32148	6.53757
9.75	8.21298	3.94572	7.51044	7.59138	7.25836	7.21023
10	3.09024	3.43886	4.42431	7.83684	7.84427	6.31417
9.25	5.34304	5.85102	5.89532	5.37217	5.54581	5.35051
8.5	4.63955	2.63928	6.34396	6.21209	3.20993	5.00648
7.5	6.73216	5.48747	6.91487	6.24951	5.05615	6.53046
8	8.98268	3.68255	6.95362	7.63558	3.59788	7.83653
9.75	8.23947	3.62095	8.13813	9.15634	8.4537	7.83154
5	5.33029	6.45151	6.03647	5.8842	5.52705	5.59719
8	6.099	6.6977	8.18091	5.5107	7.10051	6.30621
4.75	6.39502	6.27113	4.35897	6.41058	5.86035	5.53487
9.5	7.24889	4.81662	7.27725	6.97928	8.65383	6.79567
5	5.32044	5.85631	5.36131	8.66536	8.91105	5.7454
6.5	7.91368	3.89451	7.37605	8.05266	6.40126	6.6704
9.5	7.53683	3.76242	6.18792	8.76754	9.05386	7.70227
9.5	8.67001	6.89095	8.79247	9.18978	9.53048	6.58491
7.25	7.45612	7.0929	7.39183	7.60579	8.11688	4.84963
8.25	6.41683	6.41054	6.85568	5.72633	5.92225	5.4018
6	6.35969	5.89481	6.50746	5.98741	5.07918	5.54714
4	4.6339	5.99313	4.06185	4.43169	4.38145	5.04998
5	5.30024	5.91961	6.35023	5.95819	5.4956	5.28945
9	5.27983	4.9437	6.30984	5.48691	5.36703	5.08987
7.25	5.36747	2.7324	4.78854	7.67932	7.87708	5.52765
0	2.04462	5.33292	4.91975	4.76294	5.12794	2.40451
10	6.31985	4.75162	7.49461	7.12016	5.44491	6.31543
9.25	4.77018	3.92989	7.11147	6.61339	5.3057	4.99974
8.75	7.03369	3.30318	6.78963	7.54504	6.79446	5.94834
7.5	6.04732	4.21784	7.88264	8.57914	2.81796	8.21529
10	3.73434	2.61241	6.76138	5.64009	5.38357	6.78997
10	7.71074	3.29751	7.30509	9.04626	2.44235	6.84597
9.25	4.80798	6.59129	5.30629	5.22728	5.56112	4.53262
9.75	8.16256	3.83088	7.80603	5.73063	5.37504	6.76575
9.25	7.50874	5.16679	7.18059	7.11206	6.55777	5.84441
9.5	5.67443	4.01162	6.84204	7.40519	7.02949	6.12543
9.25	6.85888	3.84478	6.21621	6.58198	7.33173	6.42557
9	5.88291	4.08379	6.17244	5.62399	5.46773	7.19217
8.5	4.90964	6.04763	8.15636	5.40885	5.44398	5.01331
7.75	4.97985	6.07151	7.97852	5.40478	5.45367	5.03647
2	2.81871	6.00496	3.97382	5.04505	5.43107	3.79958
9.75	7.46723	2.94142	5.59472	5.03587	5.61079	6.03466
8.25	4.76921	2.21411	5.42399	7.28273	6.14702	5.49408
9.5	7.08757	4.55522	5.94765	5.83834	5.52517	6.21689
5	5.35997	6.01202	5.84218	5.96647	6.34238	5.48755
4.5	5.3528	5.38394	4.53844	6.4068	5.71049	6.25177
5	7.8236	6.19957	6.93705	8.16579	8.72561	6.01407
7.75	7.24115	6.56096	7.50346	7.50363	7.70308	7.123
6	5.39722	6.17212	8.41589	7.41265	8.40053	4.79929
3.25	6.87079	7.86027	6.47269	7.39047	7.44061	7.44622
9.25	6.77989	2.95564	7.9841	9.26611	8.72982	6.00033
5	5.29047	5.85832	5.2084	5.36211	5.55956	5.66942
5.5	6.42086	6.58604	6.13482	5.86121	5.27211	5.10231
8	6.29239	3.94425	3.15282	6.78515	5.79303	6.49403
6.5	6.59862	5.14524	6.86585	7.4059	7.61833	5.91225
7.75	7.4906	6.05334	7.63628	8.18413	6.29122	5.51304
9.25	7.41307	3.95253	6.54603	6.95782	5.582	6.92104
5.25	6.55091	6.05937	6.84695	5.01912	7.3327	6.1317
4	6.89708	5.35157	6.53748	6.30559	6.58108	5.58212
10	8.38507	3.16458	6.09121	7.6338	7.64827	7.56209
7	7.08085	5.91796	6.23758	7.13862	8.45016	6.43925
6.75	3.31466	3.39664	5.92197	7.33804	5.86407	6.56559
9	5.36711	5.21325	7.2734	7.03802	8.71733	6.32351
7.75	6.05405	6.16386	5.66737	5.91524	6.78708	5.66204
6	5.26726	5.86968	5.19903	5.35958	5.56573	5.66335
9.25	6.31896	4.33344	7.41914	6.26195	7.35668	6.49417
9	7.8587	6.36594	7.54793	8.42723	8.06951	7.94336
10	4.98675	6.1297	8.80775	8.67189	9.24322	7.11124
9.75	7.74355	4.47716	4.51945	8.66674	7.5926	7.95278
9.25	5.30671	3.11498	5.17426	5.47608	5.4536	5.52107
9.5	4.03268	5.40266	5.37752	5.29645	5.57725	5.12869
9	6.26283	4.63901	5.74164	6.85359	4.78873	5.66382
9.75	4.00909	5.37331	5.47832	7.05898	6.74805	6.06583
6.25	7.99547	7.44736	8.11223	8.61077	9.39594	6.08944
7.75	5.14247	3.8363	5.41433	5.8421	3.56435	4.85096
5	5.43479	5.66253	5.48398	5.3986	5.54865	5.82728
6	6.97844	6.21944	7.14316	7.11578	8.10179	5.64704
5.75	5.41443	6.01571	5.71201	5.79131	5.93767	5.26311
4.25	5.46653	3.93399	6.02834	5.79573	8.08701	6.10878
5	4.63455	6.03971	4.95464	5.27052	5.54603	5.495
5	5.21683	6.03957	5.27853	5.34552	5.58195	5.31343
9.25	5.65436	3.84499	5.4771	6.22941	7.25969	6.50953
6.75	6.50807	5.04169	6.65593	5.70971	5.74946	5.27089
10	8.10194	3.7084	5.79363	6.40561	6.28872	7.0226
9.75	4.53953	4.15834	5.37142	6.47313	3.93533	5.67835
9.5	9.41307	2.69106	7.34731	9.62503	3.4564	7.5725
10	2.32322	2.38746	3.10957	8.84697	9.16559	5.89015
8.75	5.2885	2.65008	5.36806	6.20182	7.72075	6.38954
9.5	6.06817	5.4752	7.52705	7.91346	6.55318	5.52756
9	6.76307	4.38276	6.00484	7.55643	8.03341	5.68601
8	2.93394	5.44784	3.35251	4.60127	6.26531	3.9868
8.75	8.04819	3.70654	5.91903	7.88763	8.03052	7.96779
9.25	6.43312	3.56944	6.76912	6.97927	5.54609	6.92494
9.5	8.28845	3.15775	6.57515	5.71487	5.45717	6.69856
9	7.16543	4.52507	6.79359	6.59056	6.3703	5.98553
7	6.0003	3.89068	6.39008	7.62205	5.60025	6.82878
9.25	8.69203	3.37064	5.1438	3.92305	1.50578	2.57372
6.5	5.78162	2.86528	3.93538	5.35457	5.47258	4.2483
10	5.12477	4.68161	9.05193	9.71172	9.45225	7.35467
9.75	7.48684	4.07134	6.92113	7.67401	7.27977	7.48896
10	5.88814	3.65868	7.16253	4.64721	3.58377	6.43763
10	2.08136	3.24506	4.4266	6.70879	4.87983	4.39426
1	5.7462	4.79229	7.6727	7.68246	3.80247	4.89804
9	6.82518	5.74046	7.72762	6.94935	5.45759	6.12497
7.75	6.89407	4.46725	6.87207	7.1202	5.59306	5.50412
10	8.49697	3.32491	6.76441	5.67287	5.37893	6.8261
9.5	5.6258	3.6756	6.69892	6.21891	6.02237	4.67647
10	7.69222	3.57599	6.08966	7.19891	3.9268	5.03343
9.5	5.86683	3.51645	4.44157	5.92352	3.66331	5.24766
10	5.23496	4.14997	8.25019	9.54887	7.03427	6.24707
10	5.05037	5.44864	5.31989	5.34875	5.54254	4.85369
8.5	6.96315	4.5107	6.64042	7.74752	5.50501	6.00076
9.75	6.11764	4.72329	7.50612	5.85978	6.74315	6.19723
7.75	6.20966	5.55824	6.73936	5.95558	5.38589	5.02905
10	5.5518	3.93786	6.35351	5.43896	4.0771	5.58904
10	8.52292	5.5835	8.9864	8.0022	5.1212	6.0632
8.25	6.89447	4.65846	6.34759	5.46771	5.43921	5.58354
8.25	8.16863	4.58268	7.58731	6.76235	5.56305	7.0583
10	9.24434	3.64355	7.62114	8.58112	6.14022	8.09823
10	7.59106	3.17363	6.30116	9.13664	7.84924	9.03011
8.25	7.09382	4.18862	6.49211	6.01836	5.39601	6.27917
5	5.21187	5.96546	5.6922	5.35742	5.54235	5.22793
9.5	8.01534	4.21242	8.25642	8.47099	6.39266	6.29434
10	6.91093	3.56511	5.91412	9.2001	2.03006	6.86102
6	7.14941	4.39014	6.14801	7.03781	5.0765	6.18111
9.5	6.13064	3.21953	6.05308	3.23031	3.96071	4.34831
7.5	7.54998	6.41121	8.87418	8.95287	4.70942	7.75819
8.75	5.62428	4.72769	3.65504	6.06292	6.10202	6.41872
6.25	6.22061	4.7487	5.94879	6.4986	5.33816	5.83477
9.25	7.34807	5.96922	7.42903	7.31151	7.96094	7.08062
10	8.7708	3.97483	7.26098	7.78113	4.90011	7.285
9.5	6.09651	3.74729	7.1617	7.10029	4.54354	6.67438
9	3.61864	2.94865	7.15904	8.13323	1.88719	6.80381
8.5	7.36327	3.74193	6.79707	6.97252	7.19706	6.36553
5	9.52809	4.93015	8.67759	5.74809	5.38279	6.83699
4.5	5.94079	4.36	5.31479	6.46704	4.85207	6.25797
8.5	8.70538	3.57936	5.71197	7.72406	5.49763	5.92406
8.25	8.08226	3.82539	6.98907	6.58648	5.7268	6.6237
10	6.76055	3.01067	5.33128	7.8658	6.82957	6.58996
10	6.38679	4.225	7.87787	5.85741	5.21066	5.71067
9.5	8.09734	4.14791	8.12087	9.14973	4.34956	6.99434
9	5.44128	3.57948	5.46441	6.53284	6.69864	5.58127
9	5.9906	5.52836	7.53846	7.35094	8.0581	5.40335
8.75	6.74343	4.98997	6.93401	7.837	7.08101	7.51163
8.25	7.3175	3.82688	6.4822	7.63702	6.91469	6.38682
10	6.00754	3.6559	6.6672	6.28356	6.22024	5.16559
9.25	6.0481	3.99226	6.71021	6.31104	6.25432	5.57416
8.5	7.15486	4.52405	7.72597	5.51131	5.36362	7.01266
6	3.10846	2.37397	4.91574	4.87046	5.5427	4.60319
8.75	5.818	3.73365	6.16378	7.79524	7.81964	5.6185
9.75	8.88168	3.01791	7.37797	5.77889	5.4047	6.54016
7.25	7.25422	4.37687	7.50443	7.41127	4.30088	6.22917
9.75	8.89683	3.3906	5.94106	8.41176	3.68492	8.05583
6	5.9604	4.5014	6.58632	6.84012	5.58531	6.07721
10	5.91953	4.35948	6.74896	7.29221	7.8373	6.28997
9	6.44968	4.42323	7.69871	7.15202	5.54554	7.60889
10	7.83469	2.49077	7.56748	7.4524	6.14499	5.65973
9.75	6.81194	4.5675	6.11171	6.85114	5.28577	5.88513
9.25	6.54228	3.88696	6.26504	6.44721	6.55079	5.97065
10	8.64953	3.51476	7.72897	8.92664	2.5379	8.30245
8.5	7.25348	4.88588	8.37072	8.13776	4.1138	5.32641
7.25	7.86472	4.70223	7.03958	7.32531	7.22171	6.9958
4.25	5.53266	5.06147	7.55313	7.6077	3.88983	7.30057
9.5	5.13793	4.21546	6.48992	6.38586	5.14057	5.26938
9.75	8.40415	3.77809	8.6338	7.24801	6.3182	7.55757
9.25	6.07761	4.33453	7.07141	6.76864	3.63316	6.03218
10	8.51849	4.31381	7.7617	7.8506	4.64245	7.89077
9.75	8.26307	4.09846	9.29141	8.34381	5.9453	7.05927
5.75	6.40971	5.05735	8.26952	7.16922	6.8223	6.00219
8.75	9.24915	3.58822	8.25431	9.10672	3.05166	6.31255
10	8.83252	3.28845	6.64355	8.67917	9.27113	6.98623
10	6.50593	2.41598	6.66554	8.19735	2.2589	7.2944
10	7.00273	3.63761	8.82815	8.78471	3.30862	6.92262
9.25	4.68086	2.79976	6.12712	7.7141	8.39594	5.18387
9	6.43867	3.53914	7.64287	7.34221	5.4128	6.66595
9.25	6.61684	3.0321	5.81968	6.70565	8.04618	5.90961
10	9.69304	3.80835	7.835	9.85676	9.64913	8.8584
10	6.0877	3.73958	6.56392	6.4564	5.51864	5.23336
9.75	7.26682	2.62934	5.5148	5.52334	5.44773	5.32326
10	8.91335	3.50631	6.68841	7.10202	5.20005	7.55428
10	6.7708	3.23623	4.08088	5.51604	5.50295	6.67146
7.5	7.90435	3.34689	5.66579	5.7545	8.35101	5.23814
9	7.99383	3.7039	6.79449	8.71893	3.44965	6.30634
10	4.3803	5.00325	5.22088	1.57824	1.45945	4.24338
8	7.12797	4.84685	7.34029	7.81943	7.93499	5.39454
9.5	7.74997	2.24887	6.81963	8.38722	2.85696	6.78247
9.25	8.50538	2.60124	7.13081	7.90572	1.88767	5.90471
5	5.29153	6.02548	5.86744	5.34916	5.54107	4.95891
6.25	7.05632	4.01771	6.96085	8.03331	2.55611	7.03248
8	2.57422	4.32238	2.40073	5.58697	7.01336	4.88777
8.75	6.45299	4.60163	5.76362	5.46775	5.49437	6.00904
9.75	8.6201	3.16412	6.12622	9.53893	9.4847	8.11991
9	7.51952	2.97544	5.3844	7.97852	7.75094	6.45892
8.75	7.14072	4.54799	7.9939	5.614	5.40062	6.03104
6.25	6.84118	4.20569	6.64083	7.60203	7.46682	5.97716
8	7.84134	6.98864	7.99516	7.53043	8.12439	6.0806
10	8.91487	3.38787	7.02098	8.42888	3.75518	7.87672
8.75	7.29376	3.94855	6.75362	7.55762	3.03966	6.65488
9.25	3.16183	4.08846	5.15177	7.124	4.31469	6.78784
9	6.91768	3.73853	5.97992	7.77954	3.2363	6.47172
9.5	5.29422	5.60604	7.31146	5.48303	5.41743	5.82073
2.5	8.53144	5.65531	7.50777	9.4523	8.74162	7.28569
6	6.78211	5.90223	6.09254	7.30337	6.30717	6.2243
8.5	9.55169	6.55657	8.32857	5.09693	5.68954	5.79944
5.5	5.53164	6.13106	5.27652	5.33225	5.54566	5.2433
8.75	8.34841	6.78384	8.51086	9.22105	6.95416	6.73703
9.5	7.32598	5.31766	6.61927	8.30464	7.55146	6.49833
5	6.47595	5.89319	6.58951	6.13931	6.52144	5.57265
6.25	2.56038	3.80946	3.41493	7.15712	3.04208	5.47418
8.5	6.7264	5.87128	8.37742	7.08671	7.12622	6.07323
7.5	7.13621	5.65758	7.66847	5.6062	5.59152	6.57618
10	7.58014	3.47726	7.41546	7.46105	2.67179	6.65676
7.25	5.76861	5.9563	7.5112	7.83598	4.20249	6.86559
9.25	8.8127	6.8606	9.0076	8.50218	9.00953	6.24702
9	7.76452	3.81799	6.85321	8.44101	5.80367	7.87632
8	7.83669	4.28297	6.77936	5.76798	5.44307	6.20856
7	6.90857	3.24606	5.03493	8.07277	3.59207	7.47978
6.75	5.48401	3.97627	4.9609	6.23347	6.32226	5.48343
7.5	4.31229	6.28246	5.99932	7.5367	7.62846	5.50494
6.5	6.36476	5.87238	6.89487	5.37335	5.0857	6.59991
2.5	5.78228	5.99117	7.25029	5.59212	4.87019	5.78749
9	8.88383	4.3191	7.65767	7.36931	6.31859	7.04995
9.75	8.18128	4.11005	7.23834	8.53314	4.92993	6.60116
8.75	5.29486	4.41233	6.45999	6.84851	5.6138	5.78597
9	7.62432	4.60427	7.66994	7.89694	6.17935	7.01467
6	6.08078	5.63386	7.3375	6.52256	7.4401	6.61096
8.25	7.67008	3.43687	6.45096	7.26453	3.82384	7.17831
10	7.85327	3.38183	7.29972	9.69178	9.52334	7.4237
9.25	5.51199	4.61145	6.9653	6.1191	6.81146	6.53071
9.5	7.48681	3.76906	7.81516	8.23957	6.42074	6.37068
9.5	7.24259	4.07917	7.70728	6.2264	6.30115	5.69469
9.5	8.18299	3.49932	6.06669	8.01442	7.54294	7.41103
6	6.56776	6.3459	7.35102	6.29787	6.45067	6.18205
10	7.58336	3.77197	6.66046	7.19073	5.5485	5.89295
10	9.30235	2.91488	8.69231	9.81617	9.38702	8.13529
10	7.82622	4.60515	8.52836	8.47098	6.41492	6.95223
5	5.2502	6.09824	5.40058	5.61284	5.53754	5.17508
5.25	6.47359	4.03098	5.49301	5.88328	7.92924	4.8512
9.25	7.31134	4.19237	5.7308	6.80852	7.86815	5.63762
4.75	6.16818	5.67077	7.3427	7.78476	5.98701	5.06333
8.75	9.42651	2.82556	6.04153	8.63233	7.57909	8.23992
9.75	8.41745	5.61393	8.71849	8.89485	6.23062	8.25077
8	7.30915	3.69851	6.28388	7.39392	6.53383	5.84753
9.25	7.72975	3.92549	6.31138	6.44013	6.45831	6.3473
7.25	5.99424	4.73613	6.30057	6.24499	5.23481	5.73791
5.25	5.70684	6.18546	5.80965	5.69999	5.88898	5.23946
8.75	6.02674	4.27045	4.51464	6.40725	4.4436	5.75776
9	8.08056	3.7725	7.17392	7.61632	3.95256	6.74225
6	6.70499	6.23887	6.39301	6.83465	5.69183	5.77705
10	7.33271	3.66569	6.47654	8.95081	3.02377	6.87872
9.25	3.32145	4.45689	7.46575	7.26101	4.02484	6.21477
8.75	6.90173	5.14251	5.21424	6.78802	5.79036	6.05863
10	8.06388	3.83159	7.03581	9.70019	9.56909	8.31064
7.75	7.88849	6.82706	7.08633	7.88359	6.01268	6.10671
10	8.05667	4.13042	7.6177	8.65163	4.03423	7.48426
5	3.72304	5.2124	7.10915	8.92369	9.35603	6.27065
10	9.05704	4.46388	8.85845	9.31117	7.44166	9.00986
9	8.28998	6.56914	8.35218	8.83268	7.97515	7.17561
9.75	9.01866	7.13098	9.55835	9.49368	9.8291	7.29035
8.5	9.17761	2.78149	6.64457	1.90695	1.36418	6.29312
9.25	8.01716	3.34716	4.59155	6.79484	8.48825	7.27106
10	4.78162	4.87645	4.72315	5.9966	4.17212	6.47675
5.75	5.29412	4.50059	6.40574	6.47739	5.48725	5.7991
5	5.26602	6.00654	5.3028	5.3476	5.55789	5.30148
5.5	6.46606	4.33891	6.05737	7.17778	6.32285	6.85635
10	6.88442	4.12543	5.7432	8.02272	8.00069	8.30801
7.75	6.91835	5.17028	6.43377	7.56862	6.86576	7.63469
10	8.71737	2.44794	5.96406	7.56986	9.47676	8.39402
7	7.407	6.50296	7.14289	7.11114	7.28833	6.13244
6	6.85441	5.09362	7.8285	7.14924	7.18877	5.7039
8.75	8.28265	4.9118	7.9451	5.84753	5.47541	7.62023
6.25	7.43694	6.3165	7.37535	7.52279	8.09697	6.00381
7.5	7.12696	6.82812	7.63986	7.30587	7.2541	6.14221
4.75	5.69832	4.3907	4.84162	7.19898	5.88341	6.71211
10	6.40746	4.2969	4.87849	3.869	6.00132	6.94881
10	6.28079	2.549	3.36787	7.90728	7.04854	6.01604
9	6.78194	5.67529	5.96927	7.8729	7.75239	6.31378
9	6.77032	3.16851	6.3225	7.35312	7.94343	8.24034
7.25	6.46869	4.68706	6.34878	6.1599	5.79238	5.95895
10	9.52523	3.11283	6.85953	9.85395	6.60132	8.34967
[truncated: 20,473 more rows]

## Sheet: Fig3c_S1
National_donations	Positive_traits	Negative_traits	Ingroup_preference	Interpersonal_morality	Material_morality	General_morality
[truncated: 22,253 more rows]

[truncated: 3 more sheets: Fig3c_S2, Fig3d_S1, Fig3d_S2]
