# Supplementary material for: Older adults across the globe exhibit increased prosocial behavior but also greater in-group preferences
Source: Nat Aging. 2021 Oct 11;1(10):880–8. doi: 10.1038/s43587-021-00118-3 (PMC10154238; doi:10.1038/s43587-021-00118-3)
Supplement: Source Data Fig. 4 — Statistical Source Data. [file 43587_2021_118_MOESM6_ESM.xlsx]

## Sheet: Sheet1
	Distancing		Nat. donations		Intl. donations
	S1	S2	S1	S2	S1	S2
a) Age - ingroup preference	0.04	0.03	0.04	0.03	0.04	0.03
b) Ingroup preference - prosocial behaviour	0.11	0.11	0.15	0.13	-0.18	-0.18
c) Age - prosocial behaviour	0.04	0.04	0.03	0.02	-0.08	-0.07
